# Supplementary material for: Genome-scale modeling using flux ratio constraints to enable metabolic engineering of clostridial metabolism in silico
Source: BMC Syst Biol. 2012 May 14;6:42. doi: 10.1186/1752-0509-6-42 (PMC3495714; doi:10.1186/1752-0509-6-42)
Supplement: Additional file 1 — iCAC490_Spreadsheet. [file 1752-0509-6-42-S1.xlsx]

## Sheet: iCAC490
Reaction Index	Reaction ID	Pathway	Locus Number	Enzyme	Lower Bound	Upper Bound	Reaction Equation	min delta G	max delta G	Constraint Notes
1	R00344	Alanine and aspartate metabolism	CAC2660	Pyruvate:carbon-dioxide ligase (ADP-forming)	0	1000	ATP[c] + Pyruvate[c] + HCO3-[c] <=> ADP[c] + Orthophosphate[c] + Oxaloacetate[c] + 0.62 H+[c]	-13.8005	30.7125	tca
2	R00355	Alanine and aspartate metabolism	CAC1001|CAC1819|CAC2832	L-Aspartate:2-oxoglutarate aminotransferase	-1000	1000	2-Oxoglutarate[c] + L-Aspartate[c] <=> L-Glutamate[c] + Oxaloacetate[c] + 0.01 H+[c]	-10.6363	10.6363	d
3	R00401	Alanine and aspartate metabolism	CAC0492|CAC3331	alanine racemase	-1000	1000	L-Alanine[c] <=> D-Alanine[c]	-5.6198	5.6198
4	R00485	Alanine and aspartate metabolism	CAC1714	L-Asparagine amidohydrolase	0	1000	H2O[c] + L-Asparagine[c] <=> NH3[c] + L-Aspartate[c]	-16.0222	6.5762	df
5	R00489	Alanine and aspartate metabolism	CAC2916	L-aspartate 1-carboxy-lyase (beta-alanine-forming)	0	1000	L-Aspartate[c] + 2.41 H+[c] <=> CO2[c] + beta-Alanine[c]	-25.4718	-8.8971
6	R00490	Alanine and aspartate metabolism	CAC0274|CAC1652	L-Aspartate ammonia-lyase	-1000	0	NH3[c] + Fumarate[c] <=> L-Aspartate[c] + 0.98 H+[c]	1.0735	18.4755	dr
7	R00578	Alanine and aspartate metabolism	CAC2243	L-aspartate:L-glutamine amido-ligase (AMP-forming)	0	1000	H2O[c] + ATP[c] + L-Aspartate[c] + L-Glutamine[c] <=> Diphosphate[c] + AMP[c] + L-Glutamate[c] + 1.23 H+[c] + L-Asparagine[c]	-35.327	18.841
8	R00908	Alanine and aspartate metabolism	CAC0368|CAC1427	beta-alanine:2-oxoglutarate aminotransferase	-1000	1000	2-Oxoglutarate[c] + beta-Alanine[c] <=> L-Glutamate[c] + 1.42 H+[c] + 3-Oxopropanoate[c]	-11.4918	9.4918
9	R01083	Alanine and aspartate metabolism	CAC1821	N6-(1,2-dicarboxyethyl)AMP AMP-lyase (fumarate-forming)	-1000	1000	N6-(1,2-Dicarboxyethyl)-AMP[c] <=> AMP[c] + 0.01 H+[c] + Fumarate[c]	-12.7283	18.2794
10	R01086	Alanine and aspartate metabolism	CAC0974	2-(Nomega-L-arginino)succinate arginine-lyase (fumarate-forming)	-1000	1000	2.97 H+[c] + N-(L-Arginino)succinate[c] <=> L-Arginine[c] + Fumarate[c]	n/a	n/a
11	R01135	Alanine and aspartate metabolism	CAC3593	IMP:L-aspartate ligase (GDP-forming)	0	1000	GTP[c] + L-Aspartate[c] + IMP[c] <=> Orthophosphate[c] + GDP[c] + 0.51 H+[c] + N6-(1,2-Dicarboxyethyl)-AMP[c]	-16.7234	33.0754
12	R01397	Alanine and aspartate metabolism	CAC2653|CAC2654	carbamoyl-phosphate:L-aspartate carbamoyltransferase	-1000	1000	L-Aspartate[c] + 0.36 H+[c] + Carbamoyl phosphate[c] <=> Orthophosphate[c] + N-Carbamoyl-L-aspartate[c]	-9.8183	13.3903
13	R01954	Alanine and aspartate metabolism	CAC0973	L-Citrulline:L-aspartate ligase (AMP-forming)	-1000	1000	ATP[c] + L-Aspartate[c] + L-Citrulline[c] <=> Diphosphate[c] + AMP[c] + 1.21 H+[c] + N-(L-Arginino)succinate[c]	n/a	n/a
14	R07255	Alanine and aspartate metabolism	Unassigned	malonyl-CoA:anthocyanidin-3-O-beta-D-glucoside	0	1000	H+[c] + 3-Oxopropanoate[c] <=> CO2[c] + Acetaldehyde[c]	-26.5712	-10.1177
15	R00150	Arginine and proline metabolism	Unassigned	ATP:carbamate phosphotransferase	-1000	1000	ATP[c] + CO2[c] + NH3[c] <=> ADP[c] + 1.86 H+[c] + Carbamoyl phosphate[c]	-6.4899	33.5588	d
16	R00551	Arginine and proline metabolism	CAC1054	L-Arginine amidinohydrolase	-1000	1000	H2O[c] + L-Arginine[c] <=> L-Ornithine[c] + 0.11 H+[c] + Urea[c]	n/a	n/a
17	R01251	Arginine and proline metabolism	CAC3252	L-Proline:NADP+ 5-oxidoreductase	-1000	0	NADP+[c] + L-Proline[c] <=> NADPH[c] + 1.31 H+[c] + (S)-1-Pyrroline-5-carboxylate[c]	-29.2317	18.1228
18	R01398	Arginine and proline metabolism	CAC0316	Carbamoyl-phosphate:L-ornithine carbamoyltransferase	-1000	1000	L-Ornithine[c] + Carbamoyl phosphate[c] <=> Orthophosphate[c] + 2.52 H+[c] + L-Citrulline[c]	-10.3135	13.8855
19	R07358	Arginine and proline metabolism	Unassigned	NADH:quinone oxidoreductase	-1000	0	H2O[c] + (S)-1-Pyrroline-5-carboxylate[c] <=> N-Acetyl-L-glutamate 5-semialdehyde[c]	-29.6976	-11.3195
20	R02869	B-alanine metabolism	Unassigned	S-adenosylmethioninamine:spermidine 3-aminopropyltransferase	-1000	1000	Spermidine[c] + S-Adenosylmethioninamine[c] <=> 1.03 H+[c] + 5'-Methylthioadenosine[c] + Spermine[c]	-24.044	14.704
21	R02473	Beta-alanine metabolism	CAC2915	(R)-Pantoate:beta-alanine ligase (AMP-forming)	-1000	1000	ATP[c] + beta-Alanine[c] + (R)-Pantoate[c] <=> Diphosphate[c] + AMP[c] + 1.63 H+[c] + Pantothenate[c]	-38.4718	6.3318
22	R00483	Cyanoamino acid metabolism	Unassigned	L-aspartate:ammonia ligase (AMP-forming)	0	1000	ATP[c] + NH3[c] + L-Aspartate[c] <=> Diphosphate[c] + AMP[c] + 1.21 H+[c] + L-Asparagine[c]	-25.9118	18.8718
23	R00945	Cyanoamino acid metabolism	CAC2264	5,10-Methylenetetrahydrofolate:glycine hydroxymethyltransferase	-1000	1000	H2O[c] + Glycine[c] + 5,10-Methylenetetrahydrofolate[c] <=> L-Serine[c] + 0.01 H+[c] + Tetrahydrofolate[c]	-15.506	24.5289
24	R00586	Cysteine metabolism	CAC0687	acetyl-CoA:L-serine O-acetyltransferase	0	1000	Acetyl-CoA[c] + L-Serine[c] <=> CoA[c] + O-Acetyl-L-serine[c]	n/a	n/a
25	R00782	Cysteine metabolism	CAC0391	L-Cysteine hydrogen-sulfide-lyase (deaminating pyruvate-forming)	0	1000	H2O[c] + 0.3 H+[c] + L-Cysteine[c] <=> NH3[c] + Pyruvate[c] + Hydrogen sulfide[c]	-24.7039	2.517	df
26	R00897	Cysteine metabolism	CAC0931|CAC2235	O3-acetyl-L-serine:hydrogen-sulfide	0	1000	Hydrogen sulfide[c] + O-Acetyl-L-serine[c] <=> Acetate[c] + 0.31 H+[c] + L-Cysteine[c]	-14.7877	7.9397
27	R01148	D-alanine metabolism	CAC0792	D-Alanine:2-oxoglutarate aminotransferase	-1000	1000	2-Oxoglutarate[c] + D-Alanine[c] <=> Pyruvate[c] + 0.02 H+[c] + D-Glutamate[c]	-10.5542	10.5542
28	R01150	D-alanine metabolism	CAC2895	D-alanine:D-alanine ligase (ADP-forming)	-1000	1000	ATP[c] + 0.47 H+[c] + 2 D-Alanine[c] <=> ADP[c] + Orthophosphate[c] + D-Alanyl-D-alanine[c]	-27.5619	17.3339
29	R02459	D-arginine and D-ornithine metabolism	CAC0792	D-Ornithine:2-oxoglutarate aminotransferase	-1000	1000	L-Ornithine[c] + 2-Oxo acid[c] <=> Amino acid[c] + 5-Amino-2-oxopentanoic acid[c]	n/a	n/a
30	R02924	D-arginine and D-ornithine metabolism	CAC0792	D-Arginine:2-oxoglutarate aminotransferase	-1000	1000	L-Arginine[c] + 2-Oxo acid[c] <=> Amino acid[c] + 5-Guanidino-2-oxopentanoate[c]	n/a	n/a
31	R00260	D-glutamine and D-glutamate metabolism	CAC3250	glutamate racemase	-1000	1000	L-Glutamate[c] <=> D-Glutamate[c]	-5.8041	5.8041	d
32	R02783	D-glutamine and D-glutamate metabolism	CAC3194	UDP-N-acetylmuramoyl-L-alanine:D-glutamate ligase(ADP-forming)	0	1000	ATP[c] + 0.48 H+[c] + D-Glutamate[c] + UDP-N-acetylmuramoyl-L-alanine[c] <=> ADP[c] + Orthophosphate[c] + UDP-N-acetylmuramoyl-L-alanyl-D-glutamate[c]	-32.2681	22.0401
33	R03193	D-glutamine and D-glutamate metabolism	CAC3225	UDP-N-acetylmuramate:L-alanine ligase (ADP-forming)	0	1000	ATP[c] + L-Alanine[c] + 0.46 H+[c] + UDP-N-acetylmuramate[c] <=> ADP[c] + Orthophosphate[c] + UDP-N-acetylmuramoyl-L-alanine[c]	-31.5539	21.3259
34	R00114	Glutamate metabolism	CAC0764|CAC1673|CAC1674	L-Glutamate:NADP+ oxidoreductase (transaminating)	-1000	0	NADP+[c] + 2 L-Glutamate[c] <=> NADPH[c] + 2-Oxoglutarate[c] + L-Glutamine[c]	-27.6281	28.7392
35	R00248	Glutamate metabolism	CAC0737	L-Glutamate:NADP+ oxidoreductase (deaminating)	-1000	0	H2O[c] + NADP+[c] + L-Glutamate[c] <=> NADPH[c] + NH3[c] + 2-Oxoglutarate[c] + 0.01 H+[c]	-32.2222	23.8873	d
36	R00253	Glutamate metabolism	CAC2658	L-Glutamate:ammonia ligase (ADP-forming)	0	1000	ATP[c] + NH3[c] + L-Glutamate[c] <=> ADP[c] + Orthophosphate[c] + L-Glutamine[c] + 0.51 H+[c]	-14.9695	29.8415
37	R00257	Glutamate metabolism	CAC1050|CAC1782	Deamido-NAD+:L-glutamine amido-ligase (AMP-forming)	0	1000	H2O[c] + ATP[c] + L-Glutamine[c] + Deamino-NAD+[c] <=> NAD+[c] + Diphosphate[c] + AMP[c] + L-Glutamate[c] + 1.22 H+[c]	-41.3799	24.8939
38	R00575	Glutamate metabolism	CAC2644|CAC2645	hydrogen-carbonate:L-glutamine amido-ligase (ADP-forming,	0	1000	H2O[c] + 2 ATP[c] + L-Glutamine[c] + HCO3-[c] <=> 2 ADP[c] + Orthophosphate[c] + L-Glutamate[c] + 1.51 H+[c] + Carbamoyl phosphate[c]	-41.6336	38.1796
39	R01072	Glutamate metabolism	CAC1392	5-phosphoribosylamine:diphosphate phospho-alpha-D-ribosyltransferase	-1000	1000	Diphosphate[c] + L-Glutamate[c] + 1.38 H+[c] + 5-Phosphoribosylamine[c] <=> H2O[c] + L-Glutamine[c] + 5-Phospho-alpha-D-ribose 1-diphosphate[c]	-15.2726	20.5586
40	R01231	Glutamate metabolism	CAC2700	Xanthosine-5'-phosphate:L-glutamine amido-ligase (AMP-forming)	0	1000	H2O[c] + ATP[c] + L-Glutamine[c] + Xanthosine 5'-phosphate[c] <=> Diphosphate[c] + AMP[c] + L-Glutamate[c] + 2.21 H+[c] + GMP[c]	-24.3956	35.2896
41	R00220	Glycine and serine and threonine metabolism	CAC0673|CAC0674	L-serine ammonia-lyase	0	1000	L-Serine[c] + 0.98 H+[c] <=> NH3[c] + Pyruvate[c]	-28.5389	-12.19	df
42	R00480	Glycine and serine and threonine metabolism	CAC0278|CAC1810	ATP:L-aspartate 4-phosphotransferase	-1000	1000	ATP[c] + L-Aspartate[c] + 0.19 H+[c] <=> ADP[c] + 4-Phospho-L-aspartate[c]	-24.5863	10.7863
43	R00582	Glycine and serine and threonine metabolism	Unassigned	O-phospho-L-serine phosphohydrolase	-1000	1000	H2O[c] + 0.27 H+[c] + O-Phospho-L-serine[c] <=> Orthophosphate[c] + L-Serine[c]	-3.6247	18.0507
44	R00751	Glycine and serine and threonine metabolism	CAC3420	L-threonine acetaldehyde-lyase (glycine-forming)	0	1000	L-Threonine[c] <=> Glycine[c] + Acetaldehyde[c]	-9.6805	6.9716
45	R01388	Glycine and serine and threonine metabolism	CAC2945	D-Glycerate:NAD+ 2-oxidoreductase	-1000	0	NAD+[c] + D-Glycerate[c] <=> NADH[c] + H+[c] + Hydroxypyruvate[c]	-21.8228	25.1338
46	R01466	Glycine and serine and threonine metabolism	CAC0999	O-phospho-L-homoserine phosphate-lyase (adding	-1000	1000	H2O[c] + 0.04 H+[c] + O-Phospho-L-homoserine[c] <=> Orthophosphate[c] + L-Threonine[c]	-5.5377	16.3437
47	R01513	Glycine and serine and threonine metabolism	CAC0015|CAC0089	3-Phospho-D-glycerate:NAD+ 2-oxidoreductase	-1000	1000	NAD+[c] + 3-Phospho-D-glycerate[c] <=> NADH[c] + 1.1 H+[c] + 3-Phosphonooxypyruvate[c]	-21.8206	25.1317
48	R01771	Glycine and serine and threonine metabolism	CAC1235	ATP:L-homoserine O-phosphotransferase	-1000	1000	ATP[c] + L-Homoserine[c] <=> ADP[c] + 0.56 H+[c] + O-Phospho-L-homoserine[c]	-22.1848	13.1848
49	R01775	Glycine and serine and threonine metabolism	CAC0998	L-homoserine:NADP+ oxidoreductase	-1000	1000	NADP+[c] + L-Homoserine[c] <=> NADPH[c] + H+[c] + L-Aspartate 4-semialdehyde[c]	-22.8214	24.1325	d
50	R02291	Glycine and serine and threonine metabolism	CAC0022|CAC0568	L-Aspartate-4-semialdehyde:NADP+ oxidoreductase (phosphorylating)	-1000	1000	NADP+[c] + Orthophosphate[c] + L-Aspartate 4-semialdehyde[c] <=> NADPH[c] + 1.28 H+[c] + 4-Phospho-L-aspartate[c]	-35.6559	15.8839
51	R02528	Glycine and serine and threonine metabolism	CAC3298|CAC3299	Unassigned	-1000	1000	NADPH[c] + H+[c] + Methylglyoxal[c] <=> NADP+[c] + Hydroxyacetone[c]	n/a	n/a
52	R01071	Histidine metabolism	CAC0936	1-(5-phospho-D-ribosyl)-ATP:diphosphate	-1000	1000	Diphosphate[c] + 0.37 H+[c] + 1-(5-Phospho-D-ribosyl)-ATP[c] <=> ATP[c] + 5-Phospho-alpha-D-ribose 1-diphosphate[c]	-12.5975	27.9575
53	R01163	Histidine metabolism	CAC0937	L-histidinal:NAD+ oxidoreductase	-1000	1000	H2O[c] + 2 NAD+[c] + L-Histidinal[c] <=> 2 NADH[c] + 3.86 H+[c] + L-Histidine[c]	-37.6351	47.6291
54	R01168	Histidine metabolism	Unassigned	L-histidine ammonia-lyase (urocanate-forming)	0	1000	0.98 H+[c] + L-Histidine[c] <=> NH3[c] + Urocanate[c]	-23.4153	-2.6736	df
55	R02287	Histidine metabolism	Unassigned	5-Formiminotetrahydrofolate:L-glutamate N-formiminotransferase	-1000	0	H2O[c] + N-Formimino-L-glutamate[c] <=> L-Glutamate[c] + Formamide[c]	16.1165	41.4175	dr
56	R02288	Histidine metabolism	Unassigned	4-imidazolone-5-propanoate amidohydrolase	0	1000	H2O[c] + 4-Imidazolone-5-propanoate[c] <=> 0.2 H+[c] + N-Formimino-L-glutamate[c]	-35.7386	-9.8874	df
57	R02914	Histidine metabolism	Unassigned	4,5-Dihydro-4-oxo-5-imidazolepropanoate hydro-lyase	-1000	1000	0.8 H+[c] + 4-Imidazolone-5-propanoate[c] <=> H2O[c] + Urocanate[c]	-11.886	8.3031
58	R03012	Histidine metabolism	CAC0937	L-Histidinol:NAD+ oxidoreductase	-1000	1000	NAD+[c] + L-Histidinol[c] <=> NADH[c] + 1.29 H+[c] + L-Histidinal[c]	-23.2309	24.5419
59	R03013	Histidine metabolism	CAC2727	L-Histidinol-phosphate phosphohydrolase	-1000	1000	H2O[c] + 1.31 H+[c] + L-Histidinol phosphate[c] <=> Orthophosphate[c] + L-Histidinol[c]	-5.3993	19.8253
60	R03243	Histidine metabolism	CAC1369|CAC3031	5-Amino-2-oxopentanoate:2-oxoglutarate aminotransferase	-1000	1000	2-Oxoglutarate[c] + L-Histidinol phosphate[c] <=> L-Glutamate[c] + 0.22 H+[c] + 3-(Imidazol-4-yl)-2-oxopropyl phosphate[c]	n/a	n/a
61	R03457	Histidine metabolism	CAC0938	D-erythro-1-(Imidazol-4-yl)glycerol 3-phosphate hydro-lyase	-1000	1000	D-erythro-1-(Imidazol-4-yl)glycerol 3-phosphate[c] <=> H2O[c] + 0.19 H+[c] + 3-(Imidazol-4-yl)-2-oxopropyl phosphate[c]	n/a	n/a
62	R04035	Histidine metabolism	CAC0943	Phosphoribosyl-ATP pyrophosphohydrolase	-1000	1000	H2O[c] + 1-(5-Phospho-D-ribosyl)-ATP[c] <=> Diphosphate[c] + 1.26 H+[c] + Phosphoribosyl-AMP[c]	-30.1319	13.6459
63	R04037	Histidine metabolism	CAC0942	1-(5-phospho-D-ribosyl)-AMP 1,6-hydrolase	-1000	1000	H2O[c] + Phosphoribosyl-AMP[c] <=> 0.09 H+[c] + 5-(5-Phospho-D-ribosylaminoformimino)-1-(5-phosphoribosyl)-[c]	-10.7056	27.9086
64	R04558	Histidine metabolism	Unassigned	Unassigned	-1000	1000	L-Glutamate[c] + 0.9 H+[c] + D-erythro-1-(Imidazol-4-yl)glycerol 3-phosphate[c] + 1-(5'-Phosphoribosyl)-5-amino-4-imidazolecarboxamide[c] <=> L-Glutamine[c] + N-(5'-Phospho-D-1'-ribulosylformimino)-5-amino-1-(5''-phospho-D-[c]	n/a	n/a
65	R04640	Histidine metabolism	CAC0940	N-(5'-Phospho-D-ribosylformimino)-5-amino-1-	-1000	1000	0.17 H+[c] + 5-(5-Phospho-D-ribosylaminoformimino)-1-(5-phosphoribosyl)-[c] <=> N-(5'-Phospho-D-1'-ribulosylformimino)-5-amino-1-(5''-phospho-D-[c]	n/a	n/a
66	R00451	Lysine biosynthesis	CAC0608	meso-2,6-diaminoheptanedioate carboxy-lyase (L-lysine-forming)	0	1000	3.9 H+[c] + meso-2,6-Diaminoheptanedioate[c] <=> CO2[c] + L-Lysine[c]	-26.3798	-7.9891
67	R02292	Lysine biosynthesis	CAC2378|CAC3600	L-Aspartate-4-semialdehyde hydro-lyase (adding pyruvate and	-1000	1000	Pyruvate[c] + L-Aspartate 4-semialdehyde[c] <=> 2 H2O[c] + L-2,3-Dihydrodipicolinate[c]	n/a	n/a
68	R02734	Lysine biosynthesis	CAC2723	N-Succinyl-LL-2,6-diaminoheptanedioate amidohydrolase	-1000	1000	H2O[c] + N-Succinyl-LL-2,6-diaminoheptanedioate[c] <=> Succinate[c] + 0.96 H+[c] + LL-2,6-Diaminoheptanedioate[c]	n/a	n/a
69	R02735	Lysine biosynthesis	CAC2624	LL-2,6-Diaminoheptanedioate 2-epimerase	-1000	1000	LL-2,6-Diaminoheptanedioate[c] <=> meso-2,6-Diaminoheptanedioate[c]	-6.7797	6.7797
70	R04199	Lysine biosynthesis	CAC2379	2,3,4,5-Tetrahydrodipicolinate:NADP+ oxidoreductase	-1000	1000	NADP+[c] + 2,3,4,5-Tetrahydrodipicolinate[c] <=> NADPH[c] + H+[c] + L-2,3-Dihydrodipicolinate[c]	n/a	n/a
71	R04365	Lysine biosynthesis	CAC2381	Succinyl-CoA:2,3,4,5-tetrahydropyridine-2,6-dicarboxylate	-1000	1000	H2O[c] + Succinyl-CoA[c] + 2,3,4,5-Tetrahydrodipicolinate[c] <=> CoA[c] + N-Succinyl-2-L-amino-6-oxoheptanedioate[c]	n/a	n/a
72	R04475	Lysine biosynthesis	CAC2380	N-Succinyl-L-2,6-diaminoheptanedioate:2-oxoglutarate	-1000	1000	2-Oxoglutarate[c] + N-Succinyl-LL-2,6-diaminoheptanedioate[c] <=> L-Glutamate[c] + N-Succinyl-2-L-amino-6-oxoheptanedioate[c]
73	R00177	Methionine metabolism	CAC2856	ATP:L-methionine S-adenosyltransferase	-1000	0	Orthophosphate[c] + Diphosphate[c] + S-Adenosyl-L-methionine[c] <=> H2O[c] + ATP[c] + L-Methionine[c] + 1.09 H+[c]	-20.3204	26.4944
74	R00192	Methionine metabolism	Unassigned	S-Adenosyl-L-homocysteine hydrolase	-1000	1000	H2O[c] + S-Adenosyl-L-homocysteine[c] + 0.02 H+[c] <=> L-Homocysteine[c] + Adenosine[c]	-12.3206	23.6666
75	R00194	Methionine metabolism	CAC2117	S-Adenosyl-L-homocysteine homocysteinylribohydrolase	0	1000	H2O[c] + S-Adenosyl-L-homocysteine[c] + 0.03 H+[c] <=> Adenine[c] + S-Ribosyl-L-homocysteine[c]	n/a	n/a
76	R00650	Methionine metabolism	CAC3348	S-Adenosyl-L-methionine:L-homocysteine S-methyltransferase	-1000	1000	S-Adenosyl-L-methionine[c] + L-Homocysteine[c] <=> S-Adenosyl-L-homocysteine[c] + L-Methionine[c] + 2 H+[c]	-22.6691	15.4371
77	R00946	Methionine metabolism	CAC0578	5-Methyltetrahydrofolate:L-homocysteine S-methyltransferase	-1000	1000	0.01 H+[c] + L-Homocysteine[c] + 5-Methyltetrahydrofolate[c] <=> L-Methionine[c] + Tetrahydrofolate[c]	-24.0261	11.2141
78	R00999	Methionine metabolism	CAC0390|CAC0930	O-Succinyl-L-homoserine succinate-lyase (deaminating	-1000	1000	H2O[c] + 0.03 H+[c] + O-Succinyl-L-homoserine[c] <=> NH3[c] + Succinate[c] + 2-Oxobutanoate[c]	-26.3791	0.42416
79	R01286	Methionine metabolism	CAC0391	L-cystathionine L-homocysteine-lyase (deaminating pyruvate-forming)	0	1000	H2O[c] + H+[c] + Cystathionine[c] <=> NH3[c] + Pyruvate[c] + L-Homocysteine[c]	-29.0157	-0.36718	df
80	R01291	Methionine metabolism	CAC2942	S-(5-deoxy-D-ribos-5-yl)-L-homocysteine homocysteine-lyase	-1000	1000	H2O[c] + 0.01 H+[c] + S-Ribosyl-L-homocysteine[c] <=> D-Ribose[c] + L-Homocysteine[c]	n/a	n/a
81	R01777	Methionine metabolism	CAC1825	Succinyl-CoA:L-homoserine O-succinyltransferase	-1000	1000	Succinyl-CoA[c] + L-Homoserine[c] <=> CoA[c] + 0.01 H+[c] + O-Succinyl-L-homoserine[c]	n/a	n/a
82	R03260	Methionine metabolism	CAC0390|CAC0930	O-Succinyl-L-homoserine succinate-lyase (adding cysteine)	-1000	1000	L-Cysteine[c] + O-Succinyl-L-homoserine[c] <=> Succinate[c] + 0.96 H+[c] + Cystathionine[c]	-10.3288	13.7568
83	R00674	Phenylalanine and tyrosine and tryptophan biosynthesis	CAC3157|CAC3158	L-serine hydro-lyase (adding indole L-tryptophan-forming)	0	1000	L-Serine[c] + 0.02 H+[c] + Indole[c] <=> H2O[c] + L-Tryptophan[c]	-25.6432	1.7492
84	R00694	Phenylalanine and tyrosine and tryptophan biosynthesis	CAC1001|CAC1369|CAC1819|CAC2832|CAC3031	L-Phenylalanine:2-oxoglutarate aminotransferase	-1000	1000	L-Glutamate[c] + 0.02 H+[c] + Phenylpyruvate[c] <=> 2-Oxoglutarate[c] + L-Phenylalanine[c]	-11.6817	11.6817
85	R00734	Phenylalanine and tyrosine and tryptophan biosynthesis	CAC1001|CAC1369|CAC1819|CAC2832|CAC3031	L-Tyrosine:2-oxoglutarate aminotransferase	-1000	1000	L-Glutamate[c] + 3-(4-Hydroxyphenyl)pyruvate[c] <=> 2-Oxoglutarate[c] + L-Tyrosine[c]	-11.8665	11.8665
86	R00985	Phenylalanine and tyrosine and tryptophan biosynthesis	CAC3162|CAC3163	chorismate pyruvate-lyase (amino-accepting anthranilate-forming)	0	1000	NH3[c] + Chorismate[c] <=> H2O[c] + Pyruvate[c] + 0.98 H+[c] + Anthranilate[c]	-49.4402	-19.5027
87	R00986	Phenylalanine and tyrosine and tryptophan biosynthesis	CAC3162|CAC3163	Chorismate pyruvate-lyase (amino-accepting)	0	1000	L-Glutamine[c] + Chorismate[c] <=> Pyruvate[c] + L-Glutamate[c] + H+[c] + Anthranilate[c]	-54.3576	-24.0313
88	R01073	Phenylalanine and tyrosine and tryptophan biosynthesis	CAC3161	N-(5-Phospho-D-ribosyl)anthranilate:pyrophosphate	-1000	1000	Anthranilate[c] + 5-Phospho-alpha-D-ribose 1-diphosphate[c] <=> Diphosphate[c] + 0.38 H+[c] + N-(5-Phospho-D-ribosyl)anthranilate[c]	-24.1987	3.2587
89	R01373	Phenylalanine and tyrosine and tryptophan biosynthesis	CAC0217	prephenate hydro-lyase (decarboxylating phenylpyruvate-forming)	0	1000	H+[c] + Prephenate[c] <=> H2O[c] + CO2[c] + Phenylpyruvate[c]	-60.1424	-35.3095	df
90	R01714	Phenylalanine and tyrosine and tryptophan biosynthesis	CAC0896	5-O-(1-Carboxyvinyl)-3-phosphoshikimate phosphate-lyase	-1000	1000	0.23 H+[c] + 5-O-(1-Carboxyvinyl)-3-phosphoshikimate[c] <=> Orthophosphate[c] + Chorismate[c]	-19.0366	2.1197
91	R01715	Phenylalanine and tyrosine and tryptophan biosynthesis	CAC1234	Chorismate pyruvatemutase	0	1000	Chorismate[c] <=> Prephenate[c]	-25.0337	-8.3263	df
92	R01728	Phenylalanine and tyrosine and tryptophan biosynthesis	CAC0893	Prephenate:NAD+ oxidoreductase(decarboxylating)	0	1000	NAD+[c] + Prephenate[c] <=> NADH[c] + CO2[c] + 3-(4-Hydroxyphenyl)pyruvate[c]	-60.9233	-8.6346	df
93	R01826	Phenylalanine and tyrosine and tryptophan biosynthesis	CAC0892	Phosphoenolpyruvate:D-erythrose-4-phosphate	-1000	1000	H2O[c] + Phosphoenolpyruvate[c] + 0.45 H+[c] + D-Erythrose 4-phosphate[c] <=> Orthophosphate[c] + 2-Dehydro-3-deoxy-D-arabino-heptonate 7-phosphate[c]
94	R02340	Phenylalanine and tyrosine and tryptophan biosynthesis	CAC3157|CAC3158	(1S,2R)-1-C-(indol-3-yl)glycerol 3-phosphate	-1000	1000	0.04 H+[c] + D-Glyceraldehyde 3-phosphate[c] + Indole[c] <=> Indoleglycerol phosphate[c]	-9.5407	13.1096
95	R02412	Phenylalanine and tyrosine and tryptophan biosynthesis	CAC0898	ATP:shikimate 3-phosphotransferase	-1000	1000	ATP[c] + Shikimate[c] <=> ADP[c] + 0.78 H+[c] + Shikimate 3-phosphate[c]	-22.4955	13.4955
96	R02413	Phenylalanine and tyrosine and tryptophan biosynthesis	CAC0897	Shikimate:NADP+ 3-oxidoreductase	-1000	1000	NADP+[c] + Shikimate[c] <=> NADPH[c] + H+[c] + 3-Dehydroshikimate[c]	-27.5173	19.8884
97	R03083	Phenylalanine and tyrosine and tryptophan biosynthesis	CAC0894	2-Dehydro-3-deoxy-D-arabino-heptonate 7-phosphate phosphate-lyase	-1000	1000	0.16 H+[c] + 2-Dehydro-3-deoxy-D-arabino-heptonate 7-phosphate[c] <=> Orthophosphate[c] + 3-Dehydroquinate[c]	n/a	n/a
98	R03084	Phenylalanine and tyrosine and tryptophan biosynthesis	CAC0899	3-Dehydroquinate hydro-lyase	0	1000	3-Dehydroquinate[c] <=> H2O[c] + 3-Dehydroshikimate[c]	-22.5845	-3.4984	df
99	R03460	Phenylalanine and tyrosine and tryptophan biosynthesis	CAC0895	Phosphoenolpyruvate:3-phosphoshikimate	-1000	1000	Phosphoenolpyruvate[c] + 0.4 H+[c] + Shikimate 3-phosphate[c] <=> Orthophosphate[c] + 5-O-(1-Carboxyvinyl)-3-phosphoshikimate[c]	-2.072	22.724
100	R03508	Phenylalanine and tyrosine and tryptophan biosynthesis	CAC3160	1-(2-Carboxyphenylamino)-1-deoxy-D-ribulose-5-phosphate	0	1000	H+[c] + 1-(2-Carboxyphenylamino)-1-deoxy-D-ribulose 5-phosphate[c] <=> H2O[c] + CO2[c] + Indoleglycerol phosphate[c]	-46.3064	-19.9254	df
101	R03509	Phenylalanine and tyrosine and tryptophan biosynthesis	CAC3159	N-(5-Phospho-beta-D-ribosyl)anthranilate ketol-isomerase	-1000	1000	0.09 H+[c] + N-(5-Phospho-D-ribosyl)anthranilate[c] <=> 1-(2-Carboxyphenylamino)-1-deoxy-D-ribulose 5-phosphate[c]	-7.8792	9.1192
102	R01090	Valine and leucine and isoleucine biosynthesis	CAC1479	L-Leucine:2-oxoglutarate aminotransferase	-1000	1000	L-Glutamate[c] + 0.04 H+[c] + 4-Methyl-2-oxopentanoate[c] <=> 2-Oxoglutarate[c] + L-Leucine[c]	-10.7708	10.7708
103	R01652	Valine and leucine and isoleucine biosynthesis	Unassigned	Unassigned	0	1000	H+[c] + (2S)-2-Isopropyl-3-oxosuccinate[c] <=> CO2[c] + 4-Methyl-2-oxopentanoate[c]	-25.5608	-8.8081	df
104	R02199	Valine and leucine and isoleucine biosynthesis	CAC1479	L-Isoleucine:2-oxoglutarate aminotransferase	-1000	1000	2-Oxoglutarate[c] + L-Isoleucine[c] <=> L-Glutamate[c] + 0.05 H+[c] + (S)-3-Methyl-2-oxopentanoic acid[c]	-10.7708	10.7708
105	R03968	Valine and leucine and isoleucine biosynthesis	CAC3172|CAC3173	2-Isopropylmalate hydro-lyase	-1000	1000	0.07 H+[c] + (2S)-2-Isopropylmalate[c] <=> H2O[c] + 2-Isopropylmaleate[c]	-11.8856	5.7027
106	R04001	Valine and leucine and isoleucine biosynthesis	CAC3172|CAC3173	3-Isopropylmalate hydro-lyase	-1000	1000	0.07 H+[c] + (2R,3S)-3-Isopropylmalate[c] <=> H2O[c] + 2-Isopropylmaleate[c]	-13.3924	4.3695
107	R04426	Valine and leucine and isoleucine biosynthesis	CAC3171	3-Isopropylmalate:NAD+ oxidoreductase	-1000	1000	NAD+[c] + (2R,3S)-3-Isopropylmalate[c] <=> NADH[c] + 1.03 H+[c] + (2S)-2-Isopropyl-3-oxosuccinate[c]	-21.8833	25.1943
108	R04440	Valine and leucine and isoleucine biosynthesis	CAC0091	(R)-2,3-Dihydroxy-3-methylbutanoate:NADP+ oxidoreductase	-1000	0	NADP+[c] + 2,3-Dihydroxy-3-methylbutanoate[c] + (R)-2,3-Dihydroxy-3-methylbutanoate[c] <=> NADPH[c] + 3-Hydroxy-3-methyl-2-oxobutanoic acid[c]	157.984	205.045	dr
109	R04441	Valine and leucine and isoleucine biosynthesis	CAC3170|CAC3604	(R)-2,3-Dihydroxy-3-methylbutanoate hydro-lyase	-1000	0	H+[c] + 2,3-Dihydroxy-3-methylbutanoate[c] + (R)-2,3-Dihydroxy-3-methylbutanoate[c] <=> H2O[c] + 3-Methyl-2-oxobutanoic acid[c]	143.59	165.316	dr
110	R04672	Valine and leucine and isoleucine biosynthesis	CAC3169|CAC3176|CAC3652	(S)-2-Acetolactate pyruvate-lyase (carboxylating)	-1000	1000	Thiamin diphosphate[c] + 2-Acetolactate[c] <=> Pyruvate[c] + 2-(alpha-Hydroxyethyl)thiamine diphosphate[c]	n/a	n/a
111	R04673	Valine and leucine and isoleucine biosynthesis	CAC3169|CAC3176|CAC3652	(S)-2-Aceto-2-hydroxybutanoate pyruvate-lyase (carboxylating)	-1000	1000	2-Oxobutanoate[c] + 2-(alpha-Hydroxyethyl)thiamine diphosphate[c] <=> Thiamin diphosphate[c] + (S)-2-Aceto-2-hydroxybutanoate[c]
112	R05068	Valine and leucine and isoleucine biosynthesis	CAC0091	(R)-2,3-Dihydroxy-3-methylpentanoate:NADP+ oxidoreductase	-1000	1000	NADP+[c] + 2,3-Dihydroxy-3-methylpentanoate[c] <=> NADPH[c] + H+[c] + (R)-3-Hydroxy-3-methyl-2-oxopentanoate[c]	-21.8393	25.1503
113	R05069	Valine and leucine and isoleucine biosynthesis	CAC0091	(S)-2-Aceto-2-hydroxybutanoate:NADP+ oxidoreductase (isomerizing)	-1000	1000	(S)-2-Aceto-2-hydroxybutanoate[c] <=> (R)-3-Hydroxy-3-methyl-2-oxopentanoate[c]	-3.3692	8.2892
114	R05070	Valine and leucine and isoleucine biosynthesis	CAC3170|CAC3604	(R)-2,3-Dihydroxy-3-methylpentanoate hydro-lyase	0	1000	2,3-Dihydroxy-3-methylpentanoate[c] <=> H2O[c] + (S)-3-Methyl-2-oxopentanoic acid[c]	-19.6717	-2.9512	df
115	R05071	Valine and leucine and isoleucine biosynthesis	CAC0091	(S)-2-Acetolactate methylmutase	-1000	1000	2-Acetolactate[c] <=> 3-Hydroxy-3-methyl-2-oxobutanoic acid[c]	-3.3459	8.2659
116	R07399	Valine and leucine and isoleucine biosynthesis	Unassigned	Unassigned	-1000	1000	H2O[c] + Pyruvate[c] + Acetyl-CoA[c] <=> CoA[c] + 0.98 H+[c] + (R)-2-Methylmalate[c]	n/a	n/a
117	R01648	alanine, aspartate and glutamate metabolism|butanoate metabolism	Unassigned	4-aminobutanoate:2-oxoglutarate aminotransferase	-1000	1000	2-Oxoglutarate[c] + 4-Aminobutanoate[c] <=> L-Glutamate[c] + 1.7 H+[c] + Succinate semialdehyde[c]	-11.5722	9.5722
118	R00093	alanine, aspartate and glutamate metabolism|nitrogen metabolism	Unassigned	L-glutamate:NAD+ oxidoreductase (transaminating)	-1000	0	NAD+[c] + 2 L-Glutamate[c] <=> NADH[c] + 2-Oxoglutarate[c] + L-Glutamine[c]	-27.6557	28.7668
119	R00471	arginine and proline metabolism	Unassigned	D-4-Hydroxy-2-oxoglutarate glyoxylate-lyase	-1000	1000	4-Hydroxy-2-oxoglutarate[c] <=> Pyruvate[c] + Glyoxylate[c]	-9.2422	6.5333
120	R03291	arginine and proline metabolism	CAC3252	trans-4-Hydroxy-L-proline:NAD+ 5-oxidoreductase	-1000	0	NAD+[c] + trans-4-Hydroxy-L-proline[c] <=> NADH[c] + 1.04 H+[c] + L-1-Pyrroline-3-hydroxy-5-carboxylate[c]	-29.231	18.122
121	R03293	arginine and proline metabolism	CAC3252	trans-4-Hydroxy-L-proline:NADP+ 5-oxidoreductase	-1000	0	NADP+[c] + trans-4-Hydroxy-L-proline[c] <=> NADPH[c] + 1.04 H+[c] + L-1-Pyrroline-3-hydroxy-5-carboxylate[c]	-29.2033	18.0944
122	R05052	arginine and proline metabolism	Unassigned	L-erythro-4-Hydroxyglutamate:2-oxoglutarate aminotransferase	-1000	1000	2-Oxoglutarate[c] + L-erythro-4-Hydroxyglutamate[c] <=> L-Glutamate[c] + 4-Hydroxy-2-oxoglutarate[c]	n/a	n/a
123	R05053	arginine and proline metabolism	CAC0792	D-Aspartate:2-oxoglutarate aminotransferase	-1000	1000	D-Aspartate[c] + 4-Hydroxy-2-oxoglutarate[c] <=> Oxaloacetate[c] + 0.01 H+[c] + L-erythro-4-Hydroxyglutamate[c]	n/a	n/a
124	R00178	arginine and proline metabolism|cysteine and methionine metabolism	CAC2601	S-adenosyl-L-methionine carboxy-lyase	-1000	1000	S-Adenosyl-L-methionine[c] + H+[c] <=> CO2[c] + S-Adenosylmethioninamine[c]	-22.6511	16.4711
125	R01920	arginine and proline metabolism|cysteine and methionine metabolism|glutathione metabolism	CAC2602	S-adenosylmethioninamine:putrescine 3-aminopropyltransferase	-1000	1000	Putrescine[c] + S-Adenosylmethioninamine[c] <=> 1.03 H+[c] + 5'-Methylthioadenosine[c] + Spermidine[c]	-23.7093	14.3693
126	R04949	cyanoamino acid metabolism	Unassigned	Cyanoglycoside glucohydrolase	-1000	1000	H2O[c] + Cyanoglycoside[c] <=> D-Glucose[c] + Cyanohydrin[c]	n/a	n/a
127	R00590	cysteine and methionine metabolism	Unassigned	L-Serine hydro-lyase	-1000	1000	L-Serine[c] <=> H2O[c] + 2-Aminoacrylate[c]	-14.024	3.1611
128	R00896	cysteine and methionine metabolism	Unassigned	L-Cysteine:2-oxoglutarate aminotransferase	-1000	1000	2-Oxoglutarate[c] + L-Cysteine[c] <=> L-Glutamate[c] + 0.01 H+[c] + Mercaptopyruvate[c]	-11.3692	11.3692
129	R01287	cysteine and methionine metabolism	Unassigned	O-acetyl-L-homoserine:hydrogen sulfide	0	1000	Hydrogen sulfide[c] + O-Acetyl-L-homoserine[c] <=> Acetate[c] + 0.3 H+[c] + L-Homocysteine[c]	-14.8264	7.9784
130	R01288	cysteine and methionine metabolism	Unassigned	O4-succinyl-L-homoserine:hydrogen sulfide	-1000	1000	Hydrogen sulfide[c] + O-Succinyl-L-homoserine[c] <=> Succinate[c] + 0.25 H+[c] + L-Homocysteine[c]	-13.2426	9.4746
131	R01401	cysteine and methionine metabolism	Unassigned	Methylthioadenosine methylthioribohydrolase	-1000	1000	H2O[c] + 0.01 H+[c] + 5'-Methylthioadenosine[c] <=> Adenine[c] + 5-Methylthio-D-ribose[c]	n/a	n/a
132	R02026	cysteine and methionine metabolism	Unassigned	O-acetyl-L-homoserine acetate-lyase (L-homocysteine forming)	0	1000	H+[c] + Thiosulfate[c] + Thioredoxin[c] + O-Acetyl-L-homoserine[c] <=> Acetate[c] + Sulfite[c] + L-Homocysteine[c] + Thioredoxin disulfide[c]	n/a	n/a
133	R02408	cysteine and methionine metabolism	Unassigned	L-Cystine L-Cysteine-lyase (deaminating)	-1000	1000	H2O[c] + 0.99 H+[c] + L-Cystine[c] <=> NH3[c] + Pyruvate[c] + Thiocysteine[c]	n/a	n/a
134	R02433	cysteine and methionine metabolism	Unassigned	L-Cysteate:2-oxoglutarate aminotransferase	-1000	1000	2-Oxoglutarate[c] + L-Cysteate[c] <=> L-Glutamate[c] + 3-Sulfopyruvate[c]	n/a	n/a
135	R02619	cysteine and methionine metabolism	Unassigned	3-Sulfino-L-alanine:2-oxoglutarate aminotransferase	-1000	1000	2-Oxoglutarate[c] + 3-Sulfino-L-alanine[c] <=> L-Glutamate[c] + 3-Sulfinylpyruvate[c]	n/a	n/a
136	R03104	cysteine and methionine metabolism	Unassigned	3-Mercaptolactate:NAD+ oxidoreductase	-1000	1000	NAD+[c] + 3-Mercaptolactate[c] <=> NADH[c] + H+[c] + Mercaptopyruvate[c]	-21.944	25.2551
137	R03217	cysteine and methionine metabolism	Unassigned	O-Acetyl-L-homoserine succinate-lyase (adding cysteine)	0	1000	L-Cysteine[c] + O-Acetyl-L-homoserine[c] <=> Acetate[c] + 1.01 H+[c] + Cystathionine[c]	-11.9029	12.2509
138	R04858	cysteine and methionine metabolism	Unassigned	S-Adenosyl-L-methionine:DNA (cytosine-5-)-methyltransferase	-1000	1000	S-Adenosyl-L-methionine[c] + DNA cytosine[c] <=> S-Adenosyl-L-homocysteine[c] + DNA 5-methylcytosine[c]	n/a	n/a
139	R04859	cysteine and methionine metabolism	Unassigned	O3-acetyl-L-serine:thiosulfate 2-amino-2-carboxyethyltransferase	0	1000	H+[c] + Thiosulfate[c] + Thioredoxin[c] + O-Acetyl-L-serine[c] <=> Acetate[c] + Sulfite[c] + L-Cysteine[c] + Thioredoxin disulfide[c]	n/a	n/a
140	R00274	glutathione metabolism	Unassigned	glutathione:hydrogen-peroxide oxidoreductase	0	1000	H2O2[c] + 2 Glutathione[c] <=> 2 H2O[c] + Glutathione disulfide[c]	-96.7438	-51.5482	df
141	R00894	glutathione metabolism	CAC1539	L-glutamate:L-cysteine gamma-ligase (ADP-forming)	-1000	1000	ATP[c] + L-Glutamate[c] + 0.47 H+[c] + L-Cysteine[c] <=> ADP[c] + Orthophosphate[c] + gamma-L-Glutamyl-L-cysteine[c]	-27.6961	17.4681
142	R08359	glutathione metabolism	CAC2602	S-adenosylmethioninamine:cadaverine 3-aminopropyltransferase	-1000	1000	S-Adenosylmethioninamine[c] + Cadaverine[c] <=> 1.03 H+[c] + 5'-Methylthioadenosine[c] + Aminopropylcadaverine[c]	-23.7461	14.4061
143	R06171	glycine, serine and threonine metabolism	CAC3420	L-Allothreonine acetaldehyde-lyase	0	1000	L-Allothreonine[c] <=> Glycine[c] + Acetaldehyde[c]	-9.6805	6.9716
144	R02722	glycine, serine and threonine metabolism|phenylalanine, tyrosine and tryptophan biosynthesis	Unassigned	L-serine hydro-lyase [adding 1-C-(indol-3-yl)glycerol 3-phosphate	0	1000	L-Serine[c] + Indoleglycerol phosphate[c] <=> H2O[c] + L-Tryptophan[c] + 0.02 H+[c] + D-Glyceraldehyde 3-phosphate[c]	-29.7456	2.2827
145	R01221	glycine, serine and threonine metabolism	Unassigned	glycine synthase	0	1000	NAD+[c] + Glycine[c] + 0.98 H+[c] + Tetrahydrofolate[c] <=> NADH[c] + CO2[c] + NH3[c] + 5,10-Methylenetetrahydrofolate[c]	-57.8877	8.1699
146	R01159	histidine metabolism	Unassigned	S-adenosyl-L-methionine:L-histidine N-methyltransferase	-1000	1000	S-Adenosyl-L-methionine[c] + L-Histidine[c] <=> S-Adenosyl-L-homocysteine[c] + 2 H+[c] + N(pi)-Methyl-L-histidine[c]	-16.5568	22.1368
147	R04467	lysine biosynthesis	Unassigned	Unassigned	-1000	1000	2-Oxoglutarate[c] + N6-Acetyl-LL-2,6-diaminoheptanedioate[c] <=> L-Glutamate[c] + N-Acetyl-L-2-amino-6-oxopimelate[c]	n/a	n/a
148	R02788	lysine biosynthesis|peptidoglycan biosynthesis	Unassigned	UDP-N-acetylmuramoyl-L-alanyl-D-glutamate:(L)-meso-2,6-	-1000	1000	ATP[c] + 0.48 H+[c] + meso-2,6-Diaminoheptanedioate[c] + UDP-N-acetylmuramoyl-L-alanyl-D-glutamate[c] <=> ADP[c] + Orthophosphate[c] + UDP-N-acetylmuramoyl-L-alanyl-D-gamma-glutamyl-meso-2,6-[c]	-33.3224	23.0944
149	R04617	lysine biosynthesis|peptidoglycan biosynthesis	CAC2128	UDP-N-acetylmuramoyl-L-alanyl-D-glutamyl-meso-2,6-	-1000	1000	ATP[c] + 0.45 H+[c] + D-Alanyl-D-alanine[c] + UDP-N-acetylmuramoyl-L-alanyl-D-gamma-glutamyl-meso-2,6-[c] <=> ADP[c] + Orthophosphate[c] + UDP-N-acetylmuramoyl-L-alanyl-D-glutamyl-6-carboxy-L-lysyl-D-alanyl-[c]	-35.1575	24.9295
150	R00271	lysine biosynthesis|pyruvate metabolism	CAC0261	acetyl-CoA:2-oxoglutarate C-acetyltransferase	-1000	1000	H2O[c] + Acetyl-CoA[c] + 2-Oxoglutarate[c] <=> CoA[c] + 0.98 H+[c] + (R)-2-Hydroxybutane-1,2,4-tricarboxylate[c]	n/a	n/a
151	R00691	phenylalanine, tyrosine and tryptophan biosynthesis	Unassigned	L-arogenate hydro-lyase (decarboxylating L-phenylalanine-forming)	0	1000	1.02 H+[c] + L-Arogenate[c] <=> H2O[c] + CO2[c] + L-Phenylalanine[c]	-60.2199	-35.2319	df
152	R01582	phenylanine metabolism	CAC0792	D-Phenylalanine:2-oxoglutarate aminotransferase	-1000	1000	2-Oxoglutarate[c] + L-Phenylalanine[c] <=> 0.02 H+[c] + Phenylpyruvate[c] + D-Glutamate[c]	-11.6817	11.6817
153	R02252	phenylanine metabolism	CAC3371	phenylpropanoate:NAD+ delta2-oxidoreductase	-1000	1000	NAD+[c] + Phenylpropanoate[c] <=> NADH[c] + H+[c] + trans-Cinnamate[c]	-16.5585	30.8896
154	R03599	selenoamino acid metabolism	CAC3291	Selenocysteine reductase	-1000	1000	Reduced acceptor[c] + L-Selenocysteine[c] <=> L-Alanine[c] + Selenide[c] + Acceptor[c]	n/a	n/a
155	R03601	selenoamino acid metabolism	Unassigned	O3-Acetyl-L-serine acetate-lyase (adding hydrogen sulfide)	0	1000	O-Acetyl-L-serine[c] + Selenide[c] <=> Acetate[c] + H+[c] + L-Selenocysteine[c]	n/a	n/a
156	R04771	selenoamino acid metabolism	Unassigned	ATP:L-selenomethione S-adenosyltransferase	-1000	1000	H2O[c] + ATP[c] + 0.1 H+[c] + L-Selenomethionine[c] <=> Orthophosphate[c] + Diphosphate[c] + Se-Adenosylselenomethionine[c]	n/a	n/a
157	R04773	selenoamino acid metabolism	CAC2991	Selenomethionine:tRNAMet ligase (AMP-forming)	-1000	1000	ATP[c] + tRNA(Met)[c] + L-Selenomethionine[c] <=> Diphosphate[c] + AMP[c] + Selenomethionyl-tRNA(Met)[c]	n/a	n/a
158	R04927	selenoamino acid metabolism	CAC0104	AMP,sulfite:(acceptor) oxidoreductase	-1000	1000	AMP[c] + 2 Ferricytochrome c[c] + Selenite[c] <=> 2 Ferrocytochrome c[c] + Adenylylselenate[c]	n/a	n/a
159	R04928	selenoamino acid metabolism	CAC0103	ATP:adenylylsulfate 3'-phosphotransferase	-1000	1000	ATP[c] + Adenylylselenate[c] <=> ADP[c] + 0.91 H+[c] + 3-Phosphoadenylylselenate[c]	n/a	n/a
160	R04929	selenoamino acid metabolism	Unassigned	ATP:selenate adenylyltransferase	-1000	1000	ATP[c] + Selenate[c] <=> Diphosphate[c] + 0.37 H+[c] + Adenylylselenate[c]	n/a	n/a
161	R04939	selenoamino acid metabolism	Unassigned	Unassigned	-1000	1000	Se-Adenosylselenomethionine[c] + R[c] <=> Se-Adenosyl-L-selenohomocysteine[c] + CH3-R[c]	n/a	n/a
162	R04941	selenoamino acid metabolism	Unassigned	Selenocystathionine L-homocysteine-lyase (deaminating)	-1000	1000	H2O[c] + 0.99 H+[c] + L-Selenocystathionine[c] <=> NH3[c] + Pyruvate[c] + Selenohomocysteine[c]	n/a	n/a
163	R04944	selenoamino acid metabolism	Unassigned	O-phosphorylhomoserine:selenocysteine	-1000	1000	0.03 H+[c] + L-Selenocysteine[c] + O-Phosphorylhomoserine[c] <=> Orthophosphate[c] + L-Selenocystathionine[c]	n/a	n/a
164	R04945	selenoamino acid metabolism	Unassigned	O-Acetylhomoserine succinate-lyase (adding cysteine)	0	1000	O-Acetyl-L-homoserine[c] + L-Selenocysteine[c] <=> Acetate[c] + H+[c] + L-Selenocystathionine[c]	n/a	n/a
165	R04946	selenoamino acid metabolism	Unassigned	O4-succinyl-L-homoserine:L-selenocysteine	-1000	1000	O-Succinyl-L-homoserine[c] + L-Selenocysteine[c] <=> Succinate[c] + 0.95 H+[c] + L-Selenocystathionine[c]	n/a	n/a
166	R00615	thiamine metabolism	CAC2665	Thiamin diphosphate phosphohydrolase	0	1000	H2O[c] + Thiamin diphosphate[c] <=> Orthophosphate[c] + 0.91 H+[c] + Thiamin monophosphate[c]	-13.685	19.111
167	R00616	thiamine metabolism	Unassigned	ATP:thiamine-diphosphate phosphotransferase	-1000	1000	ATP[c] + Thiamin diphosphate[c] <=> ADP[c] + Thiamin triphosphate[c]	-20.2628	20.2628
168	R04448	thiamine metabolism	CAC3096	ATP:4-methyl-5-(2-hydroxyethyl)-thiazole 2-phosphotransferase	-1000	1000	ATP[c] + 5-(2-Hydroxyethyl)-4-methylthiazole[c] <=> ADP[c] + 0.67 H+[c] + 4-Methyl-5-(2-phosphoethyl)-thiazole[c]	-22.8145	13.8145
169	R07459	thiamine metabolism	Unassigned	Unassigned	-1000	1000	ATP[c] + C15810[c] <=> Diphosphate[c] + C15813[c]	n/a	n/a
170	R07460	thiamine metabolism	Unassigned	L-cysteine:[ThiI] sulfurtransferase	-1000	1000	L-Cysteine[c] + [Enzyme]-cysteine[c] <=> L-Alanine[c] + [Enzyme]-S-sulfanylcysteine[c]	n/a	n/a
171	R07461	thiamine metabolism	Unassigned	Unassigned	-1000	1000	[Enzyme]-S-sulfanylcysteine[c] + C15813[c] <=> C15814[c]	n/a	n/a
172	R07462	thiamine metabolism	Unassigned	Unassigned	-1000	1000	C15814[c] <=> C15815[c]	n/a	n/a
173	R07464	thiamine metabolism	Unassigned	Unassigned	-1000	1000	L-Tyrosine[c] + 1-Deoxy-D-xylulose 5-phosphate[c] + C15815[c] <=> 4-Methyl-5-(2-phosphoethyl)-thiazole[c]	n/a	n/a
174	R07465	thiamine metabolism	Unassigned	Unassigned	-1000	1000	L-Tyrosine[c] + Iminoglycine[c] + C15815[c] <=> 4-Methyl-5-(2-phosphoethyl)-thiazole[c]	n/a	n/a
175	R03664	trypthophan metabolism	Unassigned	L-Tryptophan -tRNA(Trp) ligase (AMP-forming)	-1000	1000	ATP[c] + L-Tryptophan[c] + 0.77 H+[c] + tRNA(Trp)[c] <=> Diphosphate[c] + AMP[c] + L-Tryptophanyl-tRNA(Trp)[c]	n/a	n/a
176	R01645	tyrosine metabolism	CAC1343	4-hydroxy-2-oxo-heptandioate succinate semialdehyde-lyase	-1000	1000	4-Hydroxy-2-oxo-heptanedioate[c] <=> Pyruvate[c] + Succinate semialdehyde[c]	n/a	n/a
177	R03943	tyrosine metabolism	Unassigned	Unassigned	-1000	1000	S-Adenosyl-L-methionine[c] + N-Methyltyramine[c] <=> S-Adenosyl-L-homocysteine[c] + 2.01 H+[c] + Hordenine[c]	-18.6408	20.1808
178	R04880	tyrosine metabolism	Unassigned	3,4-dihydroxyphenylethyleneglycol:NAD+ oxidoreductase	-1000	1000	NAD+[c] + 3,4-Dihydroxyphenylethyleneglycol[c] <=> NADH[c] + H+[c] + 3,4-Dihydroxymandelaldehyde[c]	n/a	n/a
179	R03656	valine, leucine and isoleucine biosynthesis	CAC3038	L-Isoleucine:tRNA(Ile) ligase (AMP-forming)	-1000	1000	ATP[c] + 0.74 H+[c] + L-Isoleucine[c] + tRNA(Ile)[c] <=> Diphosphate[c] + AMP[c] + L-Isoleucyl-tRNA(Ile)[c]	n/a	n/a
180	R03657	valine, leucine and isoleucine biosynthesis	CAC0646	L-Leucine:tRNA(Leu) ligase (AMP-forming)	-1000	1000	ATP[c] + 0.75 H+[c] + L-Leucine[c] + tRNA(Leu)[c] <=> Diphosphate[c] + AMP[c] + L-Leucyl-tRNA[c]	n/a	n/a
181	R03665	valine, leucine and isoleucine biosynthesis	CAC2399	L-Valine:tRNAVal ligase (AMP-forming)	-1000	1000	ATP[c] + 0.75 H+[c] + L-Valine[c] + tRNA(Val)[c] <=> Diphosphate[c] + AMP[c] + L-Valyl-tRNA(Val)[c]	n/a	n/a
182	R00131	Biomass synthesis and maintenance	Unassigned	Urea amidohydrolase	0	1000	H2O[c] + 1.97 H+[c] + Urea[c] <=> CO2[c] + 2 NH3[c]	-43.2693	-15.4856
183	R00188	Biomass synthesis and maintenance	Unassigned	Adenosine 3',5'-bisphosphate 3'-phosphohydrolase	0	1000	H2O[c] + Adenosine 3',5'-bisphosphate[c] + 0.4 H+[c] <=> Orthophosphate[c] + AMP[c]	-10.4857	24.9117
184	R00437_R00440_B	Biomass synthesis and maintenance	Unassigned	polyribonucleotide:phosphate adenylyltransferase	0	1000	0.25 ADP[c] + 0.25 UDP[c] + 0.25 GDP[c] + 0.25 CDP[c] <=> Orthophosphate[c] + RNA[c]	n/a	n/a
185	R07224_B	Biomass synthesis and maintenance	Unassigned	2',4,4',6'-tetrahydroxychalcone:oxygen oxidoreductase	0	1000	0.041 L-Glutamate[c] + 0.0596 Glycine[c] + 0.0635 L-Alanine[c] + 0.0743 L-Lysine[c] + 0.0575 L-Aspartate[c] + 0.0345 L-Arginine[c] + 0.0641 L-Glutamine[c] + 0.0605 L-Serine[c] + 0.0261 L-Methionine[c] + 0.0129 L-Tryptophan[c] + 0.0443 L-Phenylalanine[c] + 0.0385 L-Tyrosine[c] + 0.00619 L-Cysteine[c] + 0.0902 L-Leucine[c] + 0.023 L-Histidine[c] + 0.0318 L-Proline[c] + 0.0559 L-Asparagine[c] + 0.00…	n/a	n/a
186	R07225_B	Biomass synthesis and maintenance	Unassigned	2',3,4,4',6'-pentahydroxychalcone:oxygen oxidoreductase	0	1000	0.336 dATP[c] + 0.336 dGTP[c] + 0.164 dCTP[c] + 0.164 dTTP[c] <=> Diphosphate[c] + DNA[c]	n/a	n/a
187	R07226_B	Biomass synthesis and maintenance	Unassigned	acetyl-phosphate ammonia:thioredoxin disulfide	0	1000	0.25 ATP[c] + 0.25 GTP[c] + 0.25 CTP[c] + 0.25 UTP[c] <=> Diphosphate[c] + RNA[c]	n/a	n/a
188	R07227_B	Biomass synthesis and maintenance	Unassigned	acetyl-phosphate methylamine:thioredoxin disulfide	0	1000	0.000201 ATP[c] + 0.0036 NAD+[c] + 8.29e-005 NADH[c] + 0.000617 NADPH[c] + 0.000219 NADP+[c] + 0.25 Orthophosphate[c] + 0.001 CoA[c] + 0.000168 FAD[c] + 8.3e-005 Acetyl-CoA[c] + 0.132 L-Glutamate[c] + 0.119 D-Glucose[c] + 0.01 Glycine[c] + 0.029 L-Alanine[c] + 0.01 L-Lysine[c] + 0.15 L-Aspartate[c] + 0.0072 L-Arginine[c] + 0.002 L-Glutamine[c] + 0.019 L-Serine[c] + 0.0056 L-Methionine[c] + 0.001 …	n/a	n/a
189	R07228_B	Biomass synthesis and maintenance	Unassigned	acetyl-phosphate trimethylamine:thioredoxin disulfide	0	1000	0.497 Phosphatidylglycerol (didodecanoyl, n-C12:0)[c] + 0.207 1,2-Diacyl-sn-glycerol[c] + 0.083 Menaquinone[c] + 0.0125 3-D-Glucosyl-1,2-diacylglycerol[c] + 0.0623 3-Phosphatidyl-1'-(3'-O-L-lysyl)glycerol[c] + 0.0622 cardiolipin (tetradodecanoyl, n-C12:0)[c] + 0.0747 Diglucosyl-diacylglycerol[c] <=> Generic lipid content[c]	n/a	n/a
190	R07229_B	Biomass synthesis and maintenance	Unassigned	selenite:reduced acceptor oxidoreductase	0	1000	0.95 Crosslinked peptideglycan[c] + 0.05 Wall Teichoic acid[c] <=> Cell Wall[c]	n/a	n/a
191	R07230_B	Biomass synthesis and maintenance	Unassigned	acceptor:3,3',5'-triiodo-L-thyronine oxidoreductase (iodinating)	0	1000	40 H2O[c] + 40 ATP[c] + 3.1 Protein[c] + 0.06 DNA[c] + 4e-005 Lipoteichoic acid[c] + 0.092 Cell Wall[c] + 0.251 Fatty acids[c] + 0.00102 Generic lipid content[c] + 0.001 Granulose[c] + 0.557 Pool Solutes[c] + 0.238 RNA[c] <=> 40 ADP[c] + 40 Orthophosphate[c] + Biomass[c]	n/a	n/a
192	R07276_B	Biomass synthesis and maintenance	Unassigned	L-arogenate:2-oxoglutarate aminotransferase	0	1000	H2O[c] + Diphosphate[c] <=> 2 Orthophosphate[c] + 0.4 H+[c]	2.2227	25.1153
193	R07296_B	Biomass synthesis and maintenance	Unassigned	choloyl-CoA hydrolase	-1000	1000	UDP-N-acetyl-D-glucosamine[c] + CDP-glycerol[c] <=> Wall Teichoic acid[c]	n/a	n/a
194	R07297_B	Biomass synthesis and maintenance	Unassigned	5'-ribonucleotide phosphohydrolase	-1000	1000	D-Alanine[c] + Phosphatidylglycerol (didodecanoyl, n-C12:0)[c] + Glycerophosphoglycoglycerolipid[c] <=> Lipoteichoic acid[c]	n/a	n/a
195	R07370_B	Biomass synthesis and maintenance	Unassigned	3',5'-dihydroxyflavanone,NADPH:oxygen oxidoreductase	0	1000	Hexadecanoic acid[c] <=> Fatty acids[c]	n/a	n/a
196	R07371_B	Biomass synthesis and maintenance	Unassigned	isoflavone,NADPH:oxygen oxidoreductase (2'-hydroxylating)	0	1000	1000 ADP-glucose[c] <=> 1000 ADP[c] + Granulose[c]	n/a	n/a
197	R00415	Aminosugars metabolism	CAC3222	Unassigned	0	1000	UTP[c] + 0.48 H+[c] + N-Acetyl-D-glucosamine 1-phosphate[c] <=> Diphosphate[c] + UDP-N-acetyl-D-glucosamine[c]	-16.1527	18.2927
198	R00660	Aminosugars metabolism	CAC2862|CAC3539	Phosphoenolpyruvate:UDP-N-acetyl-D-glucosamine	0	1000	UDP-N-acetyl-D-glucosamine[c] + Phosphoenolpyruvate[c] + 0.38 H+[c] <=> Orthophosphate[c] + UDP-N-acetyl-3-(1-carboxyvinyl)-D-glucosamine[c]	-8.0529	28.7049
199	R00765	Aminosugars metabolism	CAC0187	D-glucosamine-6-phosphate aminohydrolase (ketol isomerizing)	-1000	0	H2O[c] + 0.99 H+[c] + D-Glucosamine 6-phosphate[c] <=> NH3[c] + D-Fructose 6-phosphate[c]	-19.9456	6.5196
200	R00768	Aminosugars metabolism	CAC0158	L-glutamine:D-fructose-6-phosphate isomerase (deaminating)	0	1000	L-Glutamine[c] + D-Fructose 6-phosphate[c] <=> L-Glutamate[c] + 1.01 H+[c] + D-Glucosamine 6-phosphate[c]	-11.4145	15.3945
201	R02059	Aminosugars metabolism	CAC0188	N-Acetyl-D-glucosamine-6-phosphate amidohydrolase	0	1000	H2O[c] + N-Acetyl-D-glucosamine 6-phosphate[c] <=> Acetate[c] + H+[c] + D-Glucosamine 6-phosphate[c]	-7.3367	19.9107
202	R02060	Aminosugars metabolism	Unassigned	D-Glucosamine 1-phosphate 1,6-phosphomutase	-1000	1000	0.05 H+[c] + alpha-D-Glucosamine 1-phosphate[c] <=> D-Glucosamine 6-phosphate[c]	n/a	n/a
203	R03192	Aminosugars metabolism	CAC0510	UDP-N-acetylmuramate:NADP+ oxidoreductase	-1000	1000	NADP+[c] + UDP-N-acetylmuramate[c] <=> NADPH[c] + H+[c] + UDP-N-acetyl-3-(1-carboxyvinyl)-D-glucosamine[c]	-15.7814	37.3125	d
204	R05332	Aminosugars metabolism	CAC3222	Acetyl-CoA:D-glucosamine-1-phosphate N-acetyltransferase	0	1000	Acetyl-CoA[c] + 0.05 H+[c] + alpha-D-Glucosamine 1-phosphate[c] <=> CoA[c] + N-Acetyl-D-glucosamine 1-phosphate[c]	n/a	n/a
205	R02752	Ascorbate and aldarate metabolism	Unassigned	D-Glucarate hydro-lyase	0	1000	D-Glucarate[c] <=> H2O[c] + 5-Dehydro-4-deoxy-D-glucarate[c]	-21.6772	-3.7858	df
206	R02754	Ascorbate and aldarate metabolism	Unassigned	5-Dehydro-4-deoxy-D-glucarate tartronate-semialdehyde-lyase	-1000	1000	5-Dehydro-4-deoxy-D-glucarate[c] <=> Pyruvate[c] + 2-Hydroxy-3-oxopropanoate[c]	-11.9017	4.2728
207	R03277	Ascorbate and aldarate metabolism	Unassigned	Unassigned	-1000	0	Pyruvate[c] + 2-Hydroxy-3-oxopropanoate[c] <=> 2-Dehydro-3-deoxy-D-glucarate[c]	n/a	n/a
208	R07130	Ascorbate and aldarate metabolism	Unassigned	Unassigned	-1000	0	H2O[c] + 2-Dehydro-3-deoxy-D-glucarate[c] <=> D-Glucarate[c]	n/a	n/a
209	R00238	Butanoate metabolism	CAC2873|CAP0078	Acetyl-CoA:acetyl-CoA C-acetyltransferase	-1000	1000	2 Acetyl-CoA[c] <=> CoA[c] + Acetoacetyl-CoA[c]	n/a	n/a
210	R01171	Butanoate metabolism	CAC2711	Butanoyl-CoA:(acceptor) 2,3-oxidoreductase	-1000	0	NAD+[c] + Butanoyl-CoA[c] <=> NADH[c] + H+[c] + Crotonoyl-CoA[c]	n/a	n/a
211	R01172	Butanoate metabolism	CAP0035|CAP0162	butanal:NAD+ oxidoreductase (CoA-acylating)	-1000	0	NAD+[c] + CoA[c] + Butanal[c] <=> NADH[c] + H+[c] + Butanoyl-CoA[c]	n/a	n/a
212	R01174	Butanoate metabolism	CAC3076	butanoyl-CoA:phosphate butanoyltransferase	-1000	1000	Orthophosphate[c] + Butanoyl-CoA[c] <=> CoA[c] + 0.32 H+[c] + Butanoylphosphate[c]	n/a	n/a
213	R01688	Butanoate metabolism	CAC3075	ATP:butanoate 1-phosphotransferase	-1000	1000	ATP[c] + 0.15 H+[c] + Butanoic acid[c] <=> ADP[c] + Butanoylphosphate[c]	-24.5297	10.7297	d
214	R01778	Butanoate metabolism	CAC2708	(3S)-3-Hydroxyacyl-CoA:NAD+ oxidoreductase	-1000	0	NAD+[c] + (S)-3-Hydroxybutanoyl-CoA[c] <=> NADH[c] + H+[c] + Acetoacetyl-CoA[c]	n/a	n/a
215	R03026	Butanoate metabolism	Unassigned	(S)-3-Hydroxybutanoyl-CoA hydro-lyase	-1000	1000	(S)-3-Hydroxybutanoyl-CoA[c] <=> H2O[c] + Crotonoyl-CoA[c]	n/a	n/a
216	R03276	Butanoate metabolism	Unassigned	(S)-3-Hydroxybutanoyl-CoA 3-epimerase	-1000	1000	(S)-3-Hydroxybutanoyl-CoA[c] <=> (R)-3-Hydroxybutanoyl-CoA[c]	n/a	n/a
217	R03544	Butanoate metabolism	CAC3298|CAC3299	Unassigned	-1000	1000	NADH[c] + H+[c] + Butanal[c] <=> NAD+[c] + 1-Butanol[c]	-35.9722	6.4722	d
218	R00226	C5-branched dibasic acid metabolism	Unassigned	pyruvate:pyruvate acetaldehydetransferase (decarboxylating)	-1000	0	CO2[c] + 2-Acetolactate[c] <=> 2 Pyruvate[c] + H+[c]	9.2662	30.8538	dr
219	R02948	C5-branched dibasic acid metabolism	Unassigned	(S)-2-Hydroxy-2-methyl-3-oxobutanoate carboxy-lyase	0	1000	H+[c] + 2-Acetolactate[c] <=> CO2[c] + Acetoin[c]	-24.0169	-7.512	df
220	R03896	C5-branched dibasic acid metabolism	Unassigned	(R)-2-Methylmalate hydro-lyase	-1000	1000	0.04 H+[c] + (R)-2-Methylmalate[c] <=> H2O[c] + 2-Methylmaleate[c]	-11.7667	5.5838
221	R00342	Citrate Cycle (TCA Cycle)	CAC0566	(S)-malate:NAD+ oxidoreductase	-1000	0	NAD+[c] + (S)-Malate[c] <=> NADH[c] + Oxaloacetate[c] + 1.01 H+[c]	-21.8245	25.1355	tca
222	R00709	Citrate Cycle (TCA Cycle)	CAC0972	Isocitrate:NAD+ oxidoreductase (decarboxylating)	0	1000	NAD+[c] + Isocitrate[c] <=> NADH[c] + CO2[c] + 2-Oxoglutarate[c] + 0.02 H+[c]	-41.3242	10.2663	tca
223	R01082	Citrate Cycle (TCA Cycle)	CAC3090|CAC3091	(S)-malate hydro-lyase (fumarate-forming)	0	1000	(S)-Malate[c] <=> H2O[c] + 0.01 H+[c] + Fumarate[c]	-12.5541	4.6511	tca
224	R01197	Citrate Cycle (TCA Cycle)	CAC2458|CAC2459	2-oxoglutarate:ferredoxin oxidoreductase (decarboxylating)	0	1000	CoA[c] + 2-Oxoglutarate[c] + Oxidized ferredoxin[c] <=> CO2[c] + H+[c] + Succinyl-CoA[c] + Reduced ferredoxin[c]	n/a	n/a	tca
225	R01324	Citrate Cycle (TCA Cycle)	CAC0971	citrate hydroxymutase	0	1000	Citrate[c] <=> Isocitrate[c]	-4.4561	7.2961	tca
226	R01325	Citrate Cycle (TCA Cycle)	CAC0971	citrate hydro-lyase (cis-aconitate-forming)	-1000	0	H2O[c] + cis-Aconitate[c] <=> 0.01 H+[c] + Citrate[c]	-5.7145	11.8975	tca
227	R01900	Citrate Cycle (TCA Cycle)	CAC0971	isocitrate hydro-lyase (cis-aconitate-forming)	-1000	0	0.01 H+[c] + Isocitrate[c] <=> H2O[c] + cis-Aconitate[c]	-13.2996	4.2767	tca
228	R07353	Citrate Cycle (TCA Cycle)	CAC2229	6-(2-Amino-2-carboxyethyl)-7,8-dioxo-7,8-dihydroquinoline-2,4-	-1000	0	CoA[c] + Succinate[c] + 2.96 H+[c] + Reduced ferredoxin[c] <=> Succinyl-CoA[c] + Oxidized ferredoxin[c]	n/a	n/a	tca
229	R00405	Citrate Cycle (TCA Cycle)|Citrate cycle (TCA cycle)	Unassigned	Succinate:CoA ligase (ADP-forming)	-1000	0	ATP[c] + CoA[c] + Succinate[c] + 0.43 H+[c] <=> ADP[c] + Orthophosphate[c] + Succinyl-CoA[c]	n/a	n/a	tca
230	R00351	Citrate cycle (TCA cycle)	Unassigned	acetyl-CoA:oxaloacetate C-acetyltransferase (thioester-hydrolysing)	-1000	0	CoA[c] + 0.98 H+[c] + Citrate[c] <=> H2O[c] + Acetyl-CoA[c] + Oxaloacetate[c]	n/a	n/a	tca
231	R00408	Citrate cycle (TCA cycle)	Unassigned	Succinate:(acceptor) oxidoreductase	-1000	0	FAD[c] + Succinate[c] + 0.44 H+[c] <=> Fumarate[c] + FADH2[c]	-13.4659	34.3659	tca
232	R00883	Fructose and mannose metabolism	CAC2968|CAC3058|CAC3072	GDP:D-mannose-1-phosphate guanylyltransferase	0	1000	Orthophosphate[c] + GDP-mannose[c] <=> GDP[c] + 0.61 H+[c] + D-Mannose 1-phosphate[c]	-30.7671	6.7151	tca
233	R00885	Fructose and mannose metabolism	CAC2981|CAC3056	GTP:alpha-D-mannose-1-phosphate guanylyltransferase	0	1000	GTP[c] + 0.49 H+[c] + D-Mannose 1-phosphate[c] <=> Diphosphate[c] + GDP-mannose[c]	-17.6803	19.8203	tca
234	R01015	Fructose and mannose metabolism	CAC0711	D-glyceraldehyde-3-phosphate aldose-ketose-isomerase	-1000	1000	D-Glyceraldehyde 3-phosphate[c] <=> 0.07 H+[c] + Glycerone phosphate[c]	-6.8608	3.9408
235	R01070	Fructose and mannose metabolism	CAC0827|CAP0064	beta-D-fructose-1,6-bisphosphate D-glyceraldehyde-3-phosphate-lyase	-1000	1000	0.07 H+[c] + D-Fructose 1,6-bisphosphate[c] <=> Glycerone phosphate[c] + D-Glyceraldehyde 3-phosphate[c]	-9.7504	9.2415
236	R01818	Fructose and mannose metabolism	CAC2337|CAC2981	D-Mannose 6-phosphate 1,6-phosphomutase	-1000	1000	D-Mannose 6-phosphate[c] <=> 0.01 H+[c] + D-Mannose 1-phosphate[c]	-8.7571	8.7571
237	R01819	Fructose and mannose metabolism	CAC2918	D-mannose-6-phosphate aldose-ketose-isomerase	-1000	1000	D-Mannose 6-phosphate[c] <=> D-Fructose 6-phosphate[c]	-9.382	7.602
238	R02071	Fructose and mannose metabolism	CAC0232	ATP:D-fructose-1-phosphate 6-phosphotransferase	0	1000	ATP[c] + D-Fructose 1-phosphate[c] <=> ADP[c] + 0.85 H+[c] + D-Fructose 1,6-bisphosphate[c]	-22.8524	13.8524
239	R02703	Fructose and mannose metabolism	CAC0157	D-Mannitol-1-phosphate:NAD+ 5-oxidoreductase	-1000	1000	NAD+[c] + D-Mannitol 1-phosphate[c] <=> NADH[c] + 1.1 H+[c] + D-Fructose 6-phosphate[c]	-10.0657	33.1457
240	R04779	Fructose and mannose metabolism	CAC0517	ATP:D-fructose-6-phosphate 1-phosphotransferase	0	1000	ATP[c] + D-Fructose 6-phosphate[c] <=> ADP[c] + 0.86 H+[c] + D-Fructose 1,6-bisphosphate[c]	-22.8524	13.8524
241	R04780	Fructose and mannose metabolism	CAC1088|CAC1572	beta-D-Fructose 1,6-bisphosphate 1-phosphohydrolase	0	1000	H2O[c] + 0.34 H+[c] + D-Fructose 1,6-bisphosphate[c] <=> Orthophosphate[c] + D-Fructose 6-phosphate[c]	-5.736	20.162
242	R02630	Fructose and mannose metabolism|amino sugar and nucleotide sugar metabolism|fructose and mannose metabolism	CAC1458|CAP0066|CAP0067|CAP0068	Protein-N(pai)-phosphohistidine:sugar N(pai)-phosphotransferase	-1000	1000	D-Mannose[c] + Protein N(pi)-phospho-L-histidine[c] <=> D-Mannose 6-phosphate[c] + Protein histidine[c]	n/a	n/a
243	R05692	Fructose and mannose metabolism|amino sugar and nucleotide sugar metabolism|fructose and mannose metabolism	CAC2179	GDP-L-fucose:NADP+ 4-oxidoreductase (3,5-epimerizing)	-1000	1000	NADP+[c] + GDP-L-fucose[c] <=> NADPH[c] + H+[c] + GDP-4-dehydro-6-deoxy-D-mannose[c]	n/a	n/a
244	R00867	Fructose and mannose metabolism|fructose and mannose metabolism	CAC0424|CAC1523	ATP:D-fructose 6-phosphotransferase	0	1000	ATP[c] + D-Fructose[c] <=> ADP[c] + 0.84 H+[c] + D-Fructose 6-phosphate[c]	-22.885	13.885
245	R00888	Fructose and mannose metabolism|fructose and mannose metabolism	CAC2180	GDP-mannose 4,6-hydro-lyase	-1000	1000	GDP-mannose[c] <=> H2O[c] + GDP-4-dehydro-6-deoxy-D-mannose[c]	n/a	n/a
246	R02704	Fructose and mannose metabolism|fructose and mannose metabolism	CAC0154|CAC0156	Protein-N(pai)-phosphohistidine:sugar N(pai)-phosphotransferase	-1000	1000	Mannitol[c] + Protein N(pi)-phospho-L-histidine[c] <=> D-Mannitol 1-phosphate[c] + Protein histidine[c]	n/a	n/a
247	R03232	Fructose and mannose metabolism|fructose and mannose metabolism	CAC0233|CAC0234	Protein-N(pai)-phosphohistidine:sugar N(pai)-phosphotransferase	-1000	1000	D-Fructose[c] + Protein N(pi)-phospho-L-histidine[c] <=> D-Fructose 1-phosphate[c] + Protein histidine[c]	n/a	n/a
248	R03234	Fructose and mannose metabolism|fructose and mannose metabolism	CAC3298|CAC3299	Unassigned	-1000	1000	NADP+[c] + Sorbitol 6-phosphate[c] <=> NADPH[c] + 1.11 H+[c] + Sorbose 1-phosphate[c]	n/a	n/a
249	R00289	Galactose metabolism	CAC2250|CAC2335	UTP:alpha-D-glucose-1-phosphate uridylyltransferase	0	1000	UTP[c] + 0.49 H+[c] + D-Glucose 1-phosphate[c] <=> Diphosphate[c] + UDP-glucose[c]	-15.8908	18.0308
250	R00291	Galactose metabolism	CAC0794|CAC1429|CAC2334|CAC2960	UDP-glucose 4-epimerase	-1000	1000	UDP-D-galactose[c] <=> UDP-glucose[c]	-13.3224	13.3224
251	R00502	Galactose metabolism	CAC2844|CAC2961	UTP:alpha-D-galactose-1-phosphate uridylyltransferase	-1000	1000	UTP[c] + 0.49 H+[c] + alpha-D-Galactose 1-phosphate[c] <=> Diphosphate[c] + UDP-D-galactose[c]	-15.8908	18.0308
252	R00959	Galactose metabolism	CAC0484	alpha-D-Glucose 1-phosphate 1,6-phosphomutase	-1000	1000	0.01 H+[c] + D-Glucose 1-phosphate[c] <=> D-Glucose 6-phosphate[c]	-8.7571	8.7571
253	R01069	Galactose metabolism	Unassigned	D-tagatose 1,6-bisphosphate D-glyceraldehyde-3-phosphate-lyase	-1000	1000	0.07 H+[c] + D-Tagatose 1,6-bisphosphate[c] <=> Glycerone phosphate[c] + D-Glyceraldehyde 3-phosphate[c]	-9.7504	9.2415
254	R01092	Galactose metabolism	CAC2959	ATP:D-galactose 1-phosphotransferase	-1000	1000	ATP[c] + D-Galactose[c] <=> ADP[c] + 0.85 H+[c] + alpha-D-Galactose 1-phosphate[c]	-23.1152	14.1152
255	R01786	Galactose metabolism	CAC2613	ATP:alpha-D-glucose 6-phosphotransferase	0	1000	ATP[c] + D-Glucose[c] <=> ADP[c] + 0.84 H+[c] + D-Glucose 6-phosphate[c]	-23.1152	14.1152
256	R03236	Galactose metabolism	CAC0232|CAC0517|CAC2951	ATP:D-tagatose-6-phosphate 1-phosphotransferase	0	1000	ATP[c] + D-Tagatose 6-phosphate[c] <=> ADP[c] + 0.86 H+[c] + D-Tagatose 1,6-bisphosphate[c]	-22.8524	13.8524
257	R03237	Galactose metabolism	CAC0517	CTP:D-Tagatose 6-phosphate 1-phosphotransferase	0	1000	CTP[c] + D-Tagatose 6-phosphate[c] <=> 0.87 H+[c] + CDP[c] + D-Tagatose 1,6-bisphosphate[c]	-20.0747	11.0747
258	R03238	Galactose metabolism	CAC0517	UTP:D-Tagatose 6-phosphate 1-phosphotransferase	0	1000	UTP[c] + D-Tagatose 6-phosphate[c] <=> UDP[c] + 0.87 H+[c] + D-Tagatose 1,6-bisphosphate[c]	-20	11
259	R03239	Galactose metabolism	CAC0517	ITP:D-Tagatose 6-phosphate 1-phosphotransferase	0	1000	ITP[c] + D-Tagatose 6-phosphate[c] <=> 0.87 H+[c] + IDP[c] + D-Tagatose 1,6-bisphosphate[c]	-22.1068	13.1068
260	R03240	Galactose metabolism	CAC2953|CAC2954	D-Galactose 6-phosphate ketol-isomerase	-1000	1000	D-Galactose 6-phosphate[c] <=> D-Tagatose 6-phosphate[c]	-9.382	7.602
261	R03256	Galactose metabolism	CAC2963	Lactose 6-phosphate 6-phosphogalactohydrolase	-1000	1000	H2O[c] + Lactose 6-phosphate[c] <=> beta-D-Glucose[c] + D-Galactose 6-phosphate[c]	n/a	n/a
262	R00955	Galactose metabolism|amino sugar and nucleotide sugar metabolism|galactose metabolism	CAC2844|CAC2961	UDP-glucose:alpha-D-galactose-1-phosphate uridylyltransferase	-1000	1000	UDP-glucose[c] + alpha-D-Galactose 1-phosphate[c] <=> UDP-D-galactose[c] + D-Glucose 1-phosphate[c]	-18.7948	18.7948
263	R00801	Galactose metabolism|galactose metabolism	CAC2891	sucrose glucohydrolase	-1000	1000	H2O[c] + Sucrose[c] <=> D-Glucose[c] + D-Fructose[c]	-19.0786	12.8526
264	R02410	Galactose metabolism|galactose metabolism	CAC0425	Raffinose fructohydrolase	-1000	1000	H2O[c] + Raffinose[c] <=> D-Fructose[c] + Melibiose[c]	n/a	n/a
265	R03635	Galactose metabolism|galactose metabolism	CAC0425	Stachyose fructohydrolase	-1000	1000	H2O[c] + Stachyose[c] <=> D-Fructose[c] + D-Gal alpha 1->6D-Gal alpha 1->6D-Glucose[c]	n/a	n/a
266	R04393	Galactose metabolism|galactose metabolism	CAC2964|CAC2965	Protein-N(pai)-phosphohistidine:sugar N(pai)-phosphotransferase	-1000	1000	Lactose[c] + Protein N(pi)-phospho-L-histidine[c] <=> Lactose 6-phosphate[c] + Protein histidine[c]	n/a	n/a
267	R05570	Galactose metabolism|galactose metabolism	CAC2956|CAC2957|CAC2958	Protein-N(pai)-phosphohistidine:sugar N(pai)-phosphotransferase	-1000	1000	Galactitol[c] + Protein N(pi)-phospho-L-histidine[c] <=> Galactitol 1-phosphate[c] + Protein histidine[c]	n/a	n/a
268	R08366	Galactose metabolism|galactose metabolism	CAC1457	Protein-N(pai)-phosphohistidine:N-Acetyl-D-galactosamine	-1000	1000	N-Acetyl-D-galactosamine[c] + Protein N(pi)-phospho-L-histidine[c] <=> Protein histidine[c] + N-Acetyl-D-galactosamine 6-phosphate[c]	n/a	n/a
269	R08367	Galactose metabolism|galactose metabolism	CAC1457	Protein-N(pai)-phosphohistidine:D-Galactosamine	-1000	1000	D-Galactosamine[c] + Protein N(pi)-phospho-L-histidine[c] <=> Protein histidine[c] + D-Galactosamine 6-phosphate[c]	n/a	n/a
270	R00014	Glycolysis/Gluconeogenesis	CAP0025	pyruvate:thiamin diphosphate acetaldehydetransferase	-1000	0	CO2[c] + 2-(alpha-Hydroxyethyl)thiamine diphosphate[c] <=> Pyruvate[c] + Thiamin diphosphate[c] + H+[c]	n/a	n/a
271	R00200	Glycolysis/Gluconeogenesis	CAC0518|CAC1036	ATP:pyruvate 2-O-phosphotransferase	-1000	0	ATP[c] + Pyruvate[c] <=> ADP[c] + Phosphoenolpyruvate[c] + 0.9 H+[c]	-13.085	22.305
272	R00658	Glycolysis/Gluconeogenesis	CAC0713	2-phospho-D-glycerate hydro-lyase (phosphoenolpyruvate-forming)	-1000	1000	2-Phospho-D-glycerate[c] <=> H2O[c] + Phosphoenolpyruvate[c]	-13.8312	2.9683
273	R00703	Glycolysis/Gluconeogenesis	CAC0267|CAC3552	(S)-Lactate:NAD+ oxidoreductase	-1000	0	NAD+[c] + (S)-Lactate[c] <=> NADH[c] + Pyruvate[c] + H+[c]	-21.8137	25.1248
274	R00754	Glycolysis/Gluconeogenesis	CAC3375|CAP0035|CAP0162	ethanol:NAD+ oxidoreductase	-1000	1000	NAD+[c] + Ethanol[c] <=> NADH[c] + H+[c] + Acetaldehyde[c]	-22.3103	24.7414	d
275	R00755	Glycolysis/Gluconeogenesis	CAP0025	Unassigned	0	1000	Thiamin diphosphate[c] + Acetaldehyde[c] <=> 2-(alpha-Hydroxyethyl)thiamine diphosphate[c]	n/a	n/a
276	R01061	Glycolysis/Gluconeogenesis	CAC0709	D-glyceraldehyde-3-phosphate:NAD+ oxidoreductase (phosphorylating)	0	1000	NAD+[c] + Orthophosphate[c] + D-Glyceraldehyde 3-phosphate[c] <=> NADH[c] + 1.32 H+[c] + 3-Phospho-D-glyceroyl phosphate[c]	-35.6576	15.8856
277	R01512	Glycolysis/Gluconeogenesis	CAC0710	ATP:3-phospho-D-glycerate 1-phosphotransferase	-1000	1000	ATP[c] + 0.13 H+[c] + 3-Phospho-D-glycerate[c] <=> ADP[c] + 3-Phospho-D-glyceroyl phosphate[c]	-24.5434	10.7434	d
278	R01515	Glycolysis/Gluconeogenesis	CAC2830	3-Phospho-D-glyceroyl phosphate phosphohydrolase	0	1000	H2O[c] + 3-Phospho-D-glyceroyl phosphate[c] <=> Orthophosphate[c] + 0.66 H+[c] + 3-Phospho-D-glycerate[c]	-1.0738	20.2998
279	R01518	Glycolysis/Gluconeogenesis	CAC0167|CAC0712|CAC2741|CAC3021	2-Phospho-D-glycerate 2,3-phosphomutase	-1000	1000	0.14 H+[c] + 2-Phospho-D-glycerate[c] <=> 3-Phospho-D-glycerate[c]	-5.3211	5.3211
280	R01600	Glycolysis/Gluconeogenesis	CAC2613	ATP:beta-D-glucose 6-phosphotransferase	0	1000	ATP[c] + beta-D-Glucose[c] <=> ADP[c] + 0.84 H+[c] + beta-D-Glucose 6-phosphate[c]	-23.1152	14.1152
281	R01602	Glycolysis/Gluconeogenesis	CAC1349	D-Glucose 1-epimerase	-1000	1000	D-Glucose[c] <=> beta-D-Glucose[c]	-8.8661	8.8661
282	R02739	Glycolysis/Gluconeogenesis	CAC2680	alpha-D-Glucose 6-phosphate ketol-isomerase	-1000	1000	D-Glucose 6-phosphate[c] <=> beta-D-Glucose 6-phosphate[c]	-8.7571	8.7571	d
283	R02740	Glycolysis/Gluconeogenesis	CAC2680	alpha-D-Glucose 6-phosphate ketol-isomerase	-1000	1000	D-Glucose 6-phosphate[c] <=> D-Fructose 6-phosphate[c]	-9.382	7.602	d
284	R03321	Glycolysis/Gluconeogenesis	CAC2680	beta-D-Glucose 6-phosphate ketol-isomerase	-1000	1000	beta-D-Glucose 6-phosphate[c] <=> D-Fructose 6-phosphate[c]	-9.382	7.602	d
285	R04394	Glycolysis/Gluconeogenesis	CAC0570|CAC1354|CAC2995|CAC3427	Protein-N(pai)-phosphohistidine:sugar N(pai)-phosphotransferase	-1000	1000	Salicin[c] + Protein N(pi)-phospho-L-histidine[c] <=> Salicin 6-phosphate[c] + Protein histidine[c]	n/a	n/a
286	R05132	Glycolysis/Gluconeogenesis	CAC0532|CAC0570|CAC1354|CAC2995|CAC3427	Protein-N(pai)-phosphohistidine:sugar N(pai)-phosphotransferase	-1000	1000	Arbutin[c] + Protein N(pi)-phospho-L-histidine[c] <=> Arbutin 6-phosphate[c] + Protein histidine[c]	n/a	n/a
287	R05133	Glycolysis/Gluconeogenesis	CAC0743|CAC1408|CAC3426	Arbutin 6-phosphate glucohydrolase	-1000	1000	H2O[c] + Arbutin 6-phosphate[c] <=> p-Benzenediol[c] + beta-D-Glucose 6-phosphate[c]	-17.1865	10.9605
288	R05134	Glycolysis/Gluconeogenesis	CAC0743|CAC1408|CAC3426	Salicin 6-phosphate glucohydrolase	-1000	1000	H2O[c] + Salicin 6-phosphate[c] <=> beta-D-Glucose 6-phosphate[c] + Salicyl alcohol[c]	n/a	n/a
289	R07159	Glycolysis/Gluconeogenesis	CAC2018	D-glyceraldehyde-3-phosphate:ferredoxin oxidoreductase	0	1000	H2O[c] + D-Glyceraldehyde 3-phosphate[c] + Oxidized ferredoxin[c] <=> 2.98 H+[c] + Reduced ferredoxin[c] + 3-Phospho-D-glycerate[c]	n/a	n/a
290	R02738	Glycolysis/Gluconeogenesis|amino sugar and nucleotide sugar metabolism|glycolysis	CAC0570|CAC1354|CAC2995|CAC3425|CAC3427	Protein-N(pai)-phosphohistidine:sugar N(pai)-phosphotransferase	-1000	1000	D-Glucose[c] + Protein N(pi)-phospho-L-histidine[c] <=> D-Glucose 6-phosphate[c] + Protein histidine[c]	n/a	n/a
291	R01058	Glycolysis/Gluconeogenesis|glycolysis	CAC3657	D-glyceraldehyde 3-phosphate:NADP+ oxidoreductase	0	1000	H2O[c] + NADP+[c] + D-Glyceraldehyde 3-phosphate[c] <=> NADPH[c] + 1.98 H+[c] + 3-Phospho-D-glycerate[c]	-26.0092	25.4632
292	R00013	Glycoxylate and dicarboxylate metabolism	Unassigned	glyoxylate carboxy-lyase (dimerizing	0	1000	2 Glyoxylate[c] + H+[c] <=> CO2[c] + 2-Hydroxy-3-oxopropanoate[c]	-30.6708	-9.5292
293	R00472	Glycoxylate and dicarboxylate metabolism	Unassigned	acetyl-CoA:glyoxylate C-acetyltransferase (thioester-hydrolysing,	-1000	0	CoA[c] + 0.99 H+[c] + (S)-Malate[c] <=> H2O[c] + Acetyl-CoA[c] + Glyoxylate[c]	n/a	n/a
294	R00717	Glycoxylate and dicarboxylate metabolism	CAC2945	Glycolate:NAD+ oxidoreductase	-1000	1000	NAD+[c] + Glycolate[c] <=> NADH[c] + Glyoxylate[c] + H+[c]	-20.3464	26.5775
295	R00943	Glycoxylate and dicarboxylate metabolism	CAC2083|CAC3201	Formate:tetrahydrofolate ligase (ADP-forming)	-1000	1000	ATP[c] + Formate[c] + 0.47 H+[c] + Tetrahydrofolate[c] <=> ADP[c] + Orthophosphate[c] + 10-Formyltetrahydrofolate[c]	-12.3662	39.2182
296	R01220	Glycoxylate and dicarboxylate metabolism	CAC2083	5,10-methylenetetrahydrofolate:NADP+ oxidoreductase	-1000	1000	NADPH[c] + 5,10-Methenyltetrahydrofolate[c] <=> NADP+[c] + 5,10-Methylenetetrahydrofolate[c]	-25.9216	22.0816
297	R01333	Glycoxylate and dicarboxylate metabolism	Unassigned	glycolaldehyde:NAD+ oxidoreductase	-1000	1000	H2O[c] + NAD+[c] + Glycolaldehyde[c] <=> NADH[c] + 2 H+[c] + Glycolate[c]	-9.6777	37.3206
298	R01393	Glycoxylate and dicarboxylate metabolism	Unassigned	hydroxypyruvate carboxy-lyase (glycolaldehyde-forming)	0	1000	H+[c] + Hydroxypyruvate[c] <=> CO2[c] + Glycolaldehyde[c]	-26.2006	-10.1683
299	R01665	Glycoxylate and dicarboxylate metabolism	CAC1848	ATP:dCMP phosphotransferase	-1000	1000	ATP[c] + 0.57 H+[c] + dCMP[c] <=> ADP[c] + dCDP[c]	-19.0374	19.0374	d
300	R01747	Glycoxylate and dicarboxylate metabolism	Unassigned	(R)-Glycerate:NADP+ oxidoreductase	-1000	1000	NADP+[c] + D-Glycerate[c] <=> NADPH[c] + H+[c] + 2-Hydroxy-3-oxopropanoate[c]	-22.7908	24.1019
301	R01432	Pentose and glucuronate interconversions	Unassigned	D-xylose aldose-ketose-isomerase	-1000	1000	D-Xylose[c] <=> D-Xylulose[c]	-9.0624	7.2824
302	R01525	Pentose and glucuronate interconversions	Unassigned	D-Ribitol-5-phosphate:NADP+ 2-oxidoreductase	-1000	1000	NADP+[c] + D-Ribitol 5-phosphate[c] <=> NADPH[c] + 1.01 H+[c] + D-Ribulose 5-phosphate[c]	-24.3586	22.7497
303	R01529	Pentose and glucuronate interconversions	CAC1730	D-Ribulose-5-phosphate 3-epimerase	-1000	1000	D-Ribulose 5-phosphate[c] <=> D-Xylulose 5-phosphate[c]	-6.111	6.111
304	R01541	Pentose and glucuronate interconversions	CAC0395|CAC2684	ATP:2-dehydro-3-deoxy-D-gluconate 6-phosphotransferase	-1000	1000	ATP[c] + 2-Dehydro-3-deoxy-D-gluconate[c] <=> ADP[c] + 0.7 H+[c] + 2-Dehydro-3-deoxy-6-phospho-D-gluconate[c]	-22.2407	13.2407
305	R01639	Pentose and glucuronate interconversions	CAC2612	ATP:D-xylulose 5-phosphotransferase	-1000	1000	ATP[c] + D-Xylulose[c] <=> ADP[c] + 0.75 H+[c] + D-Xylulose 5-phosphate[c]	-22.5582	13.4582
306	R01761	Pentose and glucuronate interconversions	CAC1342|CAC1346	L-Arabinose aldose-ketose-isomerase	-1000	1000	L-Arabinose[c] <=> L-Ribulose[c]	-9.0624	7.2824
307	R02439	Pentose and glucuronate interconversions	Unassigned	ATP:L-ribulose 5-phosphotransferase	-1000	1000	ATP[c] + L-Ribulose[c] <=> ADP[c] + 0.75 H+[c] + L-Ribulose 5-phosphate[c]	-22.5582	13.4582
308	R02921	Pentose and glucuronate interconversions	Unassigned	CTP:D-ribitol-5-phosphate cytidylyltransferase	-1000	1000	CTP[c] + 0.38 H+[c] + D-Ribitol 5-phosphate[c] <=> Diphosphate[c] + CDP-ribitol[c]	-13.97	16.11
309	R05605	Pentose and glucuronate interconversions	CAC0394|CAC2973	2-dehydro-3-deoxy-D-gluconate-6-phosphate	-1000	1000	2-Dehydro-3-deoxy-6-phospho-D-gluconate[c] <=> Pyruvate[c] + 0.09 H+[c] + D-Glyceraldehyde 3-phosphate[c]	-11.9488	4.3199
310	R05850	Pentose and glucuronate interconversions	CAC1341	L-ribulose-5-phosphate 4-epimerase	-1000	1000	L-Ribulose 5-phosphate[c] <=> D-Xylulose 5-phosphate[c]	-6.111	6.111
311	R05338	Pentose and glucuronate interconversions|methane metabolism|pentose and glucuronate interconversions	CAC0396	D-arabino-hex-3-ulose-6-phosphate formaldehyde-lyase	-1000	1000	Formaldehyde[c] + D-Ribulose 5-phosphate[c] <=> D-arabino-Hex-3-ulose 6-phosphate[c]	-9.5276	8.2165
312	R05339	Pentose and glucuronate interconversions|methane metabolism|pentose and glucuronate interconversions	CAC0397	D-arabino-hex-3-ulose-6-phosphate isomerase	-1000	1000	D-arabino-Hex-3-ulose 6-phosphate[c] <=> 0.09 H+[c] + D-Fructose 6-phosphate[c]	-9.2639	5.7639
313	R01482	Pentose and glucuronate interconversions|pentose and glucuronate interconversions	CAC0692	D-glucuronate aldose-ketose-isomerase	-1000	1000	D-Glucuronate[c] <=> D-Fructuronate[c]	-9.3534	7.5734
314	R01540	Pentose and glucuronate interconversions|pentose and glucuronate interconversions	CAC0696	D-altronate hydro-lyase (2-dehydro-3-deoxy-D-gluconate-forming)	0	1000	D-Altronate[c] <=> H2O[c] + 2-Dehydro-3-deoxy-D-gluconate[c]	-21.8346	-3.6284	df
315	R01542	Pentose and glucuronate interconversions|pentose and glucuronate interconversions	CAC0361	2-Dehydro-3-deoxy-D-gluconate:NAD+ 5-oxidoreductase	-1000	1000	NAD+[c] + 2-Dehydro-3-deoxy-D-gluconate[c] <=> NADH[c] + H+[c] + (4S)-4,6-Dihydroxy-2,5-dioxohexanoate[c]	-24.3529	22.7439
316	R01983	Pentose and glucuronate interconversions|pentose and glucuronate interconversions	CAC0692	D-Galacturonate aldose-ketose-isomerase	-1000	1000	D-Galacturonate[c] <=> D-Tagaturonate[c]	-9.3534	7.5734
317	R02555	Pentose and glucuronate interconversions|pentose and glucuronate interconversions	CAC0695	D-Altronate:NAD+ 3-oxidoreductase	-1000	1000	NAD+[c] + D-Altronate[c] <=> NADH[c] + H+[c] + D-Tagaturonate[c]	-26.3979	21.289
318	R05606	Pentose and glucuronate interconversions|pentose and glucuronate interconversions	CAC1332	D-mannonate hydro-lyase	0	1000	D-Mannonate[c] <=> H2O[c] + 2-Dehydro-3-deoxy-D-gluconate[c]	-21.8346	-3.6284	df
319	R01049	Pentose phosphate pathway	CAC0819|CAC3221	ATP:D-ribose-5-phosphate diphosphotransferase	0	1000	ATP[c] + D-Ribose 5-phosphate[c] <=> AMP[c] + 0.84 H+[c] + 5-Phospho-alpha-D-ribose 1-diphosphate[c]	-22.866	13.866
320	R01051	Pentose phosphate pathway	Unassigned	ATP:D-ribose 5-phosphotransferase	-1000	1000	ATP[c] + D-Ribose[c] <=> ADP[c] + 0.84 H+[c] + D-Ribose 5-phosphate[c]	-22.885	13.885
321	R01056	Pentose phosphate pathway	CAC0726|CAC1431|CAC2880	D-ribose-5-phosphate aldose-ketose-isomerase	-1000	1000	0.09 H+[c] + D-Ribose 5-phosphate[c] <=> D-Ribulose 5-phosphate[c]	-6.7497	7.9897
322	R01066	Pentose phosphate pathway	CAC1545	2-deoxy-D-ribose-5-phosphate acetaldehyde-lyase	0	1000	0.05 H+[c] + 2-Deoxy-D-ribose 5-phosphate[c] <=> Acetaldehyde[c] + D-Glyceraldehyde 3-phosphate[c]	-12.2704	6.5015
323	R01538	Pentose phosphate pathway	Unassigned	D-gluconate hydro-lyase (2-dehydro-3-deoxy-D-gluconate-forming)	-1000	1000	D-Gluconic acid[c] <=> H2O[c] + 2-Dehydro-3-deoxy-D-gluconate[c]	-21.8346	-3.6284
324	R01641	Pentose phosphate pathway	CAC0944|CAC1348	Sedoheptulose-7-phosphate:D-glyceraldehyde-3-phosphate	-1000	1000	0.06 H+[c] + D-Ribose 5-phosphate[c] + D-Xylulose 5-phosphate[c] <=> D-Glyceraldehyde 3-phosphate[c] + Sedoheptulose 7-phosphate[c]	-10.3926	14.5526
325	R01737	Pentose phosphate pathway	Unassigned	ATP:D-Gluconate 6-phosphotransferase	0	1000	ATP[c] + D-Gluconic acid[c] <=> ADP[c] + 0.71 H+[c] + 6-Phospho-D-gluconate[c]	-22.4282	13.4282
326	R01827	Pentose phosphate pathway	CAC1347	sedoheptulose-7-phosphate:D-glyceraldehyde-3-phosphate	-1000	1000	D-Glyceraldehyde 3-phosphate[c] + Sedoheptulose 7-phosphate[c] <=> 0.06 H+[c] + D-Fructose 6-phosphate[c] + D-Erythrose 4-phosphate[c]	-14.1505	10.6505
327	R01830	Pentose phosphate pathway	CAC0944|CAC1348	beta-D-Fructose 6-phosphate:D-glyceraldehyde-3-phosphate	-1000	1000	0.13 H+[c] + D-Fructose 6-phosphate[c] + D-Glyceraldehyde 3-phosphate[c] <=> D-Xylulose 5-phosphate[c] + D-Erythrose 4-phosphate[c]	-10.3201	13.8201
328	R02736	Pentose phosphate pathway	Unassigned	beta-D-Glucose-6-phosphate:NADP+ 1-oxoreductase	0	1000	NADP+[c] + beta-D-Glucose 6-phosphate[c] <=> NADPH[c] + 0.97 H+[c] + D-Glucono-1,5-lactone 6-phosphate[c]	-30.591	17.4621
329	R02749	Pentose phosphate pathway	CAC2065	2-Deoxy-D-ribose 1-phosphate 1,5-phosphomutase	-1000	1000	2-Deoxy-D-ribose 1-phosphate[c] <=> 0.06 H+[c] + 2-Deoxy-D-ribose 5-phosphate[c]	-7.8343	7.8343
330	R01057	Pentose phosphate pathway|pentose phosphate pathway|purine metabolism	CAC2065	D-Ribose 1,5-phosphomutase	-1000	1000	0.01 H+[c] + alpha-D-Ribose 1-phosphate[c] <=> D-Ribose 5-phosphate[c]	-8.2251	8.2251
331	R00742	Propanoate metabolism	CAC3568|CAC3569|CAC3570	Acetyl-CoA:carbon-dioxide ligase (ADP-forming)	-1000	0	ADP[c] + Orthophosphate[c] + 0.62 H+[c] + Malonyl-CoA[c] <=> ATP[c] + Acetyl-CoA[c] + HCO3-[c]	n/a	n/a
332	R01366	Propanoate metabolism	CAP0165	Acetoacetate carboxy-lyase (acetone-forming)	0	1000	H+[c] + Acetoacetate[c] <=> CO2[c] + Acetone[c]	-30.0645	-13.5644
333	R00199	Pyruvate metabolism	CAC0534	ATP:pyruvate,water phosphotransferase	-1000	1000	H2O[c] + ATP[c] + Pyruvate[c] <=> Orthophosphate[c] + AMP[c] + Phosphoenolpyruvate[c] + 1.99 H+[c]	-14.9813	29.6273
334	R00228	Pyruvate metabolism	CAP0035|CAP0162	acetaldehyde:NAD+ oxidoreductase (CoA-acetylating)	-1000	0	NAD+[c] + CoA[c] + Acetaldehyde[c] <=> NADH[c] + Acetyl-CoA[c] + H+[c]	n/a	n/a
335	R00230	Pyruvate metabolism	CAC1742	acetyl-CoA:phosphate acetyltransferase	0	1000	Orthophosphate[c] + Acetyl-CoA[c] <=> CoA[c] + 0.31 H+[c] + Acetyl phosphate[c]	n/a	n/a
336	R00315	Pyruvate metabolism	CAC1743	ATP:acetate phosphotransferase	-1000	1000	ATP[c] + Acetate[c] + 0.16 H+[c] <=> ADP[c] + Acetyl phosphate[c]	-23.0277	12.3077	d
337	R01016	Pyruvate metabolism	CAC1604	glycerone-phosphate phosphate-lyase (methylglyoxal-forming)	-1000	1000	0.33 H+[c] + Glycerone phosphate[c] <=> Orthophosphate[c] + Methylglyoxal[c]	-13.9712	2.2343
338	R01213	Pyruvate metabolism	CAC0273|CAC3174	acetyl-CoA:3-methyl-2-oxobutanoate C-acetyltransferase	-1000	0	CoA[c] + 0.97 H+[c] + (2S)-2-Isopropylmalate[c] <=> H2O[c] + Acetyl-CoA[c] + 3-Methyl-2-oxobutanoic acid[c]	n/a	n/a
339	R01450	Pyruvate metabolism	Unassigned	lactate racemase	-1000	1000	(S)-Lactate[c] <=> (R)-Lactate[c]	-5.2111	5.2111
340	R02947	Pyruvate metabolism	CAC2697	2-Acetolactate carboxy-lyase	0	1000	H+[c] + 2-Acetolactate[c] <=> CO2[c] + Acetoin[c]	-24.0169	-7.512	df
341	R00028	Starch and sucrose metabolism	Unassigned	maltose glucohydrolase	-1000	1000	H2O[c] + Maltose[c] <=> 2 D-Glucose[c]	-20.8097	14.5837	d
342	R00802	Starch and sucrose metabolism	CAC0425	sucrose alpha-glucohydrolase	-1000	1000	H2O[c] + Sucrose[c] <=> D-Glucose[c] + D-Fructose[c]	-19.0786	12.8526
343	R00805	Starch and sucrose metabolism	Unassigned	sucrose-6F-phosphate phosphohydrolase	-1000	1000	H2O[c] + 0.32 H+[c] + Sucrose 6-phosphate[c] <=> Orthophosphate[c] + Sucrose[c]	-9.6894	24.1154
344	R00837	Starch and sucrose metabolism	CAC0533	alpha,alpha-Trehalose-6-phosphate phosphoglucohydrolase	-1000	1000	H2O[c] + alpha,alpha'-Trehalose 6-phosphate[c] <=> D-Glucose[c] + D-Glucose 6-phosphate[c]	-19.5455	13.3195
345	R00838	Starch and sucrose metabolism	CAC0533	Maltose-6'-phosphate 6-phosphoglucohydrolase	-1000	1000	H2O[c] + Maltose 6'-phosphate[c] <=> D-Glucose[c] + D-Glucose 6-phosphate[c]	-19.5455	13.3195
346	R00948	Starch and sucrose metabolism	CAC2237|CAC2238	ATP:alpha-D-glucose-1-phosphate adenyltransferase	-1000	1000	ATP[c] + 0.49 H+[c] + D-Glucose 1-phosphate[c] <=> Diphosphate[c] + ADP-glucose[c]	-18.3508	20.4908
347	R01555	Starch and sucrose metabolism	CAC2685	Maltose:phosphate 1-beta-D-glucosyltransferase	-1000	1000	Orthophosphate[c] + Maltose[c] <=> D-Glucose[c] + 0.33 H+[c] + beta-D-Glucose 1-phosphate[c]	-26.8155	6.1635
348	R02727	Starch and sucrose metabolism	Unassigned	alpha,alpha-Trehalose:orthophosphate beta-D-glucosyltransferase	-1000	1000	Orthophosphate[c] + alpha,alpha-Trehalose[c] <=> D-Glucose[c] + 0.33 H+[c] + beta-D-Glucose 1-phosphate[c]	-26.8155	6.1635
349	R02728	Starch and sucrose metabolism	CAC2614	beta-D-Glucose 1-phosphate 1,6-phosphomutase	-1000	1000	0.01 H+[c] + beta-D-Glucose 1-phosphate[c] <=> beta-D-Glucose 6-phosphate[c]	-8.7571	8.7571	d
350	R02778	Starch and sucrose metabolism	Unassigned	Trehalose-6-phosphate phosphohydrolase	-1000	1000	H2O[c] + 0.32 H+[c] + alpha,alpha'-Trehalose 6-phosphate[c] <=> Orthophosphate[c] + alpha,alpha-Trehalose[c]	-10.3987	24.8247
351	R03921	Starch and sucrose metabolism	CAC0425	Sucrose 6-phosphate fructohydrolase	0	1000	H2O[c] + Sucrose 6-phosphate[c] <=> D-Glucose 6-phosphate[c] + D-Fructose[c]	-18.9831	12.7571
352	R00022	amino sugar and nucleotide sugar metabolism	CAC0182	chitobiose N-acetylglucosaminohydrolase	-1000	1000	H2O[c] + Chitobiose[c] <=> 2 N-Acetyl-D-Glucosamine[c]	n/a	n/a
353	R00414	amino sugar and nucleotide sugar metabolism	Unassigned	UDP-N-acetyl-D-glucosamine 2-epimerase	-1000	1000	H2O[c] + UDP-N-acetyl-D-glucosamine[c] <=> UDP[c] + 0.28 H+[c] + N-Acetyl-D-mannosamine[c]	-22.0457	12.4197
354	R00420	amino sugar and nucleotide sugar metabolism	Unassigned	UDP-N-acetyl-D-glucosamine 2-epimerase	-1000	1000	UDP-N-acetyl-D-glucosamine[c] <=> UDP-N-acetyl-D-mannosamine[c]	-13.6519	13.6519
355	R05199	amino sugar and nucleotide sugar metabolism	Unassigned	Protein-N(pai)-phosphohistidine:sugar N(pai)-phosphotransferase	-1000	1000	N-Acetyl-D-Glucosamine[c] + Protein N(pi)-phospho-L-histidine[c] <=> N-Acetyl-D-glucosamine 6-phosphate[c] + Protein histidine[c]	n/a	n/a
356	R08555	amino sugar and nucleotide sugar metabolism	CAC0175	N-acetylmuramic acid 6-phosphate etherase	-1000	1000	H2O[c] + N-Acetylmuramic acid 6-phosphate[c] <=> 0.03 H+[c] + (R)-Lactate[c] + N-Acetyl-D-glucosamine 6-phosphate[c]	-16.8617	10.6357
357	R08559	amino sugar and nucleotide sugar metabolism	Unassigned	Protein-N(pai)-phosphohistidine:sugar N(pai)-phosphotransferase	-1000	1000	N-Acetylmuramate[c] + Protein N(pi)-phospho-L-histidine[c] <=> Protein histidine[c] + N-Acetylmuramic acid 6-phosphate[c]	n/a	n/a
358	R01433	amino sugar and nucleotide sugar metabolism|starch and sucrose metabolism	CAC3452	D-Xylose xylohydrolase	-1000	1000	D-Xylose[c] <=> H2O[c] + 1,4-beta-D-Xylan[c]	n/a	n/a
359	R01976	butanoate metabolism	CAC2708	(S)-3-Hydroxybutanoyl-CoA:NADP+ oxidoreductase	-1000	0	NADP+[c] + (S)-3-Hydroxybutanoyl-CoA[c] <=> NADPH[c] + H+[c] + Acetoacetyl-CoA[c]	n/a	n/a
360	R03050	butanoate metabolism	Unassigned	2-Acetolactate pyruvate-lyase (carboxylating)	-1000	1000	Thiamin diphosphate[c] + 2-Acetolactate[c] <=> Pyruvate[c] + 2-(alpha-Hydroxyethyl)thiamine diphosphate[c]	n/a	n/a
361	R00212	butanoate metabolism|pyruvate metabolism	CAC0980	Acetyl-CoA:formate C-acetyltransferase	-1000	1000	Acetyl-CoA[c] + Formate[c] <=> CoA[c] + Pyruvate[c]	n/a	n/a
362	R01105	galactose metabolism	CAC2514	Galactan galactohydrolase	-1000	1000	2 H2O[c] + Galactan[c] <=> 2 D-Galactose[c]	n/a	n/a
363	R00470	glyoxylate and dicarboxylate metabolism	Unassigned	4-hydroxy-2-oxoglutarate glyoxylate-lyase (pyruvate-forming)	-1000	1000	4-Hydroxy-2-oxoglutarate[c] <=> Pyruvate[c] + Glyoxylate[c]	-9.2422	6.5333
364	R01334	glyoxylate and dicarboxylate metabolism	CAC0418	2-Phosphoglycolate phosphohydrolase	-1000	1000	H2O[c] + 0.28 H+[c] + 2-Phosphoglycolate[c] <=> Orthophosphate[c] + Glycolate[c]	-3.3086	17.7346
365	R03332	inositol phosphate metabolism	Unassigned	1-Phosphatidyl-D-myo-inositol inositolphosphohydrolase	-1000	1000	H2O[c] + 1-Phosphatidyl-D-myo-inositol[c] <=> 1,2-Diacyl-sn-glycerol[c] + Inositol 1-phosphate[c]	n/a	n/a
366	R00921	propanoate metabolism	Unassigned	propanoyl-CoA:phosphate propanoyltransferase	-1000	1000	Orthophosphate[c] + Propanoyl-CoA[c] <=> CoA[c] + 0.32 H+[c] + Propanoyl phosphate[c]	n/a	n/a
367	R01000	propanoate metabolism	Unassigned	2-Hydroxybutyrate:NAD+ oxidoreductase	-1000	1000	NAD+[c] + 2-Hydroxybutanoic acid[c] <=> NADH[c] + H+[c] + 2-Oxobutanoate[c]	n/a	n/a
368	R01353	propanoate metabolism	Unassigned	ATP:propanoate phosphotransferase	-1000	1000	ATP[c] + 0.16 H+[c] + Propanoate[c] <=> ADP[c] + Propanoyl phosphate[c]	-24.519	10.719
369	R06987	propanoate metabolism	CAC0980	propanoyl-CoA:formate C-propanoyltransferase	-1000	1000	CoA[c] + 2-Oxobutanoate[c] <=> Formate[c] + Propanoyl-CoA[c]	n/a	n/a
370	R02108	starch and sucrose metabolism	Unassigned	1,4-alpha-D-Glucan glucanohydrolase	-1000	1000	H2O[c] + Starch[c] <=> Dextrin[c]	n/a	n/a
371	R02111	starch and sucrose metabolism	Unassigned	1,4-alpha-D-Glucan:orthophosphate alpha-D-glucosyltransferase	-1000	1000	Orthophosphate[c] + Starch[c] <=> D-Glucose 1-phosphate[c] + Amylose[c]	n/a	n/a
372	R02421	starch and sucrose metabolism	CAC2239	ADP-glucose:1,4-alpha-D-glucan 4-alpha-D-glucosyltransferase	-1000	1000	ADP-glucose[c] <=> ADP[c] + Amylose[c]	n/a	n/a
373	R02780	starch and sucrose metabolism	Unassigned	Unassigned	-1000	1000	alpha,alpha-Trehalose[c] + Protein N(pi)-phospho-L-histidine[c] <=> alpha,alpha'-Trehalose 6-phosphate[c] + Protein histidine[c]	n/a	n/a
374	R02886	starch and sucrose metabolism	Unassigned	1,4-(1,31,4)-beta-D-Glucan 4-glucanohydrolase	-1000	1000	H2O[c] + 2 Cellulose[c] <=> Cellobiose[c]	n/a	n/a
375	R02887	starch and sucrose metabolism	Unassigned	1,4-beta-D-Glucan glucohydrolase	-1000	1000	H2O[c] + Cellulose[c] <=> beta-D-Glucose[c]	n/a	n/a
376	R03527	starch and sucrose metabolism	Unassigned	D-Glucoside glucohydrolase	-1000	1000	H2O[c] + D-Glucoside[c] <=> D-Glucose[c] + ROH[c]	n/a	n/a
377	R04111	starch and sucrose metabolism	Unassigned	Protein-N(pai)-phosphohistidine:sugar N(pai)-phosphotransferase	-1000	1000	Maltose[c] + Protein N(pi)-phospho-L-histidine[c] <=> Maltose 6'-phosphate[c] + Protein histidine[c]	n/a	n/a
378	R05140	starch and sucrose metabolism	CAC1772	sucrose:2,6-beta-D-fructan 6-beta-D-fructosyltransferase	-1000	1000	D-Glucose[c] + Levan[c] <=> 2 Sucrose[c]	n/a	n/a
379	R00519	H2 synthesis	Unassigned	Formate:NAD+ oxidoreductase	0	1000	NAD+[c] + Formate[c] <=> NADH[c] + CO2[c]	-40.7103	6.3414
380	R01195	H2 synthesis	Unassigned	Ferredoxin:NADP+ oxidoreductase	0	1000	NADP+[c] + H+[c] + Reduced ferredoxin[c] <=> NADPH[c] + Oxidized ferredoxin[c]	n/a	n/a
381	R01196	H2 synthesis	Unassigned	pyruvate:ferredoxin 2-oxidoreductase (CoA-acetylating)	-1000	0	CO2[c] + Acetyl-CoA[c] + H+[c] + Reduced ferredoxin[c] <=> CoA[c] + Pyruvate[c] + Oxidized ferredoxin[c]	n/a	n/a
382	R05875	H2 synthesis	Unassigned	Ferredoxin:NAD oxidoreductase	0	1000	NAD+[c] + H+[c] + Reduced ferredoxin[c] <=> NADH[c] + Oxidized ferredoxin[c]	n/a	n/a
383	R07301	H2 synthesis	Unassigned	(S)-N-acetylphenylethylamine:H2O hydrolase	-1000	1000	2 H+[c] + Reduced ferredoxin[c] <=> Oxidized ferredoxin[c] + Hydrogen[c]	n/a	n/a
384	R00524	Nitrogen reduction and fixation	Unassigned	Formamide amidohydrolase	-1000	1000	H2O[c] + Formamide[c] <=> NH3[c] + Formate[c] + 0.01 H+[c]	-28.7029	-6.9431
385	R00790	Nitrogen reduction and fixation	CAC0094	Ammonia:ferredoxin oxidoreductase	-1000	0	2 H2O[c] + NH3[c] + 3 Oxidized ferredoxin[c] <=> 7.99 H+[c] + Nitrite[c] + 3 Reduced ferredoxin[c]	n/a	n/a
386	R00791	Nitrogen reduction and fixation	Unassigned	nitrite:ferredoxin oxidoreductase	-1000	0	H2O[c] + Nitrite[c] + Oxidized ferredoxin[c] <=> 2 H+[c] + Reduced ferredoxin[c] + Nitrate[c]	n/a	n/a
387	R05185	Nitrogen reduction and fixation	CAC0253|CAC0256|CAC0257	reduced ferredoxin:dinitrogen oxidoreductase (ATP-hydrolysing)	0	1000	16 H2O[c] + 16 ATP[c] + 1.59 H+[c] + 4 Reduced ferredoxin[c] + Nitrogen[c] <=> 16 ADP[c] + 16 Orthophosphate[c] + 2 NH3[c] + 4 Oxidized ferredoxin[c] + Hydrogen[c]	n/a	n/a
388	R00509	Sulfur reduction and fixation	CAC0103|CAC0110	ATP:adenylylsulfate 3'-phosphotransferase	-1000	1000	ATP[c] + Adenylyl sulfate[c] <=> ADP[c] + 3'-Phosphoadenylyl sulfate[c] + 0.91 H+[c]	-25.7949	16.7949
389	R00529	Sulfur reduction and fixation	CAC0109|CAC0110	ATP:sulfate adenylyltransferase	-1000	1000	ATP[c] + Sulfate[c] + 0.63 H+[c] <=> Diphosphate[c] + Adenylyl sulfate[c]	n/a	n/a
390	R00858	Sulfur reduction and fixation	Unassigned	hydrogen-sulfide:NADP+ oxidoreductase	-1000	0	3 H2O[c] + 3 NADP+[c] + Hydrogen sulfide[c] <=> 3 NADPH[c] + 3.33 H+[c] + Sulfite[c]	18.6731	141.476	dr
391	R02021	Sulfur reduction and fixation	Unassigned	adenosine 3',5'-bisphosphate,sulfite:oxidized-thioredoxin	0	1000	3'-Phosphoadenylyl sulfate[c] + Thioredoxin[c] <=> Adenosine 3',5'-bisphosphate[c] + H+[c] + Sulfite[c] + Thioredoxin disulfide[c]	n/a	n/a
392	R00296	methane metabolism	Unassigned	carbon-monoxide:acceptor oxidoreductase	-1000	1000	H2O[c] + CO[c] + Acceptor[c] <=> CO2[c] + Reduced acceptor[c]	n/a	n/a
393	R06983	methane metabolism	CAC3375	S-(hydroxymethyl)glutathione dehydrogenase	-1000	1000	NAD+[c] + S-(Hydroxymethyl)glutathione[c] <=> NADH[c] + H+[c] + S-Formylglutathione[c]	-34.9623	13.6734
394	R00132	nitrogen metabolism	Unassigned	carbonate hydro-lyase (carbon-dioxide-forming)	-1000	1000	0.9 H+[c] + HCO3-[c] <=> H2O[c] + CO2[c]	-21.7311	-4.7718
395	R08553	sulfur metabolism	CAC0104	AMP,sulfite:acceptor oxidoreductase	-1000	1000	FAD[c] + AMP[c] + 1.33 H+[c] + Sulfite[c] <=> Adenylyl sulfate[c] + FADH2[c]	-16.5671	40.3761
396	R07295	Peptidoglycan biosynthesis	Unassigned	deoxycholoyl-CoA hydrolase	-1000	1000	H2O[c] + 3 ATP[c] + NH3[c] + 5 Glycine[c] + UDP-N-acetyl-D-glucosamine[c] + L-Lysine[c] + UDP-N-acetylmuramoyl-L-alanyl-D-glutamate[c] + D-Alanyl-D-alanine[c] <=> Crosslinked peptideglycan[c]	n/a	n/a
397	R04573	peptidoglycan biosynthesis	CAC2128	UDP-N-acetylmuramoyl-L-alanyl-D-glutamyl-L-lysine:alanyl-D-alanine	-1000	1000	ATP[c] + 0.45 H+[c] + D-Alanyl-D-alanine[c] + UDP-N-acetylmuramoyl-L-alanyl-gamma-D-glutamyl-L-lysine[c] <=> ADP[c] + Orthophosphate[c] + UDPMurAc(oyl-L-Ala-D-gamma-Glu-L-Lys-D-Ala-D-Ala)[c]	-35.1083	24.8803
398	R05032	peptidoglycan biosynthesis	CAC2231	UDP-N-acetyl-D-glucosamine:undecaprenyl-diphospho-N-acetylmuramoyl-	-1000	1000	UDP-N-acetyl-D-glucosamine[c] + Undecaprenyl-diphospho-N-acetylmuramoyl-L-alanyl-D-glutamyl-meso-[c] <=> UDP[c] + 0.28 H+[c] + Undecaprenyl-diphospho-N-acetylmuramoyl-(N-acetylglucosamine)-L-[c]	-33.8927	30.4927
399	R05627	peptidoglycan biosynthesis	Unassigned	undecaprenyl-diphosphate phosphohydrolase	-1000	1000	H2O[c] + di-trans,poly-cis-Undecaprenyl diphosphate[c] <=> Orthophosphate[c] + 0.85 H+[c] + di-trans,poly-cis-Undecaprenyl phosphate[c]	-22.0985	27.5245
400	R05629	peptidoglycan biosynthesis	CAC2127	UDPMurAc(oyl-L-Ala-D-gamma-Glu-L-Lys-D-Ala-D-Ala):undecaprenyl-	-1000	1000	UDPMurAc(oyl-L-Ala-D-gamma-Glu-L-Lys-D-Ala-D-Ala)[c] + di-trans,poly-cis-Undecaprenyl phosphate[c] <=> 0.24 H+[c] + UMP[c] + MurAc(oyl-L-Ala-D-gamma-Glu-L-Lys-D-Ala-D-Ala)-diphospho-[c]	-30.6962	30.6962
401	R05630	peptidoglycan biosynthesis	CAC2127	UDP-N-acetylmuramoyl-L-alanyl-gamma-D-glutamyl-meso-2,6-	-1000	1000	UDP-N-acetylmuramoyl-L-alanyl-D-glutamyl-6-carboxy-L-lysyl-D-alanyl-[c] + di-trans,poly-cis-Undecaprenyl phosphate[c] <=> 0.24 H+[c] + UMP[c] + Undecaprenyl-diphospho-N-acetylmuramoyl-L-alanyl-D-glutamyl-meso-[c]	-30.7139	30.7139
402	R05662	peptidoglycan biosynthesis	CAC2231	UDP-N-acetyl-D-glucosamine:N-acetyl-alpha-D-muramyl(oyl-L-Ala-gamma-	-1000	1000	UDP-N-acetyl-D-glucosamine[c] + MurAc(oyl-L-Ala-D-gamma-Glu-L-Lys-D-Ala-D-Ala)-diphospho-[c] <=> UDP[c] + 0.28 H+[c] + Undecaprenyl-diphospho-N-acetylmuramoyl-(N-acetylglucosamine)-L-[c]	-33.904	30.504
403	R01123	Biosynthesis of steroids	Unassigned	Isopentenyl-diphosphate delta3-delta2-isomerase	-1000	1000	Isopentenyl diphosphate[c] <=> Dimethylallyl diphosphate[c]	-5.4442	6.7642
404	R01658	Biosynthesis of steroids	CAC2080	Dimethylallyl-diphosphate:isopentenyl-diphosphate	0	1000	Isopentenyl diphosphate[c] + Dimethylallyl diphosphate[c] <=> Diphosphate[c] + 0.37 H+[c] + Geranyl diphosphate[c]	-24.8014	-1.1986	df
405	R02003	Biosynthesis of steroids	CAC2080	Geranyl-diphosphate:isopentenyl-diphosphate geranyltrans-transferase	0	1000	Isopentenyl diphosphate[c] + Geranyl diphosphate[c] <=> Diphosphate[c] + 0.37 H+[c] + trans,trans-Farnesyl diphosphate[c]	-25.999	-0.0009926	df
406	R02061	Biosynthesis of steroids	Unassigned	trans,trans-Farnesyl-diphosphate:isopentenyl-diphosphate	-1000	1000	Isopentenyl diphosphate[c] + trans,trans-Farnesyl diphosphate[c] <=> Diphosphate[c] + 0.37 H+[c] + Geranylgeranyl diphosphate[c]	-27.3141	1.3141
407	R05612	Biosynthesis of steroids	Unassigned	Unassigned	-1000	1000	Isopentenyl diphosphate[c] + all-trans-Hexaprenyl diphosphate[c] <=> Diphosphate[c] + 0.37 H+[c] + all-trans-Heptaprenyl diphosphate[c]	n/a	n/a
408	R05613	Biosynthesis of steroids	Unassigned	Unassigned	-1000	1000	Isopentenyl diphosphate[c] + all-trans-Pentaprenyl diphosphate[c] <=> Diphosphate[c] + 0.37 H+[c] + all-trans-Hexaprenyl diphosphate[c]	n/a	n/a
409	R05633	Biosynthesis of steroids	CAC3184	CTP: 2-C-Methyl-D-erythritol 4-phosphate cytidylyltransferase	-1000	1000	CTP[c] + 0.38 H+[c] + 2-C-Methyl-D-erythritol 4-phosphate[c] <=> Diphosphate[c] + 4-(Cytidine 5'-diphospho)-2-C-methyl-D-erythritol[c]	n/a	n/a
410	R05634	Biosynthesis of steroids	CAC2902	ATP:4-(Cytidine 5'-diphospho)-2-C-methyl-D-erythritol	-1000	1000	ATP[c] + 4-(Cytidine 5'-diphospho)-2-C-methyl-D-erythritol[c] <=> ADP[c] + 0.86 H+[c] + 2-Phospho-4-(cytidine 5'-diphospho)-2-C-methyl-D-erythritol[c]	n/a	n/a
411	R05636	Biosynthesis of steroids	CAC2077|CAP0106	1-Deoxy-D-xylulose-5-phosphate pyruvate-lyase (carboxylating)	-1000	1000	Pyruvate[c] + 1.03 H+[c] + D-Glyceraldehyde 3-phosphate[c] <=> CO2[c] + 1-Deoxy-D-xylulose 5-phosphate[c]	n/a	n/a
412	R05637	Biosynthesis of steroids	CAC0434	2-Phospho-4-(cytidine 5'-diphospho)-2-C-methyl-D-erythritol	-1000	1000	0.02 H+[c] + 2-Phospho-4-(cytidine 5'-diphospho)-2-C-methyl-D-erythritol[c] <=> CMP[c] + 2-C-Methyl-D-erythritol 2,4-cyclodiphosphate[c]	n/a	n/a
413	R05688	Biosynthesis of steroids	CAC1795	1-Deoxy-D-xylulose-5-phosphate isomeroreductase	-1000	0	NADP+[c] + 2-C-Methyl-D-erythritol 4-phosphate[c] <=> NADPH[c] + H+[c] + 1-Deoxy-D-xylulose 5-phosphate[c]	n/a	n/a
414	R05884	Biosynthesis of steroids	Unassigned	isopentenyl-diphosphate:NAD(P)+ oxidoreductase	0	1000	NADPH[c] + H+[c] + 1-Hydroxy-2-methyl-2-butenyl 4-diphosphate[c] <=> H2O[c] + NADP+[c] + Isopentenyl diphosphate[c]	n/a	n/a
415	R07244	Biosynthesis of steroids	Unassigned	S-adenosyl-L-methionine:N,N-dimethylglycine N-methyltransferase	-1000	1000	Isopentenyl diphosphate[c] + Geranylgeranyl diphosphate[c] <=> Diphosphate[c] + 0.37 H+[c] + all-trans-Pentaprenyl diphosphate[c]	n/a	n/a
416	R07245	Biosynthesis of steroids	Unassigned	carbamoyl-phosphate:N2-acetyl-L-ornithine carbamoyltransferase	-1000	1000	Isopentenyl diphosphate[c] + all-trans-Heptaprenyl diphosphate[c] <=> Diphosphate[c] + 0.37 H+[c] + all-trans-Octaprenyl diphosphate[c]	n/a	n/a
417	R01624	Fatty acid biosynthesis	CAC0814|CAC2008|CAC3573|CAC3578|CAP0088	acetyl-CoA:[acyl-carrier-protein] S-acetyltransferase	-1000	1000	Acetyl-CoA[c] + Acyl-carrier protein[c] <=> CoA[c] + Acetyl-[acyl-carrier protein][c]	n/a	n/a
418	R01626	Fatty acid biosynthesis	CAC3575	Malonyl-CoA:[acyl-carrier-protein] S-malonyltransferase	0	1000	Malonyl-CoA[c] + Acyl-carrier protein[c] <=> CoA[c] + Malonyl-[acyl-carrier protein][c]	n/a	n/a
419	R01706	Fatty acid biosynthesis	Unassigned	Oleoyl-[acyl-carrier protein] hydrolase	-1000	1000	H2O[c] + Hexadecanoyl-[acp][c] <=> 0.99 H+[c] + Acyl-carrier protein[c] + Hexadecanoic acid[c]	n/a	n/a
420	R04385	Fatty acid biosynthesis	CAC3570	biotin-carboxyl-carrier-protein:carbon-dioxide ligase (ADP-forming)	-1000	1000	ATP[c] + HCO3-[c] + Holo-[carboxylase][c] <=> ADP[c] + Orthophosphate[c] + Carboxybiotin-carboxyl-carrier protein[c]	n/a	n/a
421	R04386	Fatty acid biosynthesis	CAC3568|CAC3569|CAC3570	Acetyl-CoA:carbon-dioxide ligase (ADP-forming)	0	1000	Acetyl-CoA[c] + Carboxybiotin-carboxyl-carrier protein[c] <=> Malonyl-CoA[c] + Holo-[carboxylase][c]	n/a	n/a
422	R07131	Fatty acid biosynthesis	Unassigned	Unassigned	-1000	1000	7 NADH[c] + 7 NADPH[c] + 14 H+[c] + 7 Malonyl-[acyl-carrier protein][c] + Acetyl-[acyl-carrier protein][c] <=> 7 NAD+[c] + 7 NADP+[c] + 7 CO2[c] + 7 Acyl-carrier protein[c] + Hexadecanoyl-[acp][c]	n/a	n/a
423	R01280	Fatty acid metabolism	Unassigned	Palmitate:CoA ligase (AMP-forming)	-1000	1000	ATP[c] + CoA[c] + Hexadecanoic acid[c] <=> Diphosphate[c] + AMP[c] + 0.22 H+[c] + Palmitoyl-CoA[c]	n/a	n/a
424	R01975	Fatty acid metabolism	Unassigned	(S)-3-Hydroxybutanoyl-CoA:NAD+ oxidoreductase	-1000	0	NAD+[c] + (S)-3-Hydroxybutanoyl-CoA[c] <=> NADH[c] + H+[c] + Acetoacetyl-CoA[c]	n/a	n/a
425	R07133	Fatty acid metabolism	Unassigned	D-sorbitol-6-phosphate:NAD+ 2-oxidoreductase	0	1000	6 H2O[c] + 6 NADP+[c] + 6 CoA[c] + 7 FAD[c] + Palmitoyl-CoA[c] <=> 6 NADPH[c] + 6 Acetyl-CoA[c] + 2.63 H+[c] + Crotonoyl-CoA[c] + 7 FADH2[c]	n/a	n/a
426	R00847	Glycerolipid metabolism	CAC1321	ATP:glycerol 3-phosphotransferase	-1000	0	ATP[c] + Glycerol[c] <=> ADP[c] + 0.74 H+[c] + sn-Glycerol 3-phosphate[c]	-22.1725	13.1725
427	R01041	Glycerolipid metabolism	CAC3375|CAP0035|CAP0162	Glycerol:NADP+ oxidoreductase	-1000	1000	NADP+[c] + Glycerol[c] <=> NADPH[c] + H+[c] + D-Glyceraldehyde[c]	-22.8127	24.1237
428	R01514	Glycerolipid metabolism	CAC2834	ATP:(R)-glycerate 3-phosphotransferase	-1000	0	ATP[c] + D-Glycerate[c] <=> ADP[c] + 0.76 H+[c] + 3-Phospho-D-glycerate[c]	-22.1382	13.1382
429	R02240	Glycerolipid metabolism	CAC1294	ATP:1,2-diacylglycerol 3-phosphotransferase	-1000	1000	ATP[c] + 1,2-Diacyl-sn-glycerol[c] <=> ADP[c] + 1,2-didodecanoyl-sn-glycerol 3-phosphate[c]	n/a	n/a
430	R02241	Glycerolipid metabolism	CAC0965	acyl-CoA:1-acyl-sn-glycerol-3-phosphate 2-O-acyltransferase	-1000	1000	CoA[c] + 1,2-didodecanoyl-sn-glycerol 3-phosphate[c] <=> Acyl-CoA[c] + 1-Acyl-sn-glycerol 3-phosphate[c]	n/a	n/a
431	R02689	Glycerolipid metabolism	Unassigned	UDPglucose:1,2-diacylglycerol 3-D-glucosyltransferase	-1000	1000	UDP-glucose[c] + 1,2-Diacyl-sn-glycerol[c] <=> UDP[c] + 3-D-Glucosyl-1,2-diacylglycerol[c]	n/a	n/a
432	R04377	Glycerolipid metabolism	Unassigned	Unassigned	-1000	1000	UDP-glucose[c] + 3-D-Glucosyl-1,2-diacylglycerol[c] <=> UDP[c] + Diglucosyl-diacylglycerol[c]	n/a	n/a
433	R05081	Glycerolipid metabolism	Unassigned	Phosphatidylglycerol:membrane-derived-oligosaccharide-D-glucose	-1000	1000	Phosphatidylglycerol (didodecanoyl, n-C12:0)[c] + Diglucosyl-diacylglycerol[c] <=> 1,2-Diacyl-sn-glycerol[c] + Glycerophosphoglycoglycerolipid[c]	n/a	n/a
434	R07287	Glycerolipid metabolism	Unassigned	3'-phosphoadenylyl-sulfate:glycolithocholate sulfotransferase	-1000	1000	CoA[c] + Hexadecanoic acid[c] <=> H2O[c] + Acyl-CoA[c]	n/a	n/a
435	R00851	Glycerolipid metabolism|glycerophospholipid metabolism	Unassigned	acyl-CoA:sn-glycerol-3-phosphate 1-O-acyltransferase	-1000	1000	Acyl-CoA[c] + sn-Glycerol 3-phosphate[c] <=> CoA[c] + 1-Acyl-sn-glycerol 3-phosphate[c]	n/a	n/a
436	R00844	Glycerophospholipid metabolism	CAC1712	sn-Glycerol-3-phosphate:NADP+ 2-oxidoreductase	-1000	1000	NADP+[c] + sn-Glycerol 3-phosphate[c] <=> NADPH[c] + 1.11 H+[c] + Glycerone phosphate[c]	-24.261	22.6521	d
437	R00848	Glycerophospholipid metabolism	CAC1322	sn-Glycerol-3-phosphate:(acceptor) 2-oxidoreductase	-1000	1000	FAD[c] + 0.37 H+[c] + sn-Glycerol 3-phosphate[c] <=> Glycerone phosphate[c] + FADH2[c]	-24.6594	23.0794	d
438	R00855	Glycerophospholipid metabolism	Unassigned	CDPglycerol phosphoglycerohydrolase	0	1000	H2O[c] + CDP-glycerol[c] <=> CMP[c] + 1.6 H+[c] + sn-Glycerol 3-phosphate[c]	-24.0328	5.4068
439	R00856	Glycerophospholipid metabolism	Unassigned	CTP:sn-glycerol-3-phosphate cytidylyltransferase	-1000	1000	CTP[c] + 0.38 H+[c] + sn-Glycerol 3-phosphate[c] <=> Diphosphate[c] + CDP-glycerol[c]	-13.6705	15.8105	d
440	R01799	Glycerophospholipid metabolism	CAC1792	CTP:phosphatidate cytidyltransferase	-1000	1000	CTP[c] + 1,2-didodecanoyl-sn-glycerol 3-phosphate[c] <=> Diphosphate[c] + CDP-diacylglycerol[c]	n/a	n/a
441	R01801	Glycerophospholipid metabolism	CAC1814|CAC3596	CDP-diacylglycerol:sn-glycerol-3-phosphate 3-phosphatidyltransferase	-1000	1000	sn-Glycerol 3-phosphate[c] + CDP-diacylglycerol[c] <=> CMP[c] + Phosphatidylglycerophosphate (didodecanoyl, n-C12:0)[c]	n/a	n/a
442	R02029	Glycerophospholipid metabolism	Unassigned	Phosphatidylglycerophosphate phosphohydrolase	-1000	1000	H2O[c] + 0.47 H+[c] + Phosphatidylglycerophosphate (didodecanoyl, n-C12:0)[c] <=> Orthophosphate[c] + Phosphatidylglycerol (didodecanoyl, n-C12:0)[c]	n/a	n/a
443	R02030	Glycerophospholipid metabolism	CAC2875|CAC3316	CDP-diacylglycerol:phosphatidylglycerol 3-phosphatidyltransferase	-1000	1000	CDP-diacylglycerol[c] + Phosphatidylglycerol (didodecanoyl, n-C12:0)[c] <=> CMP[c] + cardiolipin (tetradodecanoyl, n-C12:0)[c]	n/a	n/a
444	R07234	Glycerophospholipid metabolism	Unassigned	S-adenosyl-L-methionine:rRNA (guanine-N2-)-methyltransferase	-1000	1000	L-Lysine[c] + Phosphatidylglycerol (didodecanoyl, n-C12:0)[c] <=> H2O[c] + 3-Phosphatidyl-1'-(3'-O-L-lysyl)glycerol[c]	n/a	n/a
445	R07034	arachidonic acid metabolism	Unassigned	Glutathione: 5-HPETE oxidoreductase	-1000	1000	2 Glutathione[c] + 5(S)-HPETE[c] <=> H2O[c] + Glutathione disulfide[c] + 5(S)-HETE[c]	n/a	n/a
446	R07035	arachidonic acid metabolism	Unassigned	Glutathione: 15-HPETE oxidoreductase	-1000	1000	2 Glutathione[c] + 15(S)-HPETE[c] <=> H2O[c] + Glutathione disulfide[c] + (15S)-15-Hydroxy-5,8,11-cis-13-trans-eicosatetraenoate[c]	n/a	n/a
447	R04361	ether lipid metabolism	Unassigned	Acetyl-CoA:1-alkyl-sn-glycero-3-phosphate 2-O-acetyltransferase	-1000	1000	Acyl-CoA[c] + 1-Alkyl-sn-glycero-3-phosphate[c] <=> CoA[c] + 2-Acyl-1-alkyl-sn-glycero-3-phosphate[c]	n/a	n/a
448	R07381	ether lipid metabolism	Unassigned	Plasmenylethanolamine ethanolamine phosphohydrolase	-1000	1000	H2O[c] + O-1-Alk-1-enyl-2-acyl-sn-glycero-3-phosphoethanolamine[c] <=> Ethanolamine phosphate[c] + 1-Alkenyl-2-acylglycerol[c]	n/a	n/a
449	R00749	glycerophospholipid metabolism	Unassigned	ethanolamine ammonia-lyase (acetaldehyde-forming)	0	1000	Ethanolamine[c] <=> NH3[c] + 0.01 H+[c] + Acetaldehyde[c]	-29.0823	-12.3466	df
450	R01030	glycerophospholipid metabolism	Unassigned	sn-Glycero-3-phosphocholine glycerophosphohydrolase	-1000	1000	H2O[c] + sn-glycero-3-Phosphocholine[c] <=> 0.75 H+[c] + sn-Glycerol 3-phosphate[c] + Choline[c]	-19.6427	10.0167
451	R01312	glycerophospholipid metabolism	Unassigned	Phosphatidylcholine cholinephosphohydrolase	-1000	1000	H2O[c] + Phosphatidylcholine[c] <=> Choline phosphate[c] + 1,2-Diacyl-sn-glycerol[c]	n/a	n/a
452	R01470	glycerophospholipid metabolism	Unassigned	sn-Glycero-3-phosphoethanolamine glycerophosphohydrolase	-1000	1000	H2O[c] + 0.25 H+[c] + sn-glycero-3-Phosphoethanolamine[c] <=> sn-Glycerol 3-phosphate[c] + Ethanolamine[c]	-15.8699	6.2439
453	R02052	glycerophospholipid metabolism	Unassigned	Phosphatidylethanolamine ethanolaminephosphohydrolase	-1000	1000	H2O[c] + Phosphatidylethanolamine[c] <=> Ethanolamine phosphate[c] + 1,2-Diacyl-sn-glycerol[c]	n/a	n/a
454	R02055	glycerophospholipid metabolism	Unassigned	Phsophatidyl-L-serine carboxy-lyase	-1000	1000	Phosphatidylserine[c] <=> CO2[c] + Phosphatidylethanolamine[c]	n/a	n/a
455	R02746	glycerophospholipid metabolism	CAC2246	1-Acyl-sn-glycero-3-phosphocholine acylhydrolase	-1000	1000	H2O[c] + 1-Acyl-sn-glycero-3-phosphocholine[c] <=> sn-glycero-3-Phosphocholine[c] + Fatty acids[c]	n/a	n/a
456	R02747	glycerophospholipid metabolism	CAC2246	2-Acyl-sn-glycero-3-phosphocholine acylhydrolase	-1000	1000	H2O[c] + 2-Acyl-sn-glycero-3-phosphocholine[c] <=> sn-glycero-3-Phosphocholine[c] + Fatty acids[c]	n/a	n/a
457	R03416	glycerophospholipid metabolism	CAC2246	1-Acyl-sn-glycero-3-phosphoethanolamine aldehydohydrolase	-1000	1000	H2O[c] + 1-Acyl-sn-glycero-3-phosphoethanolamine[c] <=> sn-glycero-3-Phosphoethanolamine[c] + Fatty acids[c]	n/a	n/a
458	R03417	glycerophospholipid metabolism	CAC2246	L-2-Lysophosphatidylethanolamine aldehydohydrolase	-1000	1000	H2O[c] + 2-Acyl-sn-glycero-3-phosphoethanolamine[c] <=> sn-glycero-3-Phosphoethanolamine[c] + Fatty acids[c]	n/a	n/a
459	R01800	glycerophospholipid metabolism|glycine, serine and threonine metabolism	Unassigned	CDP-diacylglycerol:L-serine 3-phosphatidyltransferase	-1000	1000	L-Serine[c] + CDP-diacylglycerol[c] <=> CMP[c] + Phosphatidylserine[c]	n/a	n/a
460	R05645	lipopolysaccharide biosynthesis	Unassigned	Unassigned	-1000	1000	Sedoheptulose 7-phosphate[c] <=> D-glycero-D-manno-Heptose 7-phosphate[c]	n/a	n/a
461	R05647	lipopolysaccharide biosynthesis	CAC3053	Unassigned	-1000	1000	H2O[c] + 0.23 H+[c] + D-glycero-D-manno-Heptose 1,7-bisphosphate[c] <=> Orthophosphate[c] + D-glycero-D-manno-Heptose 1-phosphate[c]	n/a	n/a
462	R00127	Purine metabolism	CAC3112	ATP:AMP phosphotransferase	0	1000	ATP[c] + AMP[c] + 0.56 H+[c] <=> 2 ADP[c]	-23.8731	23.8731
463	R00190	Purine metabolism	CAC2275|CAC3203	AMP:diphosphate phospho-D-ribosyltransferase	-1000	1000	Diphosphate[c] + AMP[c] + 0.39 H+[c] <=> 5-Phospho-alpha-D-ribose 1-diphosphate[c] + Adenine[c]	-14.6229	20.6429
464	R00332	Purine metabolism	CAC1718	ATP:GMP phosphotransferase	-1000	1000	ATP[c] + 0.57 H+[c] + GMP[c] <=> ADP[c] + GDP[c]	-20.5747	20.5747	d
465	R00430	Purine metabolism	CAC0518|CAC1036	GTP:pyruvate 2-O-phosphotransferase	-1000	0	Pyruvate[c] + GTP[c] <=> GDP[c] + Phosphoenolpyruvate[c] + 0.91 H+[c]	-12.269	21.489
466	R01127	Purine metabolism	CAC1395	IMP 1,2-hydrolase (decyclizing)	-1000	1000	0.14 H+[c] + 1-(5'-Phosphoribosyl)-5-formamido-4-imidazolecarboxamide[c] <=> H2O[c] + IMP[c]	-15.6116	11.6487
467	R01130	Purine metabolism	CAC2701	IMP:NAD+ oxidoreductase	0	1000	H2O[c] + NAD+[c] + IMP[c] <=> NADH[c] + H+[c] + Xanthosine 5'-phosphate[c]	-26.4415	29.5955
468	R01132	Purine metabolism	CAC3203	IMP:diphosphate phospho-D-ribosyltransferase	-1000	1000	Diphosphate[c] + 0.37 H+[c] + IMP[c] <=> 5-Phospho-alpha-D-ribose 1-diphosphate[c] + Hypoxanthine[c]	-13.9525	19.9725
469	R01134	Purine metabolism	CAC3471	inosine-5'-phosphate:NADP+ oxidoreductase (aminating)	-1000	0	NADP+[c] + NH3[c] + IMP[c] <=> NADPH[c] + 1.98 H+[c] + GMP[c]	-7.9709	47.9509
470	R01138	Purine metabolism	CAC0518|CAC1036	dATP:pyruvate 2-O-phosphotransferase	0	1000	Phosphoenolpyruvate[c] + 0.9 H+[c] + dADP[c] <=> Pyruvate[c] + dATP[c]	-22.1598	12.9398
471	R01229	Purine metabolism	CAC2275|CAC3203	GMP:diphosphate 5-phospho-alpha-D-ribosyltransferase	-1000	0	Diphosphate[c] + 0.37 H+[c] + GMP[c] <=> 5-Phospho-alpha-D-ribose 1-diphosphate[c] + Guanine[c]	-13.944	19.964
472	R01244	Purine metabolism	CAC0887	Adenine aminohydrolase	0	1000	H2O[c] + 0.95 H+[c] + Adenine[c] <=> NH3[c] + Hypoxanthine[c]	-34.5691	-1.4569
473	R01547	Purine metabolism	CAC3112	ATP:dAMP phosphotransferase	-1000	1000	ATP[c] + 0.56 H+[c] + dAMP[c] <=> ADP[c] + dADP[c]	-21.0413	21.0413
474	R01560	Purine metabolism	CAC3005	Adenosine aminohydrolase	0	1000	H2O[c] + 0.96 H+[c] + Adenosine[c] <=> NH3[c] + Inosine[c]	-35.3372	-0.68879
475	R01561	Purine metabolism	CAC2064	Adenosine:phosphate alpha-D-ribosyltransferase	-1000	1000	0.32 H+[c] + Adenine[c] + alpha-D-Ribose 1-phosphate[c] <=> Orthophosphate[c] + Adenosine[c]	-9.6968	25.5888
476	R01676	Purine metabolism	CAC0282	Guanine aminohydrolase	0	1000	H2O[c] + 0.89 H+[c] + Guanine[c] <=> NH3[c] + Xanthine[c]	-34.8813	-1.9447	df
477	R01858	Purine metabolism	CAC0518|CAC1036	dGTP:pyruvate 2-O-phosphotransferase	-1000	0	Pyruvate[c] + dGTP[c] <=> Phosphoenolpyruvate[c] + 0.91 H+[c] + dGDP[c]	-12.1084	21.3284
478	R01863	Purine metabolism	CAC2064	inosine:phosphate alpha-D-ribosyltransferase	-1000	1000	Orthophosphate[c] + Inosine[c] <=> 0.33 H+[c] + Hypoxanthine[c] + alpha-D-Ribose 1-phosphate[c]	-24.9192	9.0272
479	R01967	Purine metabolism	Unassigned	ATP:deoxyguanosine 5'-phosphotransferase	-1000	1000	ATP[c] + Deoxyguanosine[c] <=> ADP[c] + 0.84 H+[c] + dGMP[c]	-24.9672	15.9672	d
480	R01968	Purine metabolism	Unassigned	2'-Deoxyguanosine 5'-monophosphate phosphohydrolase	0	1000	H2O[c] + 0.32 H+[c] + dGMP[c] <=> Orthophosphate[c] + Deoxyguanosine[c]	-9.508	23.934
481	R01969	Purine metabolism	CAC2064	Deoxyguanosine:orthophosphate ribosyltransferase	-1000	1000	Orthophosphate[c] + Deoxyguanosine[c] <=> 0.26 H+[c] + Guanine[c] + 2-Deoxy-D-ribose 1-phosphate[c]	-24.7356	8.8436
482	R02014	Purine metabolism	CAC0480|CAC1209	2'-Deoxyadenosine 5'-triphosphate:oxydized-thioredoxin	0	1000	ATP[c] + Thioredoxin[c] <=> H2O[c] + dATP[c] + Thioredoxin disulfide[c]	n/a	n/a
483	R02017	Purine metabolism	CAC1047|CAC3276|CAC3277	2'-Deoxyadenosine 5'-diphosphate:oxidized-thioredoxin	-1000	0	H2O[c] + dADP[c] + Thioredoxin disulfide[c] <=> ADP[c] + Thioredoxin[c]	n/a	n/a
484	R02019	Purine metabolism	CAC1047|CAC3276|CAC3277	2'-Deoxyguanosine 5'-diphosphate:oxidized-thioredoxin	-1000	0	H2O[c] + Thioredoxin disulfide[c] + dGDP[c] <=> GDP[c] + Thioredoxin[c]	n/a	n/a
485	R02020	Purine metabolism	CAC0480|CAC1209	2'-Deoxyguanosine 5'-triphosphate:oxydized-thioredoxin	-1000	0	H2O[c] + dGTP[c] + Thioredoxin disulfide[c] <=> GTP[c] + Thioredoxin[c]	n/a	n/a
486	R02088	Purine metabolism	Unassigned	2'-Deoxyadenosine 5'-monophosphate phosphohydrolase	0	1000	H2O[c] + 0.32 H+[c] + dAMP[c] <=> Orthophosphate[c] + Deoxyadenosine[c]	-10.3391	24.7651
487	R02089	Purine metabolism	Unassigned	ATP:deoxyadenosine 5'-phosphotransferase	0	1000	ATP[c] + Deoxyadenosine[c] <=> ADP[c] + 0.85 H+[c] + dAMP[c]	-25.5426	16.5426
488	R02090	Purine metabolism	CAC1718	ATP:dGMP phosphotransferase	-1000	1000	ATP[c] + 0.57 H+[c] + dGMP[c] <=> ADP[c] + dGDP[c]	-20.4659	20.4659
489	R02142	Purine metabolism	CAC3203	XMP:pyrophosphate phosphoribosyltransferase	-1000	0	Diphosphate[c] + 0.28 H+[c] + Xanthosine 5'-phosphate[c] <=> 5-Phospho-alpha-D-ribose 1-diphosphate[c] + Xanthine[c]	-14.2056	20.2256
490	R02556	Purine metabolism	CAC3005	Deoxyadenosine aminohydrolase	-1000	1000	H2O[c] + 0.96 H+[c] + Deoxyadenosine[c] <=> NH3[c] + Deoxyinosine[c]	n/a	n/a
491	R02557	Purine metabolism	CAC2064	Deoxyadenosine:orthophosphate ribosyltransferase	-1000	1000	Orthophosphate[c] + Deoxyadenosine[c] <=> 0.25 H+[c] + Adenine[c] + 2-Deoxy-D-ribose 1-phosphate[c]	-25.4277	9.5357
492	R02748	Purine metabolism	CAC2064	Deoxyinosine:orthophosphate ribosyltransferase	-1000	1000	Orthophosphate[c] + Deoxyinosine[c] <=> 0.26 H+[c] + Hypoxanthine[c] + 2-Deoxy-D-ribose 1-phosphate[c]	n/a	n/a
493	R04144	Purine metabolism	CAC1396	5-Phospho-D-ribosylamine:glycine ligase (ADP-forming)	-1000	1000	ATP[c] + Glycine[c] + 0.47 H+[c] + 5-Phosphoribosylamine[c] <=> ADP[c] + Orthophosphate[c] + 5'-Phosphoribosylglycinamide[c]	n/a	n/a
494	R04208	Purine metabolism	CAC1393	2-(Formamido)-N1-(5-phosphoribosyl)acetamidine cyclo-ligase	-1000	1000	ATP[c] + 2-(Formamido)-N1-(5'-phosphoribosyl)acetamidine[c] <=> ADP[c] + Orthophosphate[c] + 0.52 H+[c] + Aminoimidazole ribotide[c]	2.8554	46.1877
495	R04209	Purine metabolism	CAC1390	1-(5-phospho-D-ribosyl)-5-amino-4-imidazolecarboxylate carboxy-lyase	-1000	1000	1.01 H+[c] + 1-(5-Phospho-D-ribosyl)-5-amino-4-imidazolecarboxylate[c] <=> CO2[c] + Aminoimidazole ribotide[c]	-27.2933	-3.5356
496	R04463	Purine metabolism	CAC1655	5'-Phosphoribosylformylglycinamide:L-glutamine amido-ligase	-1000	1000	H2O[c] + ATP[c] + L-Glutamine[c] + 5'-Phosphoribosyl-N-formylglycinamide[c] <=> ADP[c] + Orthophosphate[c] + L-Glutamate[c] + 1.54 H+[c] + 2-(Formamido)-N1-(5'-phosphoribosyl)acetamidine[c]	n/a	n/a
497	R04559	Purine metabolism	CAC1821	1-(5'-Phosphoribosyl)-5-amino-4-(N-succinocarboxamide)-imidazole	-1000	1000	1.84 H+[c] + 1-(5-Phosphoribosyl)-4-(N-succinocarboxamide)-5-aminoimidazole[c] + 1-(5'-Phosphoribosyl)-5-amino-4-(N-succinocarboxamide)-imidazole[c] <=> Fumarate[c] + 1-(5'-Phosphoribosyl)-5-amino-4-imidazolecarboxamide[c]	n/a	n/a
498	R04591	Purine metabolism	CAC1391	1-(5-Phosphoribosyl)-5-amino-4-carboxyimidazole:L-aspartate ligase	-1000	1000	ATP[c] + L-Aspartate[c] + 1-(5-Phospho-D-ribosyl)-5-amino-4-imidazolecarboxylate[c] <=> ADP[c] + Orthophosphate[c] + 1.35 H+[c] + 1-(5-Phosphoribosyl)-4-(N-succinocarboxamide)-5-aminoimidazole[c] + 1-(5'-Phosphoribosyl)-5-amino-4-(N-succinocarboxamide)-imidazole[c]	n/a	n/a
499	R00156	Pyrimidine metabolism	Unassigned	ATP:UDP phosphotransferase	-0.1	0.1	ATP[c] + UDP[c] <=> ADP[c] + UTP[c]	-19.125	19.125	d
500	R00158	Pyrimidine metabolism	CAC1848	ATP:UMP phosphotransferase	-1000	1000	ATP[c] + 0.57 H+[c] + UMP[c] <=> ADP[c] + UDP[c]	-19.1132	19.1132	d
501	R00512	Pyrimidine metabolism	CAC1848	ATP:CMP phosphotransferase	-1000	1000	ATP[c] + CMP[c] + 0.57 H+[c] <=> ADP[c] + CDP[c]	-19.1614	19.1614	d
502	R00513	Pyrimidine metabolism	CAC0672	ATP:cytidine 5'-phosphotransferase	-0.1	0.1	ATP[c] + Cytidine[c] <=> ADP[c] + CMP[c] + 0.84 H+[c]	-23.6691	14.6691	d
503	R00516	Pyrimidine metabolism	CAC0672	UTP:cytidine 5'-phosphotransferase	-0.1	0.1	UTP[c] + Cytidine[c] <=> UDP[c] + CMP[c] + 0.85 H+[c]	-21.1283	12.1283	d
504	R00517	Pyrimidine metabolism	CAC0672	GTP:cytidine 5'-phosphotransferase	-1000	1000	GTP[c] + Cytidine[c] <=> GDP[c] + CMP[c] + 0.85 H+[c]	-22.9808	13.9808	d
505	R00568	Pyrimidine metabolism	CAC0025	CTP aminohydrolase	0	1000	H2O[c] + CTP[c] + 0.99 H+[c] <=> NH3[c] + UTP[c]	-29.268	-0.078015
506	R00570	Pyrimidine metabolism	Unassigned	ATP:CDP phosphotransferase	-1000	1000	ATP[c] + CDP[c] <=> ADP[c] + CTP[c]	-19.1731	19.1731
507	R00573	Pyrimidine metabolism	CAC2892	UTP:L-glutamine amido-ligase (ADP-forming)	0	1000	H2O[c] + ATP[c] + L-Glutamine[c] + UTP[c] <=> ADP[c] + Orthophosphate[c] + L-Glutamate[c] + CTP[c] + 1.53 H+[c]	-15.7581	41.0841
508	R00964	Pyrimidine metabolism	CAC0672	ATP:uridine 5'-phosphotransferase	0	1000	ATP[c] + Uridine[c] <=> ADP[c] + 0.84 H+[c] + UMP[c]	-23.621	14.621
509	R00965	Pyrimidine metabolism	CAC2652	orotidine-5'-phosphate carboxy-lyase (UMP-forming)	0	1000	0.96 H+[c] + Orotidine 5'-phosphate[c] <=> CO2[c] + UMP[c]	-27.6035	-3.2254	df
510	R00966	Pyrimidine metabolism	CAC2113|CAC2879	UMP:diphosphate phospho-alpha-D-ribosyltransferase	-1000	1000	Uracil[c] + 5-Phospho-alpha-D-ribose 1-diphosphate[c] <=> Diphosphate[c] + 0.37 H+[c] + UMP[c]	-17.6292	11.6092
511	R00967	Pyrimidine metabolism	CAC0672	UTP:uridine 5'-phosphotransferase	-1000	1000	UTP[c] + Uridine[c] <=> UDP[c] + 0.85 H+[c] + UMP[c]	-21.0641	12.0641	d
512	R00968	Pyrimidine metabolism	CAC0672	GTP:uridine 5'-phosphotransferase	-1000	1000	GTP[c] + Uridine[c] <=> GDP[c] + 0.85 H+[c] + UMP[c]	-22.9291	13.9291	d
513	R00974	Pyrimidine metabolism	Unassigned	Cytosine aminohydrolase	0	1000	H2O[c] + 0.98 H+[c] + Cytosine[c] <=> NH3[c] + Uracil[c]	-28.0394	-1.3066	df
514	R01548	Pyrimidine metabolism	CAC0672	dATP:cytidine 5'-phosphotransferase	-1000	1000	dATP[c] + Cytidine[c] <=> CMP[c] + 0.84 H+[c] + dADP[c]	-23.5452	14.5452	d
515	R01549	Pyrimidine metabolism	CAC0672	dATP:uridine 5'-phosphotransferase	-1000	1000	dATP[c] + Uridine[c] <=> 0.84 H+[c] + UMP[c] + dADP[c]	-23.4964	14.4964	d
516	R01567	Pyrimidine metabolism	CAC2887	ATP:thymidine 5'-phosphotransferase	-1000	1000	ADP[c] + 0.84 H+[c] + dTMP[c] <=> ATP[c] + Thymidine[c]	-14.4441	23.4441
517	R01570	Pyrimidine metabolism	Unassigned	thymidine:phosphate deoxy-alpha-D-ribosyltransferase	-1000	1000	Orthophosphate[c] + Thymidine[c] <=> 0.26 H+[c] + Thymine[c] + 2-Deoxy-D-ribose 1-phosphate[c]	-22.2443	6.3523
518	R01663	Pyrimidine metabolism	CAC2876	dCMP aminohydrolase	0	1000	H2O[c] + 0.98 H+[c] + dCMP[c] <=> NH3[c] + dUMP[c]	-28.995	-0.35101
519	R01664	Pyrimidine metabolism	Unassigned	2'-Deoxycytidine 5'-monophosphate phosphohydrolase	0	1000	H2O[c] + 0.32 H+[c] + dCMP[c] <=> Orthophosphate[c] + Deoxycytidine[c]	-7.163	21.589
520	R01869	Pyrimidine metabolism	Unassigned	(S)-dihydroorotate:NAD+ oxidoreductase	-1000	1000	NAD+[c] + (S)-Dihydroorotate[c] <=> NADH[c] + 0.98 H+[c] + Orotate[c]	n/a	n/a
521	R01870	Pyrimidine metabolism	CAC0027	Orotidine-5'-phosphate:diphosphate	-1000	1000	Diphosphate[c] + 0.34 H+[c] + Orotidine 5'-phosphate[c] <=> 5-Phospho-alpha-D-ribose 1-diphosphate[c] + Orotate[c]	-11.6507	17.6707
522	R01878	Pyrimidine metabolism	CAC1544|CAC2609	Cytidine aminohydrolase	0	1000	H2O[c] + 0.98 H+[c] + Cytidine[c] <=> NH3[c] + Uridine[c]	-29.2641	-0.081901	df
523	R01880	Pyrimidine metabolism	CAC0672	dGTP:uridine 5'-phosphotransferase	-1000	1000	dGTP[c] + Uridine[c] <=> 0.85 H+[c] + UMP[c] + dGDP[c]	-22.7953	13.7953	d
524	R01993	Pyrimidine metabolism	CAC0519	(S)-dihydroorotate amidohydrolase	-1000	1000	H2O[c] + (S)-Dihydroorotate[c] <=> 0.97 H+[c] + N-Carbamoyl-L-aspartate[c]	n/a	n/a
525	R02016	Pyrimidine metabolism	CAC0869	NADPH:oxidized-thioredoxin oxidoreductase	-1000	0	NADP+[c] + Thioredoxin[c] <=> NADPH[c] + H+[c] + Thioredoxin disulfide[c]	n/a	n/a
526	R02022	Pyrimidine metabolism	CAC0480|CAC1209	2'-Deoxyuridine 5'-triphosphate:oxydized-thioredoxin	-1000	0	H2O[c] + Thioredoxin disulfide[c] + dCTP[c] <=> CTP[c] + Thioredoxin[c]	n/a	n/a
527	R02023	Pyrimidine metabolism	CAC0480|CAC1209	2'-Deoxyuridine 5'-triphosphate:oxydized-thioredoxin	-1000	0	H2O[c] + Thioredoxin disulfide[c] + dUTP[c] <=> UTP[c] + Thioredoxin[c]	n/a	n/a
528	R02091	Pyrimidine metabolism	CAC0672	dGTP:cytidine 5'-phosphotransferase	-1000	1000	dGTP[c] + Cytidine[c] <=> CMP[c] + 0.85 H+[c] + dGDP[c]	-22.8477	13.8477	d
529	R02093	Pyrimidine metabolism	Unassigned	ATP:dTDP phosphotransferase	0	1000	ATP[c] + dTDP[c] <=> ADP[c] + dTTP[c]	-18.9546	18.9546
530	R02094	Pyrimidine metabolism	Unassigned	ATP:dTMP phosphotransferase	-1000	1000	ATP[c] + 0.57 H+[c] + dTMP[c] <=> ADP[c] + dTDP[c]	-18.9426	18.9426
531	R02096	Pyrimidine metabolism	CAC0672	dTTP:cytidine 5'-phosphotransferase	-1000	1000	dTTP[c] + Cytidine[c] <=> CMP[c] + 0.85 H+[c] + dTDP[c]	-20.9007	11.9007	d
532	R02097	Pyrimidine metabolism	CAC0672	dTTP:uridine 5'-phosphotransferase	-1000	1000	Uridine[c] + dTTP[c] <=> 0.85 H+[c] + UMP[c] + dTDP[c]	-20.8344	11.8344	d
533	R02099	Pyrimidine metabolism	CAC2887	ATP:deoxyuridine 5'-phosphotransferase	-1000	1000	ATP[c] + Deoxyuridine[c] <=> ADP[c] + 0.84 H+[c] + dUMP[c]	-23.4901	14.4901	d
534	R02100	Pyrimidine metabolism	CAC1210|CAC1425	dUTP nucleotidohydrolase	0	1000	H2O[c] + dUTP[c] <=> Diphosphate[c] + 1.22 H+[c] + dUMP[c]	-22.5414	6.0554
535	R02296	Pyrimidine metabolism	CAC1546	Cytidine:orthophosphate alpha-D-ribosyltransferase	-1000	1000	Orthophosphate[c] + Cytidine[c] <=> 0.32 H+[c] + Cytosine[c] + alpha-D-Ribose 1-phosphate[c]	-22.4651	6.5731
536	R02325	Pyrimidine metabolism	CAC0025	dCTP aminohydrolase	0	1000	H2O[c] + 0.99 H+[c] + dCTP[c] <=> NH3[c] + dUTP[c]	-29.0395	-0.30647
537	R02326	Pyrimidine metabolism	Unassigned	ATP:dCDP phosphotransferase	0	1000	ATP[c] + dCDP[c] <=> ADP[c] + dCTP[c]	-19.0492	19.0492
538	R02327	Pyrimidine metabolism	CAC0672	dCTP:uridine 5'-phosphotransferase	-1000	1000	Uridine[c] + dCTP[c] <=> 0.85 H+[c] + UMP[c] + dCDP[c]	-20.9624	11.9624	d
539	R02332	Pyrimidine metabolism	CAC0672	dUTP:uridine 5'-phosphotransferase	0	1000	Uridine[c] + dUTP[c] <=> 0.85 H+[c] + UMP[c] + dUDP[c]	n/a	n/a
540	R02371	Pyrimidine metabolism	CAC0672	dCTP:cytidine 5'-phosphotransferase	-1000	1000	dCTP[c] + Cytidine[c] <=> CMP[c] + 0.85 H+[c] + dCDP[c]	-21.0275	12.0275	d
541	R02372	Pyrimidine metabolism	CAC0672	dUTP:cytidine 5'-phosphotransferase	0	1000	dUTP[c] + Cytidine[c] <=> CMP[c] + 0.85 H+[c] + dUDP[c]	n/a	n/a
542	R02483	Pyrimidine metabolism	Unassigned	Unassigned	-1000	1000	Orthophosphate[c] + Deoxyuridine[c] <=> 0.26 H+[c] + Uracil[c] + 2-Deoxy-D-ribose 1-phosphate[c]	-22.3301	6.4381
543	R02485	Pyrimidine metabolism	CAC1544|CAC2609	Deoxycytidine aminohydrolase	0	1000	H2O[c] + 0.98 H+[c] + Deoxycytidine[c] <=> NH3[c] + Deoxyuridine[c]	-29.0118	-0.33425
544	R00239	Urea cycle and metabolism of amino groups	CAC3253	ATP:L-glutamate 5-phosphotransferase	-1000	1000	ATP[c] + L-Glutamate[c] + 0.2 H+[c] <=> ADP[c] + L-Glutamyl 5-phosphate[c]	-24.597	10.797
545	R00259	Urea cycle and metabolism of amino groups	CAC2391|CAC3020	Acetyl-CoA:L-glutamate N-acetyltransferase	-1000	1000	Acetyl-CoA[c] + L-Glutamate[c] <=> CoA[c] + N-Acetyl-L-glutamate[c]	n/a	n/a
546	R02282	Urea cycle and metabolism of amino groups	CAC2391|CAC3020	N2-Acetyl-L-ornithine:L-glutamate N-acetyltransferase	-1000	1000	L-Glutamate[c] + 2.19 H+[c] + N-Acetylornithine[c] <=> L-Ornithine[c] + N-Acetyl-L-glutamate[c]	-11.7796	11.7796
547	R02283	Urea cycle and metabolism of amino groups	CAC2388	N2-Acetyl-L-ornithine:2-oxoglutarate aminotransferase	-1000	1000	2-Oxoglutarate[c] + N-Acetylornithine[c] <=> L-Glutamate[c] + 0.69 H+[c] + N-Acetyl-L-glutamate 5-semialdehyde[c]	-12.4695	10.4695
548	R02649	Urea cycle and metabolism of amino groups	CAC2389	ATP:N-acetyl-L-glutamate 5-phosphotransferase	-1000	1000	ATP[c] + 0.19 H+[c] + N-Acetyl-L-glutamate[c] <=> ADP[c] + N-Acetyl-L-glutamate 5-phosphate[c]	-24.7434	10.9434
549	R03313	Urea cycle and metabolism of amino groups	CAC3254	L-Glutamate-5-semialdehyde:NADP+ 5-oxidoreductase (phosphorylationg)	-1000	1000	NADP+[c] + Orthophosphate[c] + L-Glutamate 5-semialdehyde[c] <=> NADPH[c] + 1.28 H+[c] + L-Glutamyl 5-phosphate[c]	-35.6634	15.8914
550	R03443	Urea cycle and metabolism of amino groups	CAC2390	N-Acetyl-L-glutamate-5-semialdehyde:NADP+ 5-oxidoreductase	-1000	1000	NADP+[c] + Orthophosphate[c] + N-Acetyl-L-glutamate 5-semialdehyde[c] <=> NADPH[c] + 1.29 H+[c] + N-Acetyl-L-glutamate 5-phosphate[c]	-35.7675	15.9955
551	R07352	Urea cycle and metabolism of amino groups	Unassigned	flavan-3-ol:NADP+ oxidoreductase	-1000	1000	Pyruvate[c] + L-Ornithine[c] <=> L-Alanine[c] + 2.86 H+[c] + L-Glutamate 5-semialdehyde[c]	-11.9905	9.9905	d
552	R00086	purine metabolism	Unassigned	ATP phosphohydrolase	0	1000	H2O[c] + ATP[c] <=> ADP[c] + Orthophosphate[c] + 0.52 H+[c]	-14.9963	20.4223
553	R00089	purine metabolism	Unassigned	ATP diphosphate-lyase (cyclizing 3',5'-cyclic-AMP-forming)	0	1000	ATP[c] <=> Diphosphate[c] + 0.37 H+[c] + 3',5'-Cyclic AMP[c]	-20.043	13.0141
554	R00429	purine metabolism	Unassigned	ATP:GTP 3'-diphosphotransferase	-1000	1000	ATP[c] + GTP[c] <=> AMP[c] + 0.84 H+[c] + Guanosine 3'-diphosphate 5'-triphosphate[c]	n/a	n/a
555	R00434	purine metabolism	Unassigned	GTP diphosphate-lyase (cyclizing 3',5'-cyclic-GMP-forming)	-1000	0	GTP[c] <=> Diphosphate[c] + 0.37 H+[c] + 3,5-Cyclic GMP[c]	-19.325	12.2961
556	R01054	purine metabolism	Unassigned	ADP-ribose ribophosphohydrolase	-1000	1000	H2O[c] + ADP-ribose[c] <=> AMP[c] + 1.69 H+[c] + D-Ribose 5-phosphate[c]	-28.4304	9.8044
557	R01230	purine metabolism	Unassigned	Xanthosine-5'-phosphate:ammonia ligase (AMP-forming)	-1000	1000	ATP[c] + NH3[c] + Xanthosine 5'-phosphate[c] <=> Diphosphate[c] + AMP[c] + 2.19 H+[c] + GMP[c]	-15.0262	35.3662
558	R02147	purine metabolism	Unassigned	guanosine:phosphate alpha-D-ribosyltransferase	-1000	1000	Orthophosphate[c] + Guanosine[c] <=> 0.33 H+[c] + Guanine[c] + alpha-D-Ribose 1-phosphate[c]	-24.9107	9.0187
559	R02297	purine metabolism	Unassigned	Xanthosine:orthophosphate ribosyltransferase	-1000	1000	Orthophosphate[c] + Xanthosine[c] <=> 0.42 H+[c] + Xanthine[c] + alpha-D-Ribose 1-phosphate[c]	-25.172	9.28
560	R03409	purine metabolism	Unassigned	Guanosine 3'-diphosphate 5'-triphosphate 5'-phosphohydrolase	0	1000	H2O[c] + Guanosine 3'-diphosphate 5'-triphosphate[c] <=> Orthophosphate[c] + 0.53 H+[c] + Guanosine 3',5'-bis(diphosphate)[c]	n/a	n/a
561	R03537	purine metabolism	CAC0353	2',3'-Cyclic AMP 3'-nucleotidohydrolase	-1000	1000	H2O[c] + 2',3'-Cyclic AMP[c] <=> 0.92 H+[c] + 3'-AMP[c]	n/a	n/a
562	R04378	purine metabolism	CAC2275	1-(5'-Phosphoribosyl)-5-amino-4-imidazolecarboxamide:pyrophosphate	-1000	1000	Diphosphate[c] + 0.38 H+[c] + 1-(5'-Phosphoribosyl)-5-amino-4-imidazolecarboxamide[c] <=> 5-Phospho-alpha-D-ribose 1-diphosphate[c] + 5-Amino-4-imidazolecarboxyamide[c]	-11.544	17.564
563	R05135	purine metabolism	CAC0353	2',3'-Cyclic GMP 3'-nucleotidohydrolase	-1000	1000	H2O[c] + 2',3'-Cyclic GMP[c] <=> 0.93 H+[c] + Guanosine 3'-phosphate[c]	n/a	n/a
564	R07405	purine metabolism	CAC1390	5-carboxyamino-1-(5-phospho-D-ribosyl)imidazole carboxymutase	-1000	1000	5-Carboxyamino-1-(5-phospho-D-ribosyl)imidazole[c] <=> 0.09 H+[c] + 1-(5-Phospho-D-ribosyl)-5-amino-4-imidazolecarboxylate[c]	-2.1148	17.1748
565	R02018	pyrimidine metabolism	Unassigned	2'-Deoxyuridine 5'-diphosphate:oxidized-thioredoxin	-1000	1000	H2O[c] + Thioredoxin disulfide[c] + dUDP[c] <=> UDP[c] + Thioredoxin[c]	n/a	n/a
566	R02024	pyrimidine metabolism	Unassigned	2'-Deoxycytidine diphosphate:oxidized-thioredoxin 2'-oxidoreductase	-1000	0	H2O[c] + Thioredoxin disulfide[c] + dCDP[c] <=> CDP[c] + Thioredoxin[c]	n/a	n/a
567	R02484	pyrimidine metabolism	Unassigned	deoxyuridine:orthophosphate 2-deoxy-D-ribosyltransferase	-1000	1000	Orthophosphate[c] + Deoxyuridine[c] <=> 0.26 H+[c] + Uracil[c] + 2-Deoxy-D-ribose 1-phosphate[c]	-22.3301	6.4381
568	R03538	pyrimidine metabolism	CAC0353	2',3'-Cyclic UMP 3'-nucleotidohydrolase	-1000	1000	H2O[c] + 2',3'-Cyclic UMP[c] <=> 0.92 H+[c] + 3'-UMP[c]	n/a	n/a
569	R03929	pyrimidine metabolism	CAC0353	2',3'-Cyclic CMP 3'-nucleotidohydrolase	-1000	1000	H2O[c] + 2',3'-Cyclic CMP[c] <=> 0.92 H+[c] + 3'-CMP[c]	n/a	n/a
570	R06370	limonene and pinene degradation	CAC3392	Unassigned	-1000	1000	Acceptor[c] + 2-Hydroxy-4-isopropenylcyclohexane-1-carboxyl-CoA[c] <=> Reduced acceptor[c] + 4-Isopropenyl-2-oxy-cyclohexanecarboxyl-CoA[c]	n/a	n/a
571	R06405	limonene and pinene degradation	CAC3392	Pinocarveol dehydrogenase	-1000	1000	Pinocarveol[c] <=> Pinocarvone[c]	n/a	n/a
572	R06413	limonene and pinene degradation	CAC3392	3-Hydroxy-2,6-dimethyl-5-methylene-heptanoyl-CoA dehydrogenase	-1000	1000	NAD+[c] + 3-Hydroxy-2,6-dimethyl-5-methylene-heptanoyl-CoA[c] <=> NADH[c] + H+[c] + 2,6-Dimethyl-5-methylene-3-oxo-heptanoyl-CoA[c]	n/a	n/a
573	R02328	polyketide sugar unit biosynthesis|streptomycin biosynthesis	CAC2333	dTTP:alpha-D-glucose-1-phosphate thymidylyltransferase	-1000	1000	0.49 H+[c] + D-Glucose 1-phosphate[c] + dTTP[c] <=> Diphosphate[c] + dTDP-glucose[c]	-15.5181	17.6581
574	R02777	polyketide sugar unit biosynthesis|streptomycin biosynthesis	Unassigned	dTDP-6-deoxy-L-mannose:NADP+ 4-oxidoreductase	-1000	1000	NADP+[c] + dTDP-6-deoxy-L-mannose[c] <=> NADPH[c] + H+[c] + dTDP-4-dehydro-6-deoxy-L-mannose[c]	-28.1808	23.6518
575	R06513	polyketide sugar unit biosynthesis|streptomycin biosynthesis	CAC2332	dTDPglucose 4,6-hydro-lyase	0	1000	dTDP-glucose[c] <=> H2O[c] + 4,6-Dideoxy-4-oxo-dTDP-D-glucose[c]	-33.4935	-3.4294	df
576	R06514	polyketide sugar unit biosynthesis|streptomycin biosynthesis	CAC2331	dTDP-4-dehydro-6-deoxy-D-glucose 3,5-epimerase	-1000	1000	4,6-Dideoxy-4-oxo-dTDP-D-glucose[c] <=> dTDP-4-dehydro-6-deoxy-L-mannose[c]	-12.596	12.596
577	R05555	terpenoid backbone biosynthesis	Unassigned	Farnesyl diphosphate:Isopentenyl diphosphate farnesyl cistransferase	-1000	1000	Isopentenyl diphosphate[c] + trans,trans-Farnesyl diphosphate[c] <=> Diphosphate[c] + 0.37 H+[c] + trans,trans,cis-Geranylgeranyl diphosphate[c]	n/a	n/a
578	R06447	terpenoid backbone biosynthesis	Unassigned	(2E,6E)-farnesyl-diphosphate:isopentenyl-diphosphate cistransferase	-1000	1000	7 Isopentenyl diphosphate[c] + trans,trans,cis-Geranylgeranyl diphosphate[c] <=> 7 Diphosphate[c] + 2.6 H+[c] + di-trans,poly-cis-Undecaprenyl diphosphate[c]	n/a	n/a
579	R07219	terpenoid backbone biosynthesis	CAC1847	dimethyallyl diphosphate:NADP+ oxidoreductase	-1000	0	H2O[c] + NADP+[c] + Dimethylallyl diphosphate[c] <=> NADPH[c] + H+[c] + 1-Hydroxy-2-methyl-2-butenyl 4-diphosphate[c]	n/a	n/a
580	R08209	terpenoid backbone biosynthesis	CAC1847	isopentenyl-diphosphate:NAD+ oxidoreductase	-1000	0	H2O[c] + NAD+[c] + Isopentenyl diphosphate[c] <=> NADH[c] + H+[c] + 1-Hydroxy-2-methyl-2-butenyl 4-diphosphate[c]	n/a	n/a
581	R08210	terpenoid backbone biosynthesis	CAC1847	Unassigned	-1000	0	H2O[c] + NAD+[c] + Dimethylallyl diphosphate[c] <=> NADH[c] + H+[c] + 1-Hydroxy-2-methyl-2-butenyl 4-diphosphate[c]	n/a	n/a
582	R08689	terpenoid backbone biosynthesis	CAC1797	(E)-4-hydroxy-3-methylbut-2-en-1-yl-diphosphate:oxidized ferredoxin	0	1000	1.72 H+[c] + Reduced ferredoxin[c] + 2-C-Methyl-D-erythritol 2,4-cyclodiphosphate[c] <=> H2O[c] + Oxidized ferredoxin[c] + 1-Hydroxy-2-methyl-2-butenyl 4-diphosphate[c]	n/a	n/a
583	ABC	Transport reactions	CAC0427|CAC0428|CAC0429	Unassigned	0	1000	H2O[c] + ATP[c] + sn-Glycerol 3-phosphate[e] <=> ADP[c] + Orthophosphate[c] + 0.52 H+[c] + sn-Glycerol 3-phosphate[c]	n/a	n/a
584	ABC	Transport reactions	CAC0111|CAC0112|CAC0377|CAC0378|CAC0380|CAC3618|CAC3619|CAC3620	Unassigned	0	1000	H2O[c] + ATP[c] + L-Glutamine[e] <=> ADP[c] + Orthophosphate[c] + L-Glutamine[c] + 0.52 H+[c]	n/a	n/a
585	ABC	Transport reactions	CAC1473|CAC1474|CAC1475|CAC1476	Unassigned	0	1000	H2O[c] + ATP[c] + Glycine[e] <=> ADP[c] + Orthophosphate[c] + Glycine[c] + 0.52 H+[c]	n/a	n/a
586	ABC	Transport reactions	CAC1473|CAC1474|CAC1475|CAC1476	Unassigned	0	1000	H2O[c] + ATP[c] + L-Proline[e] <=> ADP[c] + Orthophosphate[c] + 0.52 H+[c] + L-Proline[c]	n/a	n/a
587	ABC	Transport reactions	CAC0984|CAC0985|CAC0986	Unassigned	0	1000	H2O[c] + ATP[c] + L-Methionine[e] <=> ADP[c] + Orthophosphate[c] + L-Methionine[c] + 0.52 H+[c]	n/a	n/a
588	ABC	Transport reactions	CAC0837|CAC0838|CAC0839|CAC0840	Unassigned	0	1000	H2O[c] + ATP[c] + Putrescine[c] <=> ADP[c] + Orthophosphate[c] + 0.52 H+[c] + Putrescine[e]	n/a	n/a
589	ABC	Transport reactions	CAC1453	Unassigned	0	1000	H2O[c] + ATP[c] + D-Ribose[e] <=> ADP[c] + Orthophosphate[c] + 0.52 H+[c] + D-Ribose[c]	n/a	n/a
590	ABC	Transport reactions	CAC0837|CAC0838|CAC0839|CAC0840	Unassigned	0	1000	H2O[c] + ATP[c] + Spermidine[c] <=> ADP[c] + Orthophosphate[c] + 0.52 H+[c] + Spermidine[e]	n/a	n/a
591	Amino Acid-Polyamine-Organocation (APC)	Transport reactions	CAC2719	Unassigned	0	1000	H+[e] + Ethanolamine[e] <=> H+[c] + Ethanolamine[c]	n/a	n/a
592	Amino Acid-Polyamine-Organocation (APC)	Transport reactions	CAC3164|CAC3347	Unassigned	0	1000	L-Lysine[e] + H+[e] <=> L-Lysine[c] + H+[c]	n/a	n/a
593	Auxin Efflux Carrier (AEC)	Transport reactions	CAC0366|CAC2949	Unassigned	0	1000	H+[e] + (S)-Malate[e] <=> H+[c] + (S)-Malate[c]	n/a	n/a
594	Branched Chain Amino Acid:Cation Symporter (LIVCS)	Transport reactions	CAC1610	Unassigned	0	1000	H+[e] + L-Isoleucine[e] <=> H+[c] + L-Isoleucine[c]	n/a	n/a
595	Branched Chain Amino Acid:Cation Symporter (LIVCS)	Transport reactions	CAC1610	Unassigned	0	1000	H+[e] + L-Leucine[e] <=> H+[c] + L-Leucine[c]	n/a	n/a
596	Branched Chain Amino Acid:Cation Symporter (LIVCS)	Transport reactions	CAC1610	Unassigned	0	1000	H+[e] + L-Valine[e] <=> H+[c] + L-Valine[c]	n/a	n/a
597	Dicarboxylate/Amino Acid:Cation Symporter (DAACS)	Transport reactions	CAC1783	Unassigned	0	1000	L-Glutamate[e] + H+[e] <=> L-Glutamate[c] + H+[c]	n/a	n/a
598	Divalent Anion:Na+ Symporter (DASS)	Transport reactions	CAC1590	Unassigned	0	0.1	2-Oxoglutarate[c] + Sodium[c] <=> 2-Oxoglutarate[e] + Sodium[e]	n/a	n/a
599	Divalent Anion:Na+ Symporter (DASS)	Transport reactions	CAC1590	Unassigned	0	0.1	(S)-Malate[c] + Sodium[c] <=> (S)-Malate[e] + Sodium[e]	n/a	n/a
600	Formate-Nitrite Transporter (FNT)	Transport reactions	CAC1512	Unassigned	0	1000	Formate[e] + H+[c] <=> Formate[c] + H+[e]	n/a	n/a
601	Formate-Nitrite Transporter (FNT)	Transport reactions	CAC1512	Unassigned	0	1000	H+[e] + Nitrate[c] <=> H+[c] + Nitrate[e]	n/a	n/a
602	Gluconate:H+ Symporter (GntP)	Transport reactions	CAC2835|CAC3605	Unassigned	0	1000	H+[e] + D-Gluconic acid[e] <=> H+[c] + D-Gluconic acid[c]	n/a	n/a
603	Inorganic Phosphate Transporter (PiT)	Transport reactions	CAC3093	Unassigned	0	0.1	Orthophosphate[e] + Sodium[e] <=> Orthophosphate[c] + Sodium[c]	n/a	n/a
604	L-Lysine Exporter (LysE)	Transport reactions	CAC2593	Unassigned	0	1000	L-Lysine[c] + H+[e] <=> L-Lysine[e] + H+[c]	n/a	n/a
605	Major Intrinsic Protein (MIP)	Transport reactions	CAC0770|CAC1319	Unassigned	0	1000	Glycerol[e] <=> Glycerol[c]	n/a	n/a
606	MerTP Mercuric Ion Permease (MerTP)	Transport reactions	CAC3654	Unassigned	0	1000	Spermine[e] <=> Spermine[c]	n/a	n/a
607	Nucleobase:Cation Symporter-2 (NCS2)	Transport reactions	CAC2112|CAC2772|CAC2820	Unassigned	0	1000	H+[e] + Uracil[e] <=> H+[c] + Uracil[c]	n/a	n/a
608	Nucleobase:Cation Symporter-2 (NCS2)	Transport reactions	CAC0872|CAC2772|CAC2820	Unassigned	0	1000	H+[e] + Xanthine[e] <=> H+[c] + Xanthine[c]	n/a	n/a
609	PTS	Transport reactions	CAC0383|CAC0384|CAC0386	Unassigned	0	1000	H2O[c] + ATP[c] + Cellobiose[e] <=> ADP[c] + Orthophosphate[c] + 0.52 H+[c] + Cellobiose[c]	n/a	n/a
610	PTS	Transport reactions	CAC1457|CAC1458|CAC1459|CAC1460	Unassigned	0	1000	Phosphoenolpyruvate[c] + 0.06 H+[c] + D-Fructose[e] <=> Pyruvate[c] + D-Fructose 6-phosphate[c]	n/a	n/a
611	PTS	Transport reactions	CAC0233|CAC0234|CAC2956|CAC2957|CAC2958	Unassigned	0	1000	Phosphoenolpyruvate[c] + 0.04 H+[c] + D-Fructose[e] <=> Pyruvate[c] + D-Fructose 1-phosphate[c]	n/a	n/a
612	PTS	Transport reactions	CAC2956|CAC2957|CAC2958	Unassigned	0	1000	Phosphoenolpyruvate[c] + 0.15 H+[c] + Galactitol[e] <=> Pyruvate[c] + Galactitol 1-phosphate[c]	n/a	n/a
613	PTS	Transport reactions	CAC2964|CAC2965	Unassigned	0	1000	Phosphoenolpyruvate[c] + 0.06 H+[c] + Lactose[e] <=> Pyruvate[c] + Lactose 6-phosphate[c]	n/a	n/a
614	PTS	Transport reactions	CAC0154|CAC0156	Unassigned	0	1000	Phosphoenolpyruvate[c] + 0.15 H+[c] + Mannitol[e] <=> Pyruvate[c] + D-Mannitol 1-phosphate[c]	n/a	n/a
615	PTS	Transport reactions	CAC1457|CAC1458|CAC1459|CAC1460|CAP0066|CAP0067|CAP0068	Unassigned	0	1000	Phosphoenolpyruvate[c] + 0.06 H+[c] + D-Mannose[e] <=> Pyruvate[c] + D-Mannose 6-phosphate[c]	n/a	n/a
616	PTS	Transport reactions	CAC1353|CAC1354	Unassigned	0	1000	Phosphoenolpyruvate[c] + 0.06 H+[c] + N-Acetyl-D-Glucosamine[e] <=> Pyruvate[c] + N-Acetyl-D-glucosamine 6-phosphate[c]	n/a	n/a
617	PTS	Transport reactions	CAC0423	Unassigned	0	1000	Phosphoenolpyruvate[c] + 0.06 H+[c] + Sucrose[e] <=> Pyruvate[c] + Sucrose 6-phosphate[c]	n/a	n/a
618	R07141_T_S0	Transport reactions	Unassigned	2'-deoxymugineic acid:NAD+ 3''-oxidoreductase	-1000	1000	H+[e] + (S)-Lactate[e] <=> H+[c] + (S)-Lactate[c]	n/a	n/a
619	R07147_T	Transport reactions	Unassigned	D-glucose:NADP+ 1-oxidoreductase	0	1000	CO2[c] <=> CO2[e]	n/a	n/a
620	R07159_T_S0	Transport reactions	Unassigned	D-glyceraldehyde-3-phosphate:ferredoxin oxidoreductase	-1000	0	Ethanol[e] <=> Ethanol[c]	n/a	n/a
621	R07164_T	Transport reactions	Unassigned	L-aspartate:NAD+ oxidoreductase (deaminating)	-1000	1000	H2O[e] <=> H2O[c]	n/a	n/a
622	R07166_T	Transport reactions	Unassigned	D-amino-acid:(acceptor) oxidoreductase (deaminating)	-0.1	0.1	H+[e] + Potassium[e] <=> H+[c] + Potassium[c]	n/a	n/a
623	R07183_T_S0	Transport reactions	Unassigned	acetylacetone:oxygen oxidoreductase	-1000	1000	NH3[e] + 0.99 H+[c] <=> NH3[c] + 0.99 H+[e]	n/a	n/a
624	R07187_T	Transport reactions	CAC0618|CAC0619|CAC0620|CAC1399|CAC1400|CAC1401	2'-deoxymugineic acid,2-oxoglutarate:oxygen oxidoreductase	0	1000	H2O[c] + ATP[c] + Nitrate[e] <=> ADP[c] + Orthophosphate[c] + 0.52 H+[c] + Nitrate[c]	n/a	n/a
625	R07189_T	Transport reactions	CAC1706	Unassigned	0	1000	H2O[c] + ATP[c] + Orthophosphate[e] <=> ADP[c] + 2 Orthophosphate[c] + 0.52 H+[c]	n/a	n/a
626	R07190_T	Transport reactions	CAC3093	Unassigned	0	1000	Orthophosphate[e] + H+[e] <=> Orthophosphate[c] + H+[c]	n/a	n/a
627	R07194_T	Transport reactions	Unassigned	alkene,NADH:oxygen oxidoreductase	0	1000	D-Glucose[e] + Phosphoenolpyruvate[c] + 0.06 H+[c] <=> Pyruvate[c] + D-Glucose 6-phosphate[c]	n/a	n/a
628	R07204_T	Transport reactions	Unassigned	5beta-cholestane-3alpha,7alpha-diol,NADPH:oxygen	0	1000	H2O[c] + ATP[c] + Sulfate[e] <=> ADP[c] + Orthophosphate[c] + Sulfate[c] + 0.52 H+[c]	n/a	n/a
629	R07208_T_S0	Transport reactions	Unassigned	24-Hydroxycholesterol,NADPH:oxygen	-1000	0	1-Butanol[e] <=> 1-Butanol[c]	n/a	n/a
630	R07209_T_S0	Transport reactions	Unassigned	cholest-5-ene-3beta,25-diol,NADPH:oxygen	-1000	0	Acetone[e] <=> Acetone[c]	n/a	n/a
631	R07232_T	Transport reactions	Unassigned	S-adenosyl-L-methionine:rRNA (adenine-N6-)-methyltransferase	-1000	1000	Hydrogen[e] <=> Hydrogen[c]	n/a	n/a
632	R07241_T	Transport reactions	Unassigned	S-adenosyl-L-methionine:protoberberine 13-C-methyltransferase	-1000	1000	Nitrogen[e] <=> Nitrogen[c]	n/a	n/a
633	R07272_T_S0	Transport reactions	Unassigned	dimethylallyl-diphosphate:(6aS,11aS)-3,6a,9-trihydroxypterocarpan	-1000	1000	0.99 H+[e] + Butanoic acid[e] <=> 0.99 H+[c] + Butanoic acid[c]	n/a	n/a
634	R07273_T_S0	Transport reactions	Unassigned	solanesyl-diphosphate:4-hydroxybenzoate nonaprenyltransferase	-1000	1000	Acetate[e] + H+[e] <=> Acetate[c] + H+[c]	n/a	n/a
635	R07277_T	Transport reactions	Unassigned	nicotianamine:2-oxoglutarate aminotransferase nicotianamine	0	1000	H+[e] + Biotin[e] <=> H+[c] + Biotin[c]	n/a	n/a
636	R07278_T	Transport reactions	Unassigned	dGTP:depurinated-DNA purine transferase	0	1000	H+[e] + 4-Aminobenzoate[e] <=> H+[c] + 4-Aminobenzoate[c]	n/a	n/a
637	R07300_T	Transport reactions	Unassigned	N8-acetylspermidine amidohydrolase	0	1000	Reduced ferredoxin[e] <=> Reduced ferredoxin[c]	n/a	n/a
638	R07302_T	Transport reactions	Unassigned	adenosylcobyric acid:(R)-1-aminopropan-2-ol ligase (ADP-forming)	0	1000	Thioredoxin[e] <=> Thioredoxin[c]	n/a	n/a
639	R07305_T	Transport reactions	Unassigned	cyanuric acid amidohydrolase	0	0.1	D-Glucose[e] + H+[e] <=> D-Glucose[c] + H+[c]	n/a	n/a
640	R07306_T	Transport reactions	Unassigned	GTP 8,9-hydrolase (phosphate-forming)	0	1000	H2O[c] + ATP[c] + D-Glucose[e] <=> ADP[c] + Orthophosphate[c] + D-Glucose[c] + 0.52 H+[c]	n/a	n/a
641	R07354_T	Transport reactions	CAC0744|CAP0140	5,6,7,8-tetrahydropteridine:NAD+ oxidoreductase	-0.1	0.1	3 H+[e] + 2 Sodium[c] <=> 3 H+[c] + 2 Sodium[e]	n/a	n/a
642	R07355_T	Transport reactions	CAC2864|CAC2865|CAC2866|CAC2867|CAC2868|CAC2869|CAC2870|CAC2871	5,6,7,8-tetrahydropteridine:NADP+ oxidoreductase	-1000	1000	ADP[c] + Orthophosphate[c] + 3 H+[e] <=> H2O[c] + ATP[c] + 2.48 H+[c]	n/a	n/a
643	R07356_T	Transport reactions	CAC3550|CAC3551	2-dimethylallyl-(6aS,11aS)-3,6a,9-trihydroxypterocarpan,NADPH:oxygen	-0.1	0.1	ADP[c] + Orthophosphate[c] + 0.52 H+[c] + Sodium[e] <=> H2O[c] + ATP[c] + Sodium[c]	n/a	n/a
644	R07359_T	Transport reactions	Unassigned	NADPH:quinone oxidoreductase	0	1000	H2O[c] + ATP[c] + Acetoin[c] <=> ADP[c] + Orthophosphate[c] + 0.52 H+[c] + Acetoin[e]	n/a	n/a
645	R07368_T	Transport reactions	Unassigned	dihydroflavonol,2-oxoglutarate:oxygen oxidoreductase	0	1000	Acetate[e] + Acetoacetyl-CoA[c] <=> Acetyl-CoA[c] + Acetoacetate[c]	n/a	n/a
646	R07369	Transport reactions	CAP0163|CAP0164	flavanone,NADPH:oxygen oxidoreductase	0	1000	Butanoic acid[e] + Acetoacetyl-CoA[c] <=> 0.01 H+[c] + Butanoyl-CoA[c] + Acetoacetate[c]	n/a	n/a
647	R07380_T	Transport reactions	Unassigned	Lysoplasmalogen ethanolamine phosphohydrolase	0	1000	Succinate[c] + H+[c] <=> Succinate[e] + H+[e]	n/a	n/a
648	Threonine/Serine Exporter (ThrE)	Transport reactions	CAC2265	Unassigned	0	1000	H+[e] + L-Threonine[c] <=> H+[c] + L-Threonine[e]	n/a	n/a
649	R01074	Biotin metabolism	Unassigned	biotin:CoA ligase (AMP-forming)	-1000	1000	ATP[c] + 0.63 H+[c] + Biotin[c] <=> Diphosphate[c] + Biotinyl-5'-AMP[c]	n/a	n/a
650	R07275	Biotin metabolism	Unassigned	diamine:2-oxoglutarate aminotransferase	-1000	1000	Biotinyl-5'-AMP[c] <=> AMP[c] + Holo-[carboxylase][c]	n/a	n/a
651	R00428	Folate biosynthesis	CAC3626	GTP 8,9-hydrolase	-1000	1000	H2O[c] + GTP[c] <=> Formamidopyrimidine nucleoside triphosphate[c]	-19.2287	8.7716
652	R00937	Folate biosynthesis	CAC3004	5,6,7,8-tetrahydrofolate:NAD+ oxidoreductase	-1000	0	NAD+[c] + Tetrahydrofolate[c] <=> NADH[c] + H+[c] + Folate[c]	-12.568	35.448
653	R00939	Folate biosynthesis	CAC3004	5,6,7,8-tetrahydrofolate:NADP+ oxidoreductase	-1000	0	NADP+[c] + Tetrahydrofolate[c] <=> NADPH[c] + H+[c] + Dihydrofolate[c]	-30.0847	22.1358
654	R00940	Folate biosynthesis	CAC3004	5,6,7,8-tetrahydrofolate:NADP+ oxidoreductase	-1000	0	NADP+[c] + Tetrahydrofolate[c] <=> NADPH[c] + H+[c] + Folate[c]	-12.5452	35.4252
655	R02236	Folate biosynthesis	CAC3004	dihydrofolate:NADP+ oxidoreductase	0	1000	NADP+[c] + Dihydrofolate[c] <=> NADPH[c] + H+[c] + Folate[c]	-33.7272	18.7183
656	R02237	Folate biosynthesis	CAC2398	7,8-dihydropteroate:L-glutamate ligase (ADP-forming)	-1000	1000	ATP[c] + L-Glutamate[c] + 0.47 H+[c] + Dihydropteroate[c] <=> ADP[c] + Orthophosphate[c] + Dihydrofolate[c]	-30.5673	20.3393
657	R03067	Folate biosynthesis	CAC2926	2-amino-4-hydroxy-6-hydroxymethyl-7,8-dihydropteridine-	0	1000	4-Aminobenzoate[c] + 2-Amino-7,8-dihydro-4-hydroxy-6-(diphosphooxymethyl)pteridine[c] <=> Diphosphate[c] + 0.37 H+[c] + Dihydropteroate[c]	-39.8601	-5.4599	df
658	R03503	Folate biosynthesis	CAC2927	ATP:2-amino-4-hydroxy-6-hydroxymethyl-7,8-dihydropteridine	-1000	1000	ATP[c] + 2-Amino-4-hydroxy-6-hydroxymethyl-7,8-dihydropteridine[c] <=> AMP[c] + 0.84 H+[c] + 2-Amino-7,8-dihydro-4-hydroxy-6-(diphosphooxymethyl)pteridine[c]	-25.2157	16.2157
659	R03504	Folate biosynthesis	CAC2927	2-amino-4-hydroxy-6-(D-erythro-1,2,3-trihydroxypropyl)-7,8-	-1000	1000	2-Amino-4-hydroxy-6-(D-erythro-1,2,3-trihydroxypropyl)-7,8-[c] <=> Glycolaldehyde[c] + 2-Amino-4-hydroxy-6-hydroxymethyl-7,8-dihydropteridine[c]	-4.2586	24.6297
660	R04621	Folate biosynthesis	CAC1003|CAC1729|CAC1736|CAC2137|CAC2674|CAC2687|CAC2828|CAC3396|CAC3715		-1000	1000	Orthophosphate[c] + 2-Amino-4-hydroxy-6-(D-erythro-1,2,3-trihydroxypropyl)-7,8-[c] <=> H2O[c] + 0.23 H+[c] + Dihydroneopterin phosphate[c]	-23.7157	9.2897
661	R04638	Folate biosynthesis	CAC1003|CAC1729|CAC1736|CAC2137|CAC2674|CAC2687|CAC2828|CAC3396|CAC3715		-1000	1000	H2O[c] + 2-Amino-4-hydroxy-6-(erythro-1,2,3-trihydroxypropyl)dihydropteridine[c] <=> Diphosphate[c] + 1.13 H+[c] + Dihydroneopterin phosphate[c]	n/a	n/a
662	R04639	Folate biosynthesis	CAC3626	2-Amino-4-hydroxy-6-(erythro-1,2,3-trihydroxypropyl)	-1000	1000	H2O[c] + 2-Amino-4-hydroxy-6-(erythro-1,2,3-trihydroxypropyl)dihydropteridine[c] <=> 2,5-Diamino-6-(5'-triphosphoryl-3',4'-trihydroxy-2'-oxopentyl)-[c]	n/a	n/a
663	R05046	Folate biosynthesis	CAC3626	formamidopyrimidine nucleoside triphosphate amidohydrolase	-1000	1000	H2O[c] + Formamidopyrimidine nucleoside triphosphate[c] <=> Formate[c] + H+[c] + 2,5-Diaminopyrimidine nucleoside triphosphate[c]	n/a	n/a
664	R05048	Folate biosynthesis	CAC3626	2,5-Diaminopyrimidine nucleoside triphosphate mutase	-1000	1000	2,5-Diaminopyrimidine nucleoside triphosphate[c] <=> 2,5-Diamino-6-(5'-triphosphoryl-3',4'-trihydroxy-2'-oxopentyl)-[c]	n/a	n/a
665	R00104	Nicotinate and nicotinamide metabolism	CAC2075	ATP:NAD+ 2'-phosphotransferase	0	1000	ATP[c] + NAD+[c] <=> NADP+[c] + ADP[c] + 0.93 H+[c]	-28.511	19.511
666	R00137	Nicotinate and nicotinamide metabolism	CAC1262	ATP:nicotinamide-nucleotide adenylyltransferase	0	1000	ATP[c] + 0.48 H+[c] + Nicotinamide D-ribonucleotide[c] <=> NAD+[c] + Diphosphate[c]	-19.3359	21.4759
667	R02294	Nicotinate and nicotinamide metabolism	CAC2064	N-Ribosylnicotinamide:orthophosphate ribosyltransferase	-1000	1000	1.33 H+[c] + Nicotinamide[c] + alpha-D-Ribose 1-phosphate[c] <=> Orthophosphate[c] + N-Ribosylnicotinamide[c]	n/a	n/a
668	R02322	Nicotinate and nicotinamide metabolism	Unassigned	Nicotinamide-D-ribonucleotide amidohydrolase	-1000	1000	H2O[c] + Nicotinamide D-ribonucleotide[c] <=> NH3[c] + 0.01 H+[c] + Nicotinate D-ribonucleotide[c]	-19.4978	10.0518
669	R02323	Nicotinate and nicotinamide metabolism	Unassigned	Nicotinamide ribonucleotide phosphohydrolase	-1000	1000	Orthophosphate[c] + N-Ribosylnicotinamide[c] <=> H2O[c] + 0.32 H+[c] + Nicotinamide D-ribonucleotide[c]	n/a	n/a
670	R03005	Nicotinate and nicotinamide metabolism	CAC1262	ATP:nicotinamide-nucleotide adenylyltransferase	-1000	1000	ATP[c] + 0.48 H+[c] + Nicotinate D-ribonucleotide[c] <=> Diphosphate[c] + Deamino-NAD+[c]	-19.2089	21.3489
671	R03348	Nicotinate and nicotinamide metabolism	CAC1023	Nicotinate-nucleotide:pyrophosphate phosphoribosyltransferase	-1000	0	CO2[c] + Diphosphate[c] + Nicotinate D-ribonucleotide[c] <=> 1.62 H+[c] + 5-Phospho-alpha-D-ribose 1-diphosphate[c] + Pyridine-2,3-dicarboxylate[c]	6.561	40.5279
672	R04292	Nicotinate and nicotinamide metabolism	Unassigned	glycerone phosphate:iminosuccinate alkyltransferase (cyclizing)	-1000	1000	2 H2O[c] + Orthophosphate[c] + Pyridine-2,3-dicarboxylate[c] <=> 0.33 H+[c] + Glycerone phosphate[c] + Iminoaspartate[c]	n/a	n/a
673	R07293	Nicotinate and nicotinamide metabolism	Unassigned	monoacylglycerol acylhydrolase	0	1000	L-Aspartate[c] + 0.03 H+[c] + Fumarate[c] <=> Succinate[c] + Iminoaspartate[c]	n/a	n/a
674	R01217	One carbon pool by folate	Unassigned	5-methyltetrahydrofolate:ferredoxin oxidoreductase	-1000	1000	2 H+[c] + Reduced ferredoxin[c] + 5,10-Methylenetetrahydrofolate[c] <=> Oxidized ferredoxin[c] + 5-Methyltetrahydrofolate[c]	n/a	n/a
675	R01655	One carbon pool by folate	CAC2083|CAC3201	5,10-Methenyltetrahydrofolate 5-hydrolase (decyclizing)	-1000	1000	H2O[c] + 5,10-Methenyltetrahydrofolate[c] <=> H+[c] + 10-Formyltetrahydrofolate[c]	-4.1756	31.5496
676	R02101	One carbon pool by folate	CAC3003	5,10-Methylenetetrahydrofolate:dUMP C-methyltransferase	-1000	1000	5,10-Methylenetetrahydrofolate[c] + dUMP[c] <=> dTMP[c] + Dihydrofolate[c]	-34.8671	3.1071
677	R02300	One carbon pool by folate	Unassigned	S-Aminomethyldihydrolipoylprotein:(6S)-tetrahydrofolate	-1000	1000	H+[c] + 5-Formyltetrahydrofolate[c] <=> H2O[c] + 5,10-Methenyltetrahydrofolate[c]	-30.9019	-0.10105
678	R02301	One carbon pool by folate	CAC1090	5-Formyltetrahydrofolate cyclo-ligase (ADP-forming)	0	1000	ATP[c] + 0.48 H+[c] + 5-Formyltetrahydrofolate[c] <=> ADP[c] + Orthophosphate[c] + 5,10-Methenyltetrahydrofolate[c]	-36.2319	10.655
679	R04325	One carbon pool by folate	CAC1394	10-Formyltetrahydrofolate:5'-phosphoribosylglycinamide	0	1000	10-Formyltetrahydrofolate[c] + 5'-Phosphoribosylglycinamide[c] <=> Tetrahydrofolate[c] + 5'-Phosphoribosyl-N-formylglycinamide[c]	n/a	n/a
680	R04326	One carbon pool by folate	CAC1394	Unassigned	0	1000	H2O[c] + 5,10-Methenyltetrahydrofolate[c] + 5'-Phosphoribosylglycinamide[c] <=> H+[c] + Tetrahydrofolate[c] + 5'-Phosphoribosyl-N-formylglycinamide[c]	n/a	n/a
681	R04560	One carbon pool by folate	CAC1395	10-Formyltetrahydrofolate:5'-phosphoribosyl-5-amino-4-	-1000	1000	10-Formyltetrahydrofolate[c] + 1-(5'-Phosphoribosyl)-5-amino-4-imidazolecarboxamide[c] <=> 0.16 H+[c] + Tetrahydrofolate[c] + 1-(5'-Phosphoribosyl)-5-formamido-4-imidazolecarboxamide[c]	-39.058	-0.42202
682	R07243	One carbon pool by folate	Unassigned	S-adenosyl-L-methionine:sarcosine N-methyltransferase	-1000	1000	5-Formyltetrahydrofolate[c] <=> 10-Formyltetrahydrofolate[c]	-0.80332	25.3633
683	R00006	Pantothenate and CoA biosynthesis	CAC3169|CAC3176|CAC3652	pyruvate:pyruvate acetaldehydetransferase (decarboxylating)	-1000	0	CO2[c] + 2-Acetolactate[c] <=> 2 Pyruvate[c] + H+[c]	9.2662	30.8538
684	R00130	Pantothenate and CoA biosynthesis	CAC1099	ATP:dephospho-CoA 3'-phosphotransferase	0	1000	ATP[c] + Dephospho-CoA[c] <=> ADP[c] + CoA[c] + 0.91 H+[c]	-26.5145	17.5145
685	R01209	Pantothenate and CoA biosynthesis	CAC3170|CAC3604	2,3-Dihydroxy-3-methylbutanoate hydro-lyase	0	1000	2,3-Dihydroxy-3-methylbutanoate[c] <=> H2O[c] + 3-Methyl-2-oxobutanoic acid[c]	-19.6525	-2.9704	df
686	R01214	Pantothenate and CoA biosynthesis	CAC1479	L-Valine:2-oxoglutarate aminotransferase	-1000	1000	2-Oxoglutarate[c] + L-Valine[c] <=> L-Glutamate[c] + 0.04 H+[c] + 3-Methyl-2-oxobutanoic acid[c]	-10.7533	10.7533
687	R01226	Pantothenate and CoA biosynthesis	CAC2914	5,10-Methylenetetrahydrofolate:3-methyl-2-oxobutanoate	-1000	1000	H2O[c] + 3-Methyl-2-oxobutanoic acid[c] + 5,10-Methylenetetrahydrofolate[c] <=> Tetrahydrofolate[c] + 2-Dehydropantoate[c]	-16.9462	23.1291
688	R01623	Pantothenate and CoA biosynthesis	CAC0604|CAC3421	[Acyl-carrier-protein] 4'-pantetheine-phosphohydrolase	-1000	1000	H2O[c] + Acyl-carrier protein[c] <=> Pantetheine 4'-phosphate[c] + Apo-[acyl-carrier-protein][c]	n/a	n/a
689	R01625	Pantothenate and CoA biosynthesis	CAC0489	CoA:apo-[acyl-carrier-protein] pantetheinephosphotransferase	-1000	1000	CoA[c] + Apo-[acyl-carrier-protein][c] <=> Adenosine 3',5'-bisphosphate[c] + Acyl-carrier protein[c]	n/a	n/a
690	R02472	Pantothenate and CoA biosynthesis	CAC2937	(R)-Pantoate:NADP+ 2-oxidoreductase	-1000	0	NADP+[c] + (R)-Pantoate[c] <=> NADPH[c] + H+[c] + 2-Dehydropantoate[c]	-5.4956	36.9956
691	R03018	Pantothenate and CoA biosynthesis	Unassigned	ATP:pantothenate 4'-phosphotransferase	0	1000	ATP[c] + Pantothenate[c] <=> ADP[c] + 0.6 H+[c] + D-4'-Phosphopantothenate[c]	n/a	n/a
692	R03035	Pantothenate and CoA biosynthesis	CAC1738	ATP:pantetheine-4'-phosphate adenylyltransferase	-1000	1000	ATP[c] + 0.23 H+[c] + Pantetheine 4'-phosphate[c] <=> Diphosphate[c] + Dephospho-CoA[c]	-17.7155	19.8555
693	R03051	Pantothenate and CoA biosynthesis	CAC0091	2,3-Dihydroxy-3-methylbutanoate:NADP+ oxidoreductase (isomerizing)	-1000	1000	NADPH[c] + H+[c] + 2-Acetolactate[c] <=> NADP+[c] + 2,3-Dihydroxy-3-methylbutanoate[c]	-22.6824	24.2913
694	R03269	Pantothenate and CoA biosynthesis	CAC1720	N-[(R)-4'-Phosphopantothenoyl]-L-cysteine carboxy-lyase	0	1000	H+[c] + (R)-4'-Phosphopantothenoyl-L-cysteine[c] <=> CO2[c] + Pantetheine 4'-phosphate[c]	-28.4968	-5.8721	df
695	R04233	Pantothenate and CoA biosynthesis	CAC1720	Unassigned	0	1000	CTP[c] + 0.46 H+[c] + L-Cysteine[c] + D-4'-Phosphopantothenate[c] <=> Orthophosphate[c] + CDP[c] + (R)-4'-Phosphopantothenoyl-L-cysteine[c]	n/a	n/a
696	R00066	Riboflavin metabolism	CAC0591|CAC0593	6,7-Dimethyl-8-(1-D-ribityl)lumazine:6,7-dimethyl-8-(1-D-	0	1000	0.52 H+[c] + 2 6,7-Dimethyl-8-(1-D-ribityl)lumazine[c] <=> Riboflavin[c] + 5-Amino-6-(1-D-ribitylamino)uracil[c]	-58.3821	-15.1179	df
697	R00161	Riboflavin metabolism	CAC1806	ATP:FMN adenylyltransferase	0	1000	ATP[c] + FMN[c] + 0.39 H+[c] <=> Diphosphate[c] + FAD[c]	-21.6137	23.7537
698	R00425	Riboflavin metabolism	CAC0592	GTP 7,8-8,9-dihydrolase (diphosphate-forming)	-1000	1000	3 H2O[c] + GTP[c] <=> Diphosphate[c] + Formate[c] + 2.22 H+[c] + 2,5-Diamino-6-(5'-phosphoribosylamino)-4-pyrimidineone[c]	-27.8658	18.9767
699	R00549	Riboflavin metabolism	CAC1806	ATP:riboflavin 5'-phosphotransferase	0	1000	ATP[c] + Riboflavin[c] <=> ADP[c] + FMN[c] + 0.75 H+[c]	-25.3741	16.3741
700	R03458	Riboflavin metabolism	CAC0590	5-amino-6-(5-phosphoribitylamino)uracil:NADP+ 1'-oxidoreductase	-1000	1000	NADP+[c] + 5-Amino-6-(5'-phosphoribitylamino)uracil[c] <=> NADPH[c] + 0.85 H+[c] + 5-Amino-6-(5'-phosphoribosylamino)uracil[c]	n/a	n/a
701	R03459	Riboflavin metabolism	CAC0590	2,5-Diamino-6-hydroxy-4-(5-phosphoribosylamino)-pyrimidine	0	1000	H2O[c] + 0.98 H+[c] + 2,5-Diamino-6-(5'-phosphoribosylamino)-4-pyrimidineone[c] <=> NH3[c] + 5-Amino-6-(5'-phosphoribosylamino)uracil[c]	-33.5692	-3.2568	df
702	R04457	Riboflavin metabolism	Unassigned	Unassigned	-1000	1000	Orthophosphate[c] + 6,7-Dimethyl-8-(1-D-ribityl)lumazine[c] <=> 1.8 H+[c] + D-Ribose 5-phosphate[c] + 5-Amino-6-(5'-phosphoribitylamino)uracil[c]	n/a	n/a
703	R07252	Riboflavin metabolism	Unassigned	acetyl-CoA:taxan-10beta-ol O-acetyltransferase	0	1000	ATP[c] + 5-Amino-6-(1-D-ribitylamino)uracil[c] <=> H2O[c] + ADP[c] + 0.85 H+[c] + 5-Amino-6-(5'-phosphoribosylamino)uracil[c]	-79.9333	-36.7696	df
704	R00617	Thiamine metabolism	Unassigned	ATP:thiamin-phosphate phosphotransferase	-1000	1000	ATP[c] + 0.39 H+[c] + Thiamin monophosphate[c] <=> ADP[c] + Thiamin diphosphate[c]	-20.2522	20.2522
705	R00619	Thiamine metabolism	Unassigned	ATP:thiamine diphosphotransferase	-1000	1000	ATP[c] + Thiamine[c] <=> AMP[c] + Thiamin diphosphate[c] + 0.87 H+[c]	-24.7479	15.7479
706	R03223	Thiamine metabolism	CAC0495|CAC2920	2-methyl-4-amino-5-hydroxymethylpyrimidine-diphosphate:4-methyl-5-	-1000	1000	0.62 H+[c] + 4-Methyl-5-(2-phosphoethyl)-thiazole[c] + 2-Methyl-4-amino-5-hydroxymethylpyrimidine diphosphate[c] <=> Diphosphate[c] + Thiamin monophosphate[c]	-25.3248	6.1248
707	R03471	Thiamine metabolism	CAC3095	ATP:4-amino-5-hydroxymethyl-2-methylpyrimidine 5-phosphotransferase	-1000	1000	ATP[c] + 4-Amino-5-hydroxymethyl-2-methylpyrimidine[c] <=> ADP[c] + 0.7 H+[c] + 4-Amino-2-methyl-5-phosphomethylpyrimidine[c]	n/a	n/a
708	R03472	Thiamine metabolism	Unassigned	Unassigned	0	1000	4-Amino-5-hydroxymethyl-2-methylpyrimidine[c] <=> 1.98 H+[c] + Aminoimidazole ribotide[c]	-315.455	-296.745	df
709	R04509	Thiamine metabolism	CAC3095	ATP:4-amino-2-methyl-5-phosphomethylpyrimidine phosphotransferase	-1000	1000	ATP[c] + 0.31 H+[c] + 4-Amino-2-methyl-5-phosphomethylpyrimidine[c] <=> ADP[c] + 2-Methyl-4-amino-5-hydroxymethylpyrimidine diphosphate[c]	n/a	n/a
710	R07250	Thiamine metabolism	Unassigned	malonyl-CoA:N-methylanthraniloyl-CoA malonyltransferase (cyclizing)	0	1000	Pyruvate[c] + 1.03 H+[c] + D-Glyceraldehyde 3-phosphate[c] <=> CO2[c] + 1-Deoxy-D-xylulose 5-phosphate[c]	n/a	n/a
711	R07251	Thiamine metabolism	Unassigned	acyl-CoA:malonyl-CoA C-acyltransferase (decarboxylating, oxoacyl-	-1000	1000	Glycine[c] + 1.09 H+[c] + L-Cysteine[c] + 1-Deoxy-D-xylulose 5-phosphate[c] <=> 3 H2O[c] + CO2[c] + L-Alanine[c] + 4-Methyl-5-(2-phosphoethyl)-thiazole[c]	n/a	n/a
712	R01717	Ubiquinone biosynthesis	Unassigned	chorismate hydroxymutase	-1000	1000	Chorismate[c] <=> Isochorismate[c]	-8.4789	8.4789
713	R04030	Ubiquinone biosynthesis	Unassigned	O-Succinylbenzoate:CoA ligase (AMP-forming)	-1000	1000	ATP[c] + CoA[c] + 2-Succinylbenzoate[c] <=> Diphosphate[c] + AMP[c] + 0.21 H+[c] + 2-Succinylbenzoyl-CoA[c]	-39.0048	14.9728
714	R04031	Ubiquinone biosynthesis	CAC3571	Unassigned	-1000	0	H2O[c] + 2-Succinylbenzoate[c] <=> (1R,6R)-6-Hydroxy-2-succinylcyclohexa-2,4-diene-1-carboxylate[c]	19.5516	39.6913	dr
715	R04150	Ubiquinone biosynthesis	Unassigned	O-Succinylbenzoyl-CoA 1,4-dihydroxy-2-naphthoate-lyase	0	1000	2-Succinylbenzoyl-CoA[c] <=> CoA[c] + 0.01 H+[c] + 1,4-Dihydroxy-2-naphthoate[c]	-36.6677	-1.0072	df
716	R04993	Ubiquinone biosynthesis	CAC0523|CAC0700|CAC1284|CAC1435|CAC2132|CAC2784|CAC2885|CAC2986|CAC3154		-1000	1000	S-Adenosyl-L-methionine[c] + 2-Demethylmenaquinone[c] <=> S-Adenosyl-L-homocysteine[c] + Menaquinone[c]	-30.371	10.591
717	R05617	Ubiquinone biosynthesis	Unassigned	Unassigned	0	1000	0.63 H+[c] + 1,4-Dihydroxy-2-naphthoate[c] + all-trans-Octaprenyl diphosphate[c] <=> CO2[c] + Diphosphate[c] + 2-Demethylmenaquinone[c]	-196.556	-153.595	df
718	R06860	Ubiquinone biosynthesis	Unassigned	Unassigned	0	1000	2-Oxoglutarate[c] + H+[c] + Isochorismate[c] <=> CO2[c] + Pyruvate[c] + (1R,6R)-6-Hydroxy-2-succinylcyclohexa-2,4-diene-1-carboxylate[c]	-58.7995	-28.3894	df
719	R01078	biotin metabolism	Unassigned	dethiobiotin:sulfur sulfurtransferase	-1000	1000	2 S-Adenosyl-L-methionine[c] + 2 H+[c] + Sulfur[c] + Dethiobiotin[c] + 2 e-[c] <=> 2 L-Methionine[c] + Biotin[c] + 2 5'-Deoxyadenosine[c]	n/a	n/a
720	R03182	biotin metabolism	CAC1361	7,8-Diaminononanoate:carbon-dioxide cyclo-ligase	-1000	1000	ATP[c] + CO2[c] + 7,8-Diaminononanoate[c] <=> ADP[c] + Orthophosphate[c] + 3.04 H+[c] + Dethiobiotin[c]	-35.454	10.226
721	R03231	biotin metabolism	CAC1362	S-Adenosyl-L-methionine:8-amino-7-oxononanoate aminotransferase	-1000	1000	S-Adenosyl-L-methionine[c] + 1.44 H+[c] + 8-Amino-7-oxononanoate[c] <=> 7,8-Diaminononanoate[c] + S-Adenosyl-4-methylthio-2-oxobutanoate[c]	n/a	n/a
722	R00942	folate biosynthesis	CAC2398	Tetrahydrofolate:L-glutamate gamma-ligase (ADP-forming)	-1000	1000	ATP[c] + L-Glutamate[c] + 0.47 H+[c] + Tetrahydrofolate[c] <=> ADP[c] + Orthophosphate[c] + Tetrahydrofolyl-[Glu](2)[c]	n/a	n/a
723	R03066	folate biosynthesis	CAC2926	2-amino-4-hydroxy-6-hydroxymethyl-7,8-dihydropteridine:4-	0	1000	4-Aminobenzoate[c] + 2-Amino-4-hydroxy-6-hydroxymethyl-7,8-dihydropteridine[c] <=> H2O[c] + Dihydropteroate[c]	-36.1189	-1.7151	df
724	R04286	folate biosynthesis	Unassigned	2-amino-4-hydroxy-6-(erythro-1,2,3-trihydroxypropyl)	-1000	1000	2-Amino-4-hydroxy-6-(erythro-1,2,3-trihydroxypropyl)dihydropteridine[c] <=> 0.28 H+[c] + Triphosphate[c] + 6-Pyruvoyltetrahydropterin[c]	n/a	n/a
725	R01724	nicotinate and nicotinamide metabolism	Unassigned	Nicotinate D-ribonucleotide:diphosphate phosphoribosyltransferase	-1000	1000	Diphosphate[c] + Nicotinate D-ribonucleotide[c] <=> 0.63 H+[c] + 5-Phospho-alpha-D-ribose 1-diphosphate[c] + Nicotinate[c]	-4.9867	24.1867
726	R02295	nicotinate and nicotinamide metabolism	Unassigned	Nicotinate D-ribonucleoside:orthophosphate ribosyltransferase	-1000	1000	Orthophosphate[c] + Nicotinate D-ribonucleoside[c] <=> 1.33 H+[c] + Nicotinate[c] + alpha-D-Ribose 1-phosphate[c]	n/a	n/a
727	R02971	pantothenate and CoA biosynthesis	Unassigned	ATP:pantothenate 4'-phosphotransferase	-1000	1000	ATP[c] + Pantetheine[c] <=> ADP[c] + 0.6 H+[c] + Pantetheine 4'-phosphate[c]	-23.1809	14.1809
728	R04230	pantothenate and CoA biosynthesis	CAC1720	(R)-4'-Phosphopantothenate:L-cysteine ligase	0	1000	ATP[c] + L-Cysteine[c] + D-4'-Phosphopantothenate[c] <=> Diphosphate[c] + AMP[c] + 0.22 H+[c] + (R)-4'-Phosphopantothenoyl-L-cysteine[c]	n/a	n/a
729	R04231	pantothenate and CoA biosynthesis	CAC1720	(R)-4'-Phosphopantothenate:L-cysteine ligase	0	1000	CTP[c] + L-Cysteine[c] + D-4'-Phosphopantothenate[c] <=> Diphosphate[c] + CMP[c] + 0.23 H+[c] + (R)-4'-Phosphopantothenoyl-L-cysteine[c]	n/a	n/a
730	R04391	pantothenate and CoA biosynthesis	CAC3200	ATP:pantothenate 4'-phosphotransferase	-1000	1000	ATP[c] + N-((R)-Pantothenoyl)-L-cysteine[c] <=> ADP[c] + 0.6 H+[c] + (R)-4'-Phosphopantothenoyl-L-cysteine[c]	-23.1863	14.1863
731	R07302	porphyrin and chlorophyll metabolism	CAC0582	adenosylcobyric acid:(R)-1-aminopropan-2-ol ligase (ADP-forming)	-1000	1000	ATP[c] + (R)-1-Aminopropan-2-ol[c] + Adenosyl cobyrinate hexaamide[c] <=> ADP[c] + Orthophosphate[c] + 0.45 H+[c] + Adenosyl cobinamide[c]	n/a	n/a
732	R04148	riboflavin metabolism	CAC1372	Nicotinate-nucleotide:dimethylbenzimidazole	-1000	1000	Nicotinate D-ribonucleotide[c] + Dimethylbenzimidazole[c] <=> 1.14 H+[c] + Nicotinate[c] + N1-(5-Phospho-alpha-D-ribosyl)-5,6-dimethylbenzimidazole[c]	-26.0109	11.002
733	R07281	riboflavin metabolism	CAC0592	D-ribulose 5-phosphate formate-lyase (L-3,4-dihydroxybutan-2-one	0	1000	D-Ribulose 5-phosphate[c] <=> Formate[c] + 1.03 H+[c] + 3,4-Dihydroxy-2-butanone 4-phosphate[c]	-24.2253	-7.4036	df
734	R05000	ubiquinone synthesis	Unassigned	Polyisopentenylpyrolinate:4-hydroxybenzoate nonaprenyltransferase	-1000	1000	4-Hydroxybenzoate[c] + all-trans-Polyprenyl diphosphate[c] <=> Diphosphate[c] + 4-Hydroxy-3-polyprenylbenzoate[c]	n/a	n/a
735	R05615	ubiquinone synthesis	CAC0800	all-trans-octaprenyl-diphosphate:4-hydroxybenzoate	-1000	1000	4-Hydroxybenzoate[c] + all-trans-Octaprenyl diphosphate[c] <=> Diphosphate[c] + 0.37 H+[c] + 3-Octaprenyl-4-hydroxybenzoate[c]	n/a	n/a
736	R00174	vitamin B6 metabolism	CAC1622	ATP:pyridoxal 5'-phosphotransferase	-1000	1000	ATP[c] + Pyridoxal[c] <=> ADP[c] + Pyridoxal phosphate[c] + 0.65 H+[c]	-23.3027	14.3027
737	R01909	vitamin B6 metabolism	CAC1622	ATP:pyridoxine 5'-phosphotransferase	-1000	1000	ATP[c] + Pyridoxine[c] <=> ADP[c] + 0.64 H+[c] + Pyridoxine phosphate[c]	-23.3036	14.3036
738	R02493	vitamin B6 metabolism	CAC1622	ATP:pyridoxal 5'-phosphotransferase	-1000	1000	ATP[c] + Pyridoxamine[c] <=> ADP[c] + 1.74 H+[c] + Pyridoxamine phosphate[c]	-23.3224	14.3224
739	R05086	vitamin B6 metabolism	Unassigned	O-Phospho-4-hydroxy-L-threonine phospho-lyase (adding water)	-1000	1000	H2O[c] + 0.16 H+[c] + O-Phospho-4-hydroxy-L-threonine[c] <=> Orthophosphate[c] + 4-Hydroxy-L-threonine[c]	n/a	n/a
740	R07456	vitamin B6 metabolism	Unassigned	Unassigned	-1000	0	L-Glutamine[c] + 0.79 H+[c] + D-Glyceraldehyde 3-phosphate[c] + D-Ribulose 5-phosphate[c] <=> Pyridoxal phosphate[c] + L-Glutamate[c]	387.546	418.103	dr
741	EX_cid0000001	Exchange reactions	Unassigned	Unassigned	-1000	1000	H2O[e] <=>	n/a	n/a
742	EX_cid0000009	Exchange reactions	Unassigned	Unassigned	-1000	1000	Orthophosphate[e] <=>	n/a	n/a
743	EX_cid0000011	Exchange reactions	Unassigned	Unassigned	-1000	1000	CO2[e] <=>	n/a	n/a
744	EX_cid0000013	Exchange reactions	Unassigned	Unassigned	-1000	1000	NH3[e] <=>	n/a	n/a
745	EX_cid0000024	Exchange reactions	Unassigned	Unassigned	0	1000	L-Glutamate[e] <=>	n/a	n/a
746	EX_cid0000025	Exchange reactions	Unassigned	Unassigned	0	1000	2-Oxoglutarate[e] <=>	n/a	n/a
747	EX_cid0000028	Exchange reactions	Unassigned	Unassigned	-1000	1000	D-Glucose[e] <=>	n/a	n/a
748	EX_cid0000030	Exchange reactions	Unassigned	Unassigned	-1000	1000	Acetate[e] <=>	n/a	n/a
749	EX_cid0000034	Exchange reactions	Unassigned	Unassigned	0	1000	Glycine[e] <=>	n/a	n/a
750	EX_cid0000039	Exchange reactions	Unassigned	Unassigned	0	1000	Succinate[e] <=>	n/a	n/a
751	EX_cid0000042	Exchange reactions	Unassigned	Unassigned	0	1000	L-Lysine[e] <=>	n/a	n/a
752	EX_cid0000050	Exchange reactions	Unassigned	Unassigned	0	1000	Formate[e] <=>	n/a	n/a
753	EX_cid0000051	Exchange reactions	Unassigned	Unassigned	-1000	1000	Sulfate[e] <=>	n/a	n/a
754	EX_cid0000055	Exchange reactions	Unassigned	Unassigned	0	1000	L-Glutamine[e] <=>	n/a	n/a
755	EX_cid0000061	Exchange reactions	Unassigned	Unassigned	0	1000	L-Methionine[e] <=>	n/a	n/a
756	EX_cid0000068	Exchange reactions	Unassigned	Unassigned	-1000	1000	H+[e] <=>	n/a	n/a
757	EX_cid0000077	Exchange reactions	Unassigned	Unassigned	0	1000	Sucrose[e] <=>	n/a	n/a
758	EX_cid0000081	Exchange reactions	Unassigned	Unassigned	0	1000	sn-Glycerol 3-phosphate[e] <=>	n/a	n/a
759	EX_cid0000083	Exchange reactions	Unassigned	Unassigned	0	1000	D-Fructose[e] <=>	n/a	n/a
760	EX_cid0000092	Exchange reactions	Unassigned	Unassigned	0	1000	Uracil[e] <=>	n/a	n/a
761	EX_cid0000099	Exchange reactions	Unassigned	Unassigned	0	1000	Glycerol[e] <=>	n/a	n/a
762	EX_cid0000103	Exchange reactions	Unassigned	Unassigned	0	1000	Biotin[e] <=>	n/a	n/a
763	EX_cid0000104	Exchange reactions	Unassigned	Unassigned	0	1000	D-Ribose[e] <=>	n/a	n/a
764	EX_cid0000106	Exchange reactions	Unassigned	Unassigned	0	1000	L-Leucine[e] <=>	n/a	n/a
765	EX_cid0000117	Exchange reactions	Unassigned	Unassigned	0	1000	Putrescine[e] <=>	n/a	n/a
766	EX_cid0000121	Exchange reactions	Unassigned	Unassigned	0	1000	Reduced ferredoxin[e] <=>	n/a	n/a
767	EX_cid0000123	Exchange reactions	Unassigned	Unassigned	0	1000	N-Acetyl-D-Glucosamine[e] <=>	n/a	n/a
768	EX_cid0000128	Exchange reactions	Unassigned	Unassigned	0	1000	L-Proline[e] <=>	n/a	n/a
769	EX_cid0000129	Exchange reactions	Unassigned	Unassigned	0	1000	(S)-Malate[e] <=>	n/a	n/a
770	EX_cid0000136	Exchange reactions	Unassigned	Unassigned	0	1000	D-Mannose[e] <=>	n/a	n/a
771	EX_cid0000151	Exchange reactions	Unassigned	Unassigned	0	1000	L-Valine[e] <=>	n/a	n/a
772	EX_cid0000153	Exchange reactions	Unassigned	Unassigned	0	1000	Cellobiose[e] <=>	n/a	n/a
773	EX_cid0000154	Exchange reactions	Unassigned	Unassigned	0	1000	(S)-Lactate[e] <=>	n/a	n/a
774	EX_cid0000155	Exchange reactions	Unassigned	Unassigned	0	1000	L-Threonine[e] <=>	n/a	n/a
775	EX_cid0000156	Exchange reactions	Unassigned	Unassigned	0	1000	Ethanolamine[e] <=>	n/a	n/a
776	EX_cid0000166	Exchange reactions	Unassigned	Unassigned	0	1000	Acetone[e] <=>	n/a	n/a
777	EX_cid0000189	Exchange reactions	Unassigned	Unassigned	0	1000	Lactose[e] <=>	n/a	n/a
778	EX_cid0000190	Exchange reactions	Unassigned	Unassigned	0	1000	Nitrate[e] <=>	n/a	n/a
779	EX_cid0000192	Exchange reactions	Unassigned	Unassigned	-1000	1000	Butanoic acid[e] <=>	n/a	n/a
780	EX_cid0000203	Exchange reactions	Unassigned	Unassigned	0	1000	D-Gluconic acid[e] <=>	n/a	n/a
781	EX_cid0000222	Exchange reactions	Unassigned	Unassigned	0	1000	Hydrogen[e] <=>	n/a	n/a
782	EX_cid0000237	Exchange reactions	Unassigned	Unassigned	0	1000	Spermidine[e] <=>	n/a	n/a
783	EX_cid0000249	Exchange reactions	Unassigned	Unassigned	0	1000	Thioredoxin[e] <=>	n/a	n/a
784	EX_cid0000284	Exchange reactions	Unassigned	Unassigned	0	1000	Xanthine[e] <=>	n/a	n/a
785	EX_cid0000288	Exchange reactions	Unassigned	Unassigned	0	1000	Mannitol[e] <=>	n/a	n/a
786	EX_cid0000293	Exchange reactions	Unassigned	Unassigned	0	1000	L-Isoleucine[e] <=>	n/a	n/a
787	EX_cid0000324	Exchange reactions	Unassigned	Unassigned	0	1000	Acetoin[e] <=>	n/a	n/a
788	EX_cid0000325	Exchange reactions	Unassigned	Unassigned	0	1000	Ethanol[e] <=>	n/a	n/a
789	EX_cid0000362	Exchange reactions	Unassigned	Unassigned	0	1000	4-Aminobenzoate[e] <=>	n/a	n/a
790	EX_cid0000418	Exchange reactions	Unassigned	Unassigned	-1000	1000	Nitrogen[e] <=>	n/a	n/a
791	EX_cid0000429	Exchange reactions	Unassigned	Unassigned	0	1000	Spermine[e] <=>	n/a	n/a
792	EX_cid0000607	Exchange reactions	Unassigned	Unassigned	0	1000	Galactitol[e] <=>	n/a	n/a
793	EX_cid0001027	Exchange reactions	Unassigned	Unassigned	0	1000	1-Butanol[e] <=>	n/a	n/a
794	EX_cid0001354	Exchange reactions	Unassigned	Unassigned	0	1000	Biomass[c] <=>	n/a	n/a
								n/a	n/a

## Sheet: Constraint_Notes
Constraint Notes	Explanation
d	Determined by thermodynamics
df	Constrained forward by thermodynamics
dr	Constrained reverse by thermodynamics
tca	Determined by fluxomics experimental results
