# Supplementary material for: Genome-scale modeling using flux ratio constraints to enable metabolic engineering of clostridial metabolism in silico
Source: BMC Syst Biol. 2012 May 14;6:42. doi: 10.1186/1752-0509-6-42 (PMC3495714; doi:10.1186/1752-0509-6-42)
Supplement: Additional file 2 — iCAC490_SBML. [file 1752-0509-6-42-S2.xml]

<?xml version="1.0" encoding="UTF-8"?>
<sbml xmlns="http://www.sbml.org/sbml/level2" level="2" version="1">
  <model>
    <listOfUnitDefinitions>
      <unitDefinition id="mmol_per_gDW_per_hr">
        <listOfUnits>
          <unit kind="mole" exponent="1" scale="-3" multiplier="1" offset="0"/>
          <unit kind="gram" exponent="-1" scale="0" multiplier="1" offset="0"/>
          <unit kind="second" exponent="-1" scale="0" multiplier="0.000277777777777778" offset="0"/>
        </listOfUnits>
      </unitDefinition>
    </listOfUnitDefinitions>
    <listOfCompartments>
      <compartment id="c" name="Cytoplasm" spatialDimensions="3" constant="false"/>
      <compartment id="e" name="Extracellular" spatialDimensions="3" constant="false"/>
    </listOfCompartments>
    <listOfSpecies>
      <species id="M_cid0000001_c" name="H2O" compartment="c" hasOnlySubstanceUnits="false" boundaryCondition="false" constant="false">
        <notes>
          <body xmlns="http://www.w3.org/1999/xhtml">
            <p>FORMULA: H2O</p>
            <p>CHARGE: -4.1037e-010</p>
          </body>
        </notes>
      </species>
      <species id="M_cid0000001_e" name="H2O" compartment="e" hasOnlySubstanceUnits="false" boundaryCondition="false" constant="false">
        <notes>
          <body xmlns="http://www.w3.org/1999/xhtml">
            <p>FORMULA: H2O</p>
            <p>CHARGE: -4.1037e-010</p>
          </body>
        </notes>
      </species>
      <species id="M_cid0000002_c" name="ATP" compartment="c" hasOnlySubstanceUnits="false" boundaryCondition="false" constant="false">
        <notes>
          <body xmlns="http://www.w3.org/1999/xhtml">
            <p>FORMULA: C10H16N5O13P3</p>
            <p>CHARGE: -3.2847</p>
          </body>
        </notes>
      </species>
      <species id="M_cid0000003_c" name="NAD+" compartment="c" hasOnlySubstanceUnits="false" boundaryCondition="false" constant="false">
        <notes>
          <body xmlns="http://www.w3.org/1999/xhtml">
            <p>FORMULA: C21H28N7O14P2</p>
            <p>CHARGE: -0.99999</p>
          </body>
        </notes>
      </species>
      <species id="M_cid0000004_c" name="NADH" compartment="c" hasOnlySubstanceUnits="false" boundaryCondition="false" constant="false">
        <notes>
          <body xmlns="http://www.w3.org/1999/xhtml">
            <p>FORMULA: C21H29N7O14P2</p>
            <p>CHARGE: -2</p>
          </body>
        </notes>
      </species>
      <species id="M_cid0000005_c" name="NADPH" compartment="c" hasOnlySubstanceUnits="false" boundaryCondition="false" constant="false">
        <notes>
          <body xmlns="http://www.w3.org/1999/xhtml">
            <p>FORMULA: C21H30N7O17P3</p>
            <p>CHARGE: -3.938</p>
          </body>
        </notes>
      </species>
      <species id="M_cid0000006_c" name="NADP+" compartment="c" hasOnlySubstanceUnits="false" boundaryCondition="false" constant="false">
        <notes>
          <body xmlns="http://www.w3.org/1999/xhtml">
            <p>FORMULA: C21H29N7O17P3</p>
            <p>CHARGE: -2.938</p>
          </body>
        </notes>
      </species>
      <species id="M_cid0000008_c" name="ADP" compartment="c" hasOnlySubstanceUnits="false" boundaryCondition="false" constant="false">
        <notes>
          <body xmlns="http://www.w3.org/1999/xhtml">
            <p>FORMULA: C10H15N5O10P2</p>
            <p>CHARGE: -2.28</p>
          </body>
        </notes>
      </species>
      <species id="M_cid0000009_c" name="Orthophosphate" compartment="c" hasOnlySubstanceUnits="false" boundaryCondition="false" constant="false">
        <notes>
          <body xmlns="http://www.w3.org/1999/xhtml">
            <p>FORMULA: H3PO4</p>
            <p>CHARGE: -1.5287</p>
          </body>
        </notes>
      </species>
      <species id="M_cid0000009_e" name="Orthophosphate" compartment="e" hasOnlySubstanceUnits="false" boundaryCondition="false" constant="false">
        <notes>
          <body xmlns="http://www.w3.org/1999/xhtml">
            <p>FORMULA: H3PO4</p>
            <p>CHARGE: -1.5287</p>
          </body>
        </notes>
      </species>
      <species id="M_cid0000010_c" name="CoA" compartment="c" hasOnlySubstanceUnits="false" boundaryCondition="false" constant="false">
        <notes>
          <body xmlns="http://www.w3.org/1999/xhtml">
            <p>FORMULA: C21H36N7O16P3S</p>
            <p>CHARGE: -3.9173</p>
          </body>
        </notes>
      </species>
      <species id="M_cid0000011_c" name="CO2" compartment="c" hasOnlySubstanceUnits="false" boundaryCondition="false" constant="false">
        <notes>
          <body xmlns="http://www.w3.org/1999/xhtml">
            <p>FORMULA: CO2</p>
            <p>CHARGE: 0</p>
          </body>
        </notes>
      </species>
      <species id="M_cid0000011_e" name="CO2" compartment="e" hasOnlySubstanceUnits="false" boundaryCondition="false" constant="false">
        <notes>
          <body xmlns="http://www.w3.org/1999/xhtml">
            <p>FORMULA: CO2</p>
            <p>CHARGE: 0</p>
          </body>
        </notes>
      </species>
      <species id="M_cid0000012_c" name="Diphosphate" compartment="c" hasOnlySubstanceUnits="false" boundaryCondition="false" constant="false">
        <notes>
          <body xmlns="http://www.w3.org/1999/xhtml">
            <p>FORMULA: P2H4O7</p>
            <p>CHARGE: -2.6563</p>
          </body>
        </notes>
      </species>
      <species id="M_cid0000013_c" name="NH3" compartment="c" hasOnlySubstanceUnits="false" boundaryCondition="false" constant="false">
        <notes>
          <body xmlns="http://www.w3.org/1999/xhtml">
            <p>FORMULA: NH3</p>
            <p>CHARGE: 0.98638</p>
          </body>
        </notes>
      </species>
      <species id="M_cid0000013_e" name="NH3" compartment="e" hasOnlySubstanceUnits="false" boundaryCondition="false" constant="false">
        <notes>
          <body xmlns="http://www.w3.org/1999/xhtml">
            <p>FORMULA: NH3</p>
            <p>CHARGE: 0.98638</p>
          </body>
        </notes>
      </species>
      <species id="M_cid0000014_c" name="UDP" compartment="c" hasOnlySubstanceUnits="false" boundaryCondition="false" constant="false">
        <notes>
          <body xmlns="http://www.w3.org/1999/xhtml">
            <p>FORMULA: C9H14N2O12P2</p>
            <p>CHARGE: -2.2856</p>
          </body>
        </notes>
      </species>
      <species id="M_cid0000015_c" name="FAD" compartment="c" hasOnlySubstanceUnits="false" boundaryCondition="false" constant="false">
        <notes>
          <body xmlns="http://www.w3.org/1999/xhtml">
            <p>FORMULA: C27H33N9O15P2</p>
            <p>CHARGE: -2.5115</p>
          </body>
        </notes>
      </species>
      <species id="M_cid0000016_c" name="Protein" compartment="c" hasOnlySubstanceUnits="false" boundaryCondition="false" constant="false">
        <notes>
          <body xmlns="http://www.w3.org/1999/xhtml">
            <p>FORMULA: C2H4NO2R(C2H2NOR)n</p>
            <p>CHARGE: NaN</p>
          </body>
        </notes>
      </species>
      <species id="M_cid0000017_c" name="Pyridoxal phosphate" compartment="c" hasOnlySubstanceUnits="false" boundaryCondition="false" constant="false">
        <notes>
          <body xmlns="http://www.w3.org/1999/xhtml">
            <p>FORMULA: C8H10NO6P</p>
            <p>CHARGE: -1.7548</p>
          </body>
        </notes>
      </species>
      <species id="M_cid0000018_c" name="S-Adenosyl-L-methionine" compartment="c" hasOnlySubstanceUnits="false" boundaryCondition="false" constant="false">
        <notes>
          <body xmlns="http://www.w3.org/1999/xhtml">
            <p>FORMULA: C15H22N6O5S</p>
            <p>CHARGE: 1.0091</p>
          </body>
        </notes>
      </species>
      <species id="M_cid0000019_c" name="AMP" compartment="c" hasOnlySubstanceUnits="false" boundaryCondition="false" constant="false">
        <notes>
          <body xmlns="http://www.w3.org/1999/xhtml">
            <p>FORMULA: C10H14N5O7P</p>
            <p>CHARGE: -1.84</p>
          </body>
        </notes>
      </species>
      <species id="M_cid0000020_c" name="S-Adenosyl-L-homocysteine" compartment="c" hasOnlySubstanceUnits="false" boundaryCondition="false" constant="false">
        <notes>
          <body xmlns="http://www.w3.org/1999/xhtml">
            <p>FORMULA: C14H20N6O5S</p>
            <p>CHARGE: -0.99629</p>
          </body>
        </notes>
      </species>
      <species id="M_cid0000021_c" name="Pyruvate" compartment="c" hasOnlySubstanceUnits="false" boundaryCondition="false" constant="false">
        <notes>
          <body xmlns="http://www.w3.org/1999/xhtml">
            <p>FORMULA: C3H4O3</p>
            <p>CHARGE: -0.99991</p>
          </body>
        </notes>
      </species>
      <species id="M_cid0000023_c" name="Acetyl-CoA" compartment="c" hasOnlySubstanceUnits="false" boundaryCondition="false" constant="false">
        <notes>
          <body xmlns="http://www.w3.org/1999/xhtml">
            <p>FORMULA: C23H38N7O17P3S</p>
            <p>CHARGE: -3.9164</p>
          </body>
        </notes>
      </species>
      <species id="M_cid0000024_c" name="L-Glutamate" compartment="c" hasOnlySubstanceUnits="false" boundaryCondition="false" constant="false">
        <notes>
          <body xmlns="http://www.w3.org/1999/xhtml">
            <p>FORMULA: C5H9NO4</p>
            <p>CHARGE: -1.9981</p>
          </body>
        </notes>
      </species>
      <species id="M_cid0000024_e" name="L-Glutamate" compartment="e" hasOnlySubstanceUnits="false" boundaryCondition="false" constant="false">
        <notes>
          <body xmlns="http://www.w3.org/1999/xhtml">
            <p>FORMULA: C5H9NO4</p>
            <p>CHARGE: -1.9981</p>
          </body>
        </notes>
      </species>
      <species id="M_cid0000025_c" name="2-Oxoglutarate" compartment="c" hasOnlySubstanceUnits="false" boundaryCondition="false" constant="false">
        <notes>
          <body xmlns="http://www.w3.org/1999/xhtml">
            <p>FORMULA: C5H6O5</p>
            <p>CHARGE: -1.9993</p>
          </body>
        </notes>
      </species>
      <species id="M_cid0000025_e" name="2-Oxoglutarate" compartment="e" hasOnlySubstanceUnits="false" boundaryCondition="false" constant="false">
        <notes>
          <body xmlns="http://www.w3.org/1999/xhtml">
            <p>FORMULA: C5H6O5</p>
            <p>CHARGE: -1.9993</p>
          </body>
        </notes>
      </species>
      <species id="M_cid0000026_c" name="H2O2" compartment="c" hasOnlySubstanceUnits="false" boundaryCondition="false" constant="false">
        <notes>
          <body xmlns="http://www.w3.org/1999/xhtml">
            <p>FORMULA: H2O2</p>
            <p>CHARGE: -3.0199e-005</p>
          </body>
        </notes>
      </species>
      <species id="M_cid0000027_c" name="UDP-glucose" compartment="c" hasOnlySubstanceUnits="false" boundaryCondition="false" constant="false">
        <notes>
          <body xmlns="http://www.w3.org/1999/xhtml">
            <p>FORMULA: C15H24N2O17P2</p>
            <p>CHARGE: -2.0018</p>
          </body>
        </notes>
      </species>
      <species id="M_cid0000028_c" name="D-Glucose" compartment="c" hasOnlySubstanceUnits="false" boundaryCondition="false" constant="false">
        <notes>
          <body xmlns="http://www.w3.org/1999/xhtml">
            <p>FORMULA: C6H12O6</p>
            <p>CHARGE: -5.0116e-005</p>
          </body>
        </notes>
      </species>
      <species id="M_cid0000028_e" name="D-Glucose" compartment="e" hasOnlySubstanceUnits="false" boundaryCondition="false" constant="false">
        <notes>
          <body xmlns="http://www.w3.org/1999/xhtml">
            <p>FORMULA: C6H12O6</p>
            <p>CHARGE: -5.0116e-005</p>
          </body>
        </notes>
      </species>
      <species id="M_cid0000030_c" name="Acetate" compartment="c" hasOnlySubstanceUnits="false" boundaryCondition="false" constant="false">
        <notes>
          <body xmlns="http://www.w3.org/1999/xhtml">
            <p>FORMULA: C2H4O2</p>
            <p>CHARGE: -0.99654</p>
          </body>
        </notes>
      </species>
      <species id="M_cid0000030_e" name="Acetate" compartment="e" hasOnlySubstanceUnits="false" boundaryCondition="false" constant="false">
        <notes>
          <body xmlns="http://www.w3.org/1999/xhtml">
            <p>FORMULA: C2H4O2</p>
            <p>CHARGE: -0.99654</p>
          </body>
        </notes>
      </species>
      <species id="M_cid0000032_c" name="GDP" compartment="c" hasOnlySubstanceUnits="false" boundaryCondition="false" constant="false">
        <notes>
          <body xmlns="http://www.w3.org/1999/xhtml">
            <p>FORMULA: C10H15N5O11P2</p>
            <p>CHARGE: -2.2849</p>
          </body>
        </notes>
      </species>
      <species id="M_cid0000033_c" name="Oxaloacetate" compartment="c" hasOnlySubstanceUnits="false" boundaryCondition="false" constant="false">
        <notes>
          <body xmlns="http://www.w3.org/1999/xhtml">
            <p>FORMULA: C4H4O5</p>
            <p>CHARGE: -1.9996</p>
          </body>
        </notes>
      </species>
      <species id="M_cid0000034_c" name="Glycine" compartment="c" hasOnlySubstanceUnits="false" boundaryCondition="false" constant="false">
        <notes>
          <body xmlns="http://www.w3.org/1999/xhtml">
            <p>FORMULA: C2H5NO2</p>
            <p>CHARGE: -0.99291</p>
          </body>
        </notes>
      </species>
      <species id="M_cid0000034_e" name="Glycine" compartment="e" hasOnlySubstanceUnits="false" boundaryCondition="false" constant="false">
        <notes>
          <body xmlns="http://www.w3.org/1999/xhtml">
            <p>FORMULA: C2H5NO2</p>
            <p>CHARGE: -0.99291</p>
          </body>
        </notes>
      </species>
      <species id="M_cid0000036_c" name="DNA" compartment="c" hasOnlySubstanceUnits="false" boundaryCondition="false" constant="false">
        <notes>
          <body xmlns="http://www.w3.org/1999/xhtml">
            <p>FORMULA: C10H17O8PR2(C5H8O5PR)n</p>
            <p>CHARGE: NaN</p>
          </body>
        </notes>
      </species>
      <species id="M_cid0000037_c" name="Acyl-CoA" compartment="c" hasOnlySubstanceUnits="false" boundaryCondition="false" constant="false">
        <notes>
          <body xmlns="http://www.w3.org/1999/xhtml">
            <p>FORMULA: C22H35N7O17P3SR</p>
            <p>CHARGE: NaN</p>
          </body>
        </notes>
      </species>
      <species id="M_cid0000038_c" name="L-Alanine" compartment="c" hasOnlySubstanceUnits="false" boundaryCondition="false" constant="false">
        <notes>
          <body xmlns="http://www.w3.org/1999/xhtml">
            <p>FORMULA: C3H7NO2</p>
            <p>CHARGE: -0.9823</p>
          </body>
        </notes>
      </species>
      <species id="M_cid0000039_c" name="Succinate" compartment="c" hasOnlySubstanceUnits="false" boundaryCondition="false" constant="false">
        <notes>
          <body xmlns="http://www.w3.org/1999/xhtml">
            <p>FORMULA: C4H6O4</p>
            <p>CHARGE: -1.9533</p>
          </body>
        </notes>
      </species>
      <species id="M_cid0000039_e" name="Succinate" compartment="e" hasOnlySubstanceUnits="false" boundaryCondition="false" constant="false">
        <notes>
          <body xmlns="http://www.w3.org/1999/xhtml">
            <p>FORMULA: C4H6O4</p>
            <p>CHARGE: -1.9533</p>
          </body>
        </notes>
      </species>
      <species id="M_cid0000040_c" name="UDP-N-acetyl-D-glucosamine" compartment="c" hasOnlySubstanceUnits="false" boundaryCondition="false" constant="false">
        <notes>
          <body xmlns="http://www.w3.org/1999/xhtml">
            <p>FORMULA: C17H27N3O17P2</p>
            <p>CHARGE: -2.0018</p>
          </body>
        </notes>
      </species>
      <species id="M_cid0000041_c" name="GTP" compartment="c" hasOnlySubstanceUnits="false" boundaryCondition="false" constant="false">
        <notes>
          <body xmlns="http://www.w3.org/1999/xhtml">
            <p>FORMULA: C10H16N5O14P3</p>
            <p>CHARGE: -3.2849</p>
          </body>
        </notes>
      </species>
      <species id="M_cid0000042_c" name="L-Lysine" compartment="c" hasOnlySubstanceUnits="false" boundaryCondition="false" constant="false">
        <notes>
          <body xmlns="http://www.w3.org/1999/xhtml">
            <p>FORMULA: C6H14N2O2</p>
            <p>CHARGE: 1.8985</p>
          </body>
        </notes>
      </species>
      <species id="M_cid0000042_e" name="L-Lysine" compartment="e" hasOnlySubstanceUnits="false" boundaryCondition="false" constant="false">
        <notes>
          <body xmlns="http://www.w3.org/1999/xhtml">
            <p>FORMULA: C6H14N2O2</p>
            <p>CHARGE: 1.8985</p>
          </body>
        </notes>
      </species>
      <species id="M_cid0000043_c" name="Glyoxylate" compartment="c" hasOnlySubstanceUnits="false" boundaryCondition="false" constant="false">
        <notes>
          <body xmlns="http://www.w3.org/1999/xhtml">
            <p>FORMULA: C2H2O3</p>
            <p>CHARGE: -0.99996</p>
          </body>
        </notes>
      </species>
      <species id="M_cid0000044_c" name="L-Aspartate" compartment="c" hasOnlySubstanceUnits="false" boundaryCondition="false" constant="false">
        <notes>
          <body xmlns="http://www.w3.org/1999/xhtml">
            <p>FORMULA: C4H7NO4</p>
            <p>CHARGE: -1.9872</p>
          </body>
        </notes>
      </species>
      <species id="M_cid0000045_c" name="Glutathione" compartment="c" hasOnlySubstanceUnits="false" boundaryCondition="false" constant="false">
        <notes>
          <body xmlns="http://www.w3.org/1999/xhtml">
            <p>FORMULA: C10H17N3O6S</p>
            <p>CHARGE: -2.0003</p>
          </body>
        </notes>
      </species>
      <species id="M_cid0000046_c" name="UDP-D-galactose" compartment="c" hasOnlySubstanceUnits="false" boundaryCondition="false" constant="false">
        <notes>
          <body xmlns="http://www.w3.org/1999/xhtml">
            <p>FORMULA: C15H24N2O17P2</p>
            <p>CHARGE: -2.0018</p>
          </body>
        </notes>
      </species>
      <species id="M_cid0000047_c" name="3&apos;-Phosphoadenylyl sulfate" compartment="c" hasOnlySubstanceUnits="false" boundaryCondition="false" constant="false">
        <notes>
          <body xmlns="http://www.w3.org/1999/xhtml">
            <p>FORMULA: C10H15N5O13P2S</p>
            <p>CHARGE: -3.9164</p>
          </body>
        </notes>
      </species>
      <species id="M_cid0000048_c" name="Adenosine 3&apos;,5&apos;-bisphosphate" compartment="c" hasOnlySubstanceUnits="false" boundaryCondition="false" constant="false">
        <notes>
          <body xmlns="http://www.w3.org/1999/xhtml">
            <p>FORMULA: C10H15N5O10P2</p>
            <p>CHARGE: -3.7638</p>
          </body>
        </notes>
      </species>
      <species id="M_cid0000049_c" name="CMP" compartment="c" hasOnlySubstanceUnits="false" boundaryCondition="false" constant="false">
        <notes>
          <body xmlns="http://www.w3.org/1999/xhtml">
            <p>FORMULA: C9H14N3O8P</p>
            <p>CHARGE: -1.849</p>
          </body>
        </notes>
      </species>
      <species id="M_cid0000050_c" name="Formate" compartment="c" hasOnlySubstanceUnits="false" boundaryCondition="false" constant="false">
        <notes>
          <body xmlns="http://www.w3.org/1999/xhtml">
            <p>FORMULA: CH2O2</p>
            <p>CHARGE: -0.99814</p>
          </body>
        </notes>
      </species>
      <species id="M_cid0000050_e" name="Formate" compartment="e" hasOnlySubstanceUnits="false" boundaryCondition="false" constant="false">
        <notes>
          <body xmlns="http://www.w3.org/1999/xhtml">
            <p>FORMULA: CH2O2</p>
            <p>CHARGE: -0.99814</p>
          </body>
        </notes>
      </species>
      <species id="M_cid0000051_c" name="Sulfate" compartment="c" hasOnlySubstanceUnits="false" boundaryCondition="false" constant="false">
        <notes>
          <body xmlns="http://www.w3.org/1999/xhtml">
            <p>FORMULA: H2SO4</p>
            <p>CHARGE: -2</p>
          </body>
        </notes>
      </species>
      <species id="M_cid0000051_e" name="Sulfate" compartment="e" hasOnlySubstanceUnits="false" boundaryCondition="false" constant="false">
        <notes>
          <body xmlns="http://www.w3.org/1999/xhtml">
            <p>FORMULA: H2SO4</p>
            <p>CHARGE: -2</p>
          </body>
        </notes>
      </species>
      <species id="M_cid0000052_c" name="FMN" compartment="c" hasOnlySubstanceUnits="false" boundaryCondition="false" constant="false">
        <notes>
          <body xmlns="http://www.w3.org/1999/xhtml">
            <p>FORMULA: C17H21N4O9P</p>
            <p>CHARGE: -2.2691</p>
          </body>
        </notes>
      </species>
      <species id="M_cid0000053_c" name="L-Arginine" compartment="c" hasOnlySubstanceUnits="false" boundaryCondition="false" constant="false">
        <notes>
          <body xmlns="http://www.w3.org/1999/xhtml">
            <p>FORMULA: C6H14N4O2</p>
            <p>CHARGE: 1.9891</p>
          </body>
        </notes>
      </species>
      <species id="M_cid0000054_c" name="CTP" compartment="c" hasOnlySubstanceUnits="false" boundaryCondition="false" constant="false">
        <notes>
          <body xmlns="http://www.w3.org/1999/xhtml">
            <p>FORMULA: C9H16N3O14P3</p>
            <p>CHARGE: -3.2846</p>
          </body>
        </notes>
      </species>
      <species id="M_cid0000055_c" name="L-Glutamine" compartment="c" hasOnlySubstanceUnits="false" boundaryCondition="false" constant="false">
        <notes>
          <body xmlns="http://www.w3.org/1999/xhtml">
            <p>FORMULA: C5H10N2O3</p>
            <p>CHARGE: -0.99423</p>
          </body>
        </notes>
      </species>
      <species id="M_cid0000055_e" name="L-Glutamine" compartment="e" hasOnlySubstanceUnits="false" boundaryCondition="false" constant="false">
        <notes>
          <body xmlns="http://www.w3.org/1999/xhtml">
            <p>FORMULA: C5H10N2O3</p>
            <p>CHARGE: -0.99423</p>
          </body>
        </notes>
      </species>
      <species id="M_cid0000056_c" name="L-Serine" compartment="c" hasOnlySubstanceUnits="false" boundaryCondition="false" constant="false">
        <notes>
          <body xmlns="http://www.w3.org/1999/xhtml">
            <p>FORMULA: C3H7NO3</p>
            <p>CHARGE: -0.99817</p>
          </body>
        </notes>
      </species>
      <species id="M_cid0000057_c" name="Formaldehyde" compartment="c" hasOnlySubstanceUnits="false" boundaryCondition="false" constant="false">
        <notes>
          <body xmlns="http://www.w3.org/1999/xhtml">
            <p>FORMULA: CH2O</p>
            <p>CHARGE: 2.884e-014</p>
          </body>
        </notes>
      </species>
      <species id="M_cid0000058_c" name="Thiamin diphosphate" compartment="c" hasOnlySubstanceUnits="false" boundaryCondition="false" constant="false">
        <notes>
          <body xmlns="http://www.w3.org/1999/xhtml">
            <p>FORMULA: C12H19N4O7P2S</p>
            <p>CHARGE: -1.2799</p>
          </body>
        </notes>
      </species>
      <species id="M_cid0000061_c" name="L-Methionine" compartment="c" hasOnlySubstanceUnits="false" boundaryCondition="false" constant="false">
        <notes>
          <body xmlns="http://www.w3.org/1999/xhtml">
            <p>FORMULA: C5H11NO2S</p>
            <p>CHARGE: -0.97876</p>
          </body>
        </notes>
      </species>
      <species id="M_cid0000061_e" name="L-Methionine" compartment="e" hasOnlySubstanceUnits="false" boundaryCondition="false" constant="false">
        <notes>
          <body xmlns="http://www.w3.org/1999/xhtml">
            <p>FORMULA: C5H11NO2S</p>
            <p>CHARGE: -0.97876</p>
          </body>
        </notes>
      </species>
      <species id="M_cid0000062_c" name="Phosphoenolpyruvate" compartment="c" hasOnlySubstanceUnits="false" boundaryCondition="false" constant="false">
        <notes>
          <body xmlns="http://www.w3.org/1999/xhtml">
            <p>FORMULA: C3H5O6P</p>
            <p>CHARGE: -2.9051</p>
          </body>
        </notes>
      </species>
      <species id="M_cid0000063_c" name="UTP" compartment="c" hasOnlySubstanceUnits="false" boundaryCondition="false" constant="false">
        <notes>
          <body xmlns="http://www.w3.org/1999/xhtml">
            <p>FORMULA: C9H15N2O15P3</p>
            <p>CHARGE: -3.2855</p>
          </body>
        </notes>
      </species>
      <species id="M_cid0000065_c" name="L-Ornithine" compartment="c" hasOnlySubstanceUnits="false" boundaryCondition="false" constant="false">
        <notes>
          <body xmlns="http://www.w3.org/1999/xhtml">
            <p>FORMULA: C5H12N2O2</p>
            <p>CHARGE: 1.8821</p>
          </body>
        </notes>
      </species>
      <species id="M_cid0000066_c" name="L-Tryptophan" compartment="c" hasOnlySubstanceUnits="false" boundaryCondition="false" constant="false">
        <notes>
          <body xmlns="http://www.w3.org/1999/xhtml">
            <p>FORMULA: C11H12N2O2</p>
            <p>CHARGE: -0.9827</p>
          </body>
        </notes>
      </species>
      <species id="M_cid0000067_c" name="L-Phenylalanine" compartment="c" hasOnlySubstanceUnits="false" boundaryCondition="false" constant="false">
        <notes>
          <body xmlns="http://www.w3.org/1999/xhtml">
            <p>FORMULA: C9H11NO2</p>
            <p>CHARGE: -0.98347</p>
          </body>
        </notes>
      </species>
      <species id="M_cid0000068_c" name="H+" compartment="c" hasOnlySubstanceUnits="false" boundaryCondition="false" constant="false">
        <notes>
          <body xmlns="http://www.w3.org/1999/xhtml">
            <p>FORMULA: H</p>
            <p>CHARGE: 1</p>
          </body>
        </notes>
      </species>
      <species id="M_cid0000068_e" name="H+" compartment="e" hasOnlySubstanceUnits="false" boundaryCondition="false" constant="false">
        <notes>
          <body xmlns="http://www.w3.org/1999/xhtml">
            <p>FORMULA: H</p>
            <p>CHARGE: 1</p>
          </body>
        </notes>
      </species>
      <species id="M_cid0000069_c" name="ITP" compartment="c" hasOnlySubstanceUnits="false" boundaryCondition="false" constant="false">
        <notes>
          <body xmlns="http://www.w3.org/1999/xhtml">
            <p>FORMULA: C10H15N4O14P3</p>
            <p>CHARGE: -3.2948</p>
          </body>
        </notes>
      </species>
      <species id="M_cid0000070_c" name="L-Tyrosine" compartment="c" hasOnlySubstanceUnits="false" boundaryCondition="false" constant="false">
        <notes>
          <body xmlns="http://www.w3.org/1999/xhtml">
            <p>FORMULA: C9H11NO3</p>
            <p>CHARGE: -0.99852</p>
          </body>
        </notes>
      </species>
      <species id="M_cid0000071_c" name="Malonyl-CoA" compartment="c" hasOnlySubstanceUnits="false" boundaryCondition="false" constant="false">
        <notes>
          <body xmlns="http://www.w3.org/1999/xhtml">
            <p>FORMULA: C24H38N7O19P3S</p>
            <p>CHARGE: -4.9145</p>
          </body>
        </notes>
      </species>
      <species id="M_cid0000072_c" name="Acetaldehyde" compartment="c" hasOnlySubstanceUnits="false" boundaryCondition="false" constant="false">
        <notes>
          <body xmlns="http://www.w3.org/1999/xhtml">
            <p>FORMULA: C2H4O</p>
            <p>CHARGE: -3.1623e-008</p>
          </body>
        </notes>
      </species>
      <species id="M_cid0000073_c" name="D-Fructose 6-phosphate" compartment="c" hasOnlySubstanceUnits="false" boundaryCondition="false" constant="false">
        <notes>
          <body xmlns="http://www.w3.org/1999/xhtml">
            <p>FORMULA: C6H13O9P</p>
            <p>CHARGE: -1.8495</p>
          </body>
        </notes>
      </species>
      <species id="M_cid0000074_c" name="Urea" compartment="c" hasOnlySubstanceUnits="false" boundaryCondition="false" constant="false">
        <notes>
          <body xmlns="http://www.w3.org/1999/xhtml">
            <p>FORMULA: CH4N2O</p>
            <p>CHARGE: -1.4355e-009</p>
          </body>
        </notes>
      </species>
      <species id="M_cid0000075_c" name="Sulfur" compartment="c" hasOnlySubstanceUnits="false" boundaryCondition="false" constant="false">
        <notes>
          <body xmlns="http://www.w3.org/1999/xhtml">
            <p>FORMULA: S</p>
            <p>CHARGE: 0</p>
          </body>
        </notes>
      </species>
      <species id="M_cid0000076_c" name="Nitrite" compartment="c" hasOnlySubstanceUnits="false" boundaryCondition="false" constant="false">
        <notes>
          <body xmlns="http://www.w3.org/1999/xhtml">
            <p>FORMULA: HNO2</p>
            <p>CHARGE: -0.99979</p>
          </body>
        </notes>
      </species>
      <species id="M_cid0000077_c" name="Sucrose" compartment="c" hasOnlySubstanceUnits="false" boundaryCondition="false" constant="false">
        <notes>
          <body xmlns="http://www.w3.org/1999/xhtml">
            <p>FORMULA: C12H22O11</p>
            <p>CHARGE: -1.4454e-005</p>
          </body>
        </notes>
      </species>
      <species id="M_cid0000077_e" name="Sucrose" compartment="e" hasOnlySubstanceUnits="false" boundaryCondition="false" constant="false">
        <notes>
          <body xmlns="http://www.w3.org/1999/xhtml">
            <p>FORMULA: C12H22O11</p>
            <p>CHARGE: -1.4454e-005</p>
          </body>
        </notes>
      </species>
      <species id="M_cid0000079_c" name="Succinyl-CoA" compartment="c" hasOnlySubstanceUnits="false" boundaryCondition="false" constant="false">
        <notes>
          <body xmlns="http://www.w3.org/1999/xhtml">
            <p>FORMULA: C25H40N7O19P3S</p>
            <p>CHARGE: -4.9145</p>
          </body>
        </notes>
      </species>
      <species id="M_cid0000080_c" name="D-Glucose 6-phosphate" compartment="c" hasOnlySubstanceUnits="false" boundaryCondition="false" constant="false">
        <notes>
          <body xmlns="http://www.w3.org/1999/xhtml">
            <p>FORMULA: C6H13O9P</p>
            <p>CHARGE: -1.8491</p>
          </body>
        </notes>
      </species>
      <species id="M_cid0000081_c" name="sn-Glycerol 3-phosphate" compartment="c" hasOnlySubstanceUnits="false" boundaryCondition="false" constant="false">
        <notes>
          <body xmlns="http://www.w3.org/1999/xhtml">
            <p>FORMULA: C3H9O6P</p>
            <p>CHARGE: -1.7469</p>
          </body>
        </notes>
      </species>
      <species id="M_cid0000081_e" name="sn-Glycerol 3-phosphate" compartment="e" hasOnlySubstanceUnits="false" boundaryCondition="false" constant="false">
        <notes>
          <body xmlns="http://www.w3.org/1999/xhtml">
            <p>FORMULA: C3H9O6P</p>
            <p>CHARGE: -1.7469</p>
          </body>
        </notes>
      </species>
      <species id="M_cid0000082_c" name="Sulfite" compartment="c" hasOnlySubstanceUnits="false" boundaryCondition="false" constant="false">
        <notes>
          <body xmlns="http://www.w3.org/1999/xhtml">
            <p>FORMULA: H2SO3</p>
            <p>CHARGE: -1.0119</p>
          </body>
        </notes>
      </species>
      <species id="M_cid0000083_c" name="D-Fructose" compartment="c" hasOnlySubstanceUnits="false" boundaryCondition="false" constant="false">
        <notes>
          <body xmlns="http://www.w3.org/1999/xhtml">
            <p>FORMULA: C6H12O6</p>
            <p>CHARGE: -0.00052453</p>
          </body>
        </notes>
      </species>
      <species id="M_cid0000083_e" name="D-Fructose" compartment="e" hasOnlySubstanceUnits="false" boundaryCondition="false" constant="false">
        <notes>
          <body xmlns="http://www.w3.org/1999/xhtml">
            <p>FORMULA: C6H12O6</p>
            <p>CHARGE: -0.00052453</p>
          </body>
        </notes>
      </species>
      <species id="M_cid0000084_c" name="GDP-mannose" compartment="c" hasOnlySubstanceUnits="false" boundaryCondition="false" constant="false">
        <notes>
          <body xmlns="http://www.w3.org/1999/xhtml">
            <p>FORMULA: C16H25N5O16P2</p>
            <p>CHARGE: -2.0007</p>
          </body>
        </notes>
      </species>
      <species id="M_cid0000085_c" name="L-Cysteine" compartment="c" hasOnlySubstanceUnits="false" boundaryCondition="false" constant="false">
        <notes>
          <body xmlns="http://www.w3.org/1999/xhtml">
            <p>FORMULA: C3H7NO2S</p>
            <p>CHARGE: -0.99564</p>
          </body>
        </notes>
      </species>
      <species id="M_cid0000086_c" name="beta-Alanine" compartment="c" hasOnlySubstanceUnits="false" boundaryCondition="false" constant="false">
        <notes>
          <body xmlns="http://www.w3.org/1999/xhtml">
            <p>FORMULA: C3H7NO2</p>
            <p>CHARGE: 0.42093</p>
          </body>
        </notes>
      </species>
      <species id="M_cid0000087_c" name="Propanoyl-CoA" compartment="c" hasOnlySubstanceUnits="false" boundaryCondition="false" constant="false">
        <notes>
          <body xmlns="http://www.w3.org/1999/xhtml">
            <p>FORMULA: C24H40N7O17P3S</p>
            <p>CHARGE: -3.9164</p>
          </body>
        </notes>
      </species>
      <species id="M_cid0000088_c" name="Tetrahydrofolate" compartment="c" hasOnlySubstanceUnits="false" boundaryCondition="false" constant="false">
        <notes>
          <body xmlns="http://www.w3.org/1999/xhtml">
            <p>FORMULA: C19H23N7O6</p>
            <p>CHARGE: -1.9994</p>
          </body>
        </notes>
      </species>
      <species id="M_cid0000089_c" name="D-Glucose 1-phosphate" compartment="c" hasOnlySubstanceUnits="false" boundaryCondition="false" constant="false">
        <notes>
          <body xmlns="http://www.w3.org/1999/xhtml">
            <p>FORMULA: C6H13O9P</p>
            <p>CHARGE: -1.8577</p>
          </body>
        </notes>
      </species>
      <species id="M_cid0000090_c" name="IDP" compartment="c" hasOnlySubstanceUnits="false" boundaryCondition="false" constant="false">
        <notes>
          <body xmlns="http://www.w3.org/1999/xhtml">
            <p>FORMULA: C10H14N4O11P2</p>
            <p>CHARGE: -2.2949</p>
          </body>
        </notes>
      </species>
      <species id="M_cid0000091_c" name="UMP" compartment="c" hasOnlySubstanceUnits="false" boundaryCondition="false" constant="false">
        <notes>
          <body xmlns="http://www.w3.org/1999/xhtml">
            <p>FORMULA: C9H13N2O9P</p>
            <p>CHARGE: -1.851</p>
          </body>
        </notes>
      </species>
      <species id="M_cid0000092_c" name="Uracil" compartment="c" hasOnlySubstanceUnits="false" boundaryCondition="false" constant="false">
        <notes>
          <body xmlns="http://www.w3.org/1999/xhtml">
            <p>FORMULA: C4H4N2O2</p>
            <p>CHARGE: -0.0016954</p>
          </body>
        </notes>
      </species>
      <species id="M_cid0000092_e" name="Uracil" compartment="e" hasOnlySubstanceUnits="false" boundaryCondition="false" constant="false">
        <notes>
          <body xmlns="http://www.w3.org/1999/xhtml">
            <p>FORMULA: C4H4N2O2</p>
            <p>CHARGE: -0.0016954</p>
          </body>
        </notes>
      </species>
      <species id="M_cid0000093_c" name="Anthranilate" compartment="c" hasOnlySubstanceUnits="false" boundaryCondition="false" constant="false">
        <notes>
          <body xmlns="http://www.w3.org/1999/xhtml">
            <p>FORMULA: C7H7NO2</p>
            <p>CHARGE: -0.9923</p>
          </body>
        </notes>
      </species>
      <species id="M_cid0000094_c" name="2-Oxobutanoate" compartment="c" hasOnlySubstanceUnits="false" boundaryCondition="false" constant="false">
        <notes>
          <body xmlns="http://www.w3.org/1999/xhtml">
            <p>FORMULA: C4H6O3</p>
            <p>CHARGE: -0.99985</p>
          </body>
        </notes>
      </species>
      <species id="M_cid0000095_c" name="Glycerone phosphate" compartment="c" hasOnlySubstanceUnits="false" boundaryCondition="false" constant="false">
        <notes>
          <body xmlns="http://www.w3.org/1999/xhtml">
            <p>FORMULA: C3H7O6P</p>
            <p>CHARGE: -1.8577</p>
          </body>
        </notes>
      </species>
      <species id="M_cid0000096_c" name="CDP" compartment="c" hasOnlySubstanceUnits="false" boundaryCondition="false" constant="false">
        <notes>
          <body xmlns="http://www.w3.org/1999/xhtml">
            <p>FORMULA: C9H15N3O11P2</p>
            <p>CHARGE: -2.2846</p>
          </body>
        </notes>
      </species>
      <species id="M_cid0000097_c" name="Choline" compartment="c" hasOnlySubstanceUnits="false" boundaryCondition="false" constant="false">
        <notes>
          <body xmlns="http://www.w3.org/1999/xhtml">
            <p>FORMULA: C5H14NO</p>
            <p>CHARGE: 1</p>
          </body>
        </notes>
      </species>
      <species id="M_cid0000099_c" name="Glycerol" compartment="c" hasOnlySubstanceUnits="false" boundaryCondition="false" constant="false">
        <notes>
          <body xmlns="http://www.w3.org/1999/xhtml">
            <p>FORMULA: C3H8O3</p>
            <p>CHARGE: -2.4536e-007</p>
          </body>
        </notes>
      </species>
      <species id="M_cid0000099_e" name="Glycerol" compartment="e" hasOnlySubstanceUnits="false" boundaryCondition="false" constant="false">
        <notes>
          <body xmlns="http://www.w3.org/1999/xhtml">
            <p>FORMULA: C3H8O3</p>
            <p>CHARGE: -2.4536e-007</p>
          </body>
        </notes>
      </species>
      <species id="M_cid0000100_c" name="D-Ribose 5-phosphate" compartment="c" hasOnlySubstanceUnits="false" boundaryCondition="false" constant="false">
        <notes>
          <body xmlns="http://www.w3.org/1999/xhtml">
            <p>FORMULA: C5H11O8P</p>
            <p>CHARGE: -1.8491</p>
          </body>
        </notes>
      </species>
      <species id="M_cid0000101_c" name="D-Glyceraldehyde 3-phosphate" compartment="c" hasOnlySubstanceUnits="false" boundaryCondition="false" constant="false">
        <notes>
          <body xmlns="http://www.w3.org/1999/xhtml">
            <p>FORMULA: C3H7O6P</p>
            <p>CHARGE: -1.7917</p>
          </body>
        </notes>
      </species>
      <species id="M_cid0000102_c" name="5-Phospho-alpha-D-ribose 1-diphosphate" compartment="c" hasOnlySubstanceUnits="false" boundaryCondition="false" constant="false">
        <notes>
          <body xmlns="http://www.w3.org/1999/xhtml">
            <p>FORMULA: C5H13O14P3</p>
            <p>CHARGE: -4.1337</p>
          </body>
        </notes>
      </species>
      <species id="M_cid0000103_c" name="Biotin" compartment="c" hasOnlySubstanceUnits="false" boundaryCondition="false" constant="false">
        <notes>
          <body xmlns="http://www.w3.org/1999/xhtml">
            <p>FORMULA: C10H16N2O3S</p>
            <p>CHARGE: -0.99749</p>
          </body>
        </notes>
      </species>
      <species id="M_cid0000103_e" name="Biotin" compartment="e" hasOnlySubstanceUnits="false" boundaryCondition="false" constant="false">
        <notes>
          <body xmlns="http://www.w3.org/1999/xhtml">
            <p>FORMULA: C10H16N2O3S</p>
            <p>CHARGE: -0.99749</p>
          </body>
        </notes>
      </species>
      <species id="M_cid0000104_c" name="D-Ribose" compartment="c" hasOnlySubstanceUnits="false" boundaryCondition="false" constant="false">
        <notes>
          <body xmlns="http://www.w3.org/1999/xhtml">
            <p>FORMULA: C5H10O5</p>
            <p>CHARGE: -4.8976e-005</p>
          </body>
        </notes>
      </species>
      <species id="M_cid0000104_e" name="D-Ribose" compartment="e" hasOnlySubstanceUnits="false" boundaryCondition="false" constant="false">
        <notes>
          <body xmlns="http://www.w3.org/1999/xhtml">
            <p>FORMULA: C5H10O5</p>
            <p>CHARGE: -4.8976e-005</p>
          </body>
        </notes>
      </species>
      <species id="M_cid0000105_c" name="Fumarate" compartment="c" hasOnlySubstanceUnits="false" boundaryCondition="false" constant="false">
        <notes>
          <body xmlns="http://www.w3.org/1999/xhtml">
            <p>FORMULA: C4H4O4</p>
            <p>CHARGE: -1.9974</p>
          </body>
        </notes>
      </species>
      <species id="M_cid0000106_c" name="L-Leucine" compartment="c" hasOnlySubstanceUnits="false" boundaryCondition="false" constant="false">
        <notes>
          <body xmlns="http://www.w3.org/1999/xhtml">
            <p>FORMULA: C6H13NO2</p>
            <p>CHARGE: -0.95992</p>
          </body>
        </notes>
      </species>
      <species id="M_cid0000106_e" name="L-Leucine" compartment="e" hasOnlySubstanceUnits="false" boundaryCondition="false" constant="false">
        <notes>
          <body xmlns="http://www.w3.org/1999/xhtml">
            <p>FORMULA: C6H13NO2</p>
            <p>CHARGE: -0.95992</p>
          </body>
        </notes>
      </species>
      <species id="M_cid0000107_c" name="D-Galactose" compartment="c" hasOnlySubstanceUnits="false" boundaryCondition="false" constant="false">
        <notes>
          <body xmlns="http://www.w3.org/1999/xhtml">
            <p>FORMULA: C6H12O6</p>
            <p>CHARGE: -5.0116e-005</p>
          </body>
        </notes>
      </species>
      <species id="M_cid0000108_c" name="Ferricytochrome c" compartment="c" hasOnlySubstanceUnits="false" boundaryCondition="false" constant="false">
        <notes>
          <body xmlns="http://www.w3.org/1999/xhtml">
            <p>FORMULA: C42H44FeN8O8S2R4</p>
            <p>CHARGE: NaN</p>
          </body>
        </notes>
      </species>
      <species id="M_cid0000109_c" name="Ferrocytochrome c" compartment="c" hasOnlySubstanceUnits="false" boundaryCondition="false" constant="false">
        <notes>
          <body xmlns="http://www.w3.org/1999/xhtml">
            <p>FORMULA: C42H44FeN8O8S2R4</p>
            <p>CHARGE: NaN</p>
          </body>
        </notes>
      </species>
      <species id="M_cid0000110_c" name="Glutathione disulfide" compartment="c" hasOnlySubstanceUnits="false" boundaryCondition="false" constant="false">
        <notes>
          <body xmlns="http://www.w3.org/1999/xhtml">
            <p>FORMULA: C20H32N6O12S2</p>
            <p>CHARGE: -3.9992</p>
          </body>
        </notes>
      </species>
      <species id="M_cid0000112_c" name="Isopentenyl diphosphate" compartment="c" hasOnlySubstanceUnits="false" boundaryCondition="false" constant="false">
        <notes>
          <body xmlns="http://www.w3.org/1999/xhtml">
            <p>FORMULA: C5H12O7P2</p>
            <p>CHARGE: -2.2846</p>
          </body>
        </notes>
      </species>
      <species id="M_cid0000113_c" name="IMP" compartment="c" hasOnlySubstanceUnits="false" boundaryCondition="false" constant="false">
        <notes>
          <body xmlns="http://www.w3.org/1999/xhtml">
            <p>FORMULA: C10H13N4O8P</p>
            <p>CHARGE: -1.8604</p>
          </body>
        </notes>
      </species>
      <species id="M_cid0000114_c" name="dATP" compartment="c" hasOnlySubstanceUnits="false" boundaryCondition="false" constant="false">
        <notes>
          <body xmlns="http://www.w3.org/1999/xhtml">
            <p>FORMULA: C10H16N5O12P3</p>
            <p>CHARGE: -3.2847</p>
          </body>
        </notes>
      </species>
      <species id="M_cid0000116_c" name="D-Alanine" compartment="c" hasOnlySubstanceUnits="false" boundaryCondition="false" constant="false">
        <notes>
          <body xmlns="http://www.w3.org/1999/xhtml">
            <p>FORMULA: C3H7NO2</p>
            <p>CHARGE: -0.9823</p>
          </body>
        </notes>
      </species>
      <species id="M_cid0000117_c" name="Putrescine" compartment="c" hasOnlySubstanceUnits="false" boundaryCondition="false" constant="false">
        <notes>
          <body xmlns="http://www.w3.org/1999/xhtml">
            <p>FORMULA: C4H12N2</p>
            <p>CHARGE: 1.9987</p>
          </body>
        </notes>
      </species>
      <species id="M_cid0000117_e" name="Putrescine" compartment="e" hasOnlySubstanceUnits="false" boundaryCondition="false" constant="false">
        <notes>
          <body xmlns="http://www.w3.org/1999/xhtml">
            <p>FORMULA: C4H12N2</p>
            <p>CHARGE: 1.9987</p>
          </body>
        </notes>
      </species>
      <species id="M_cid0000118_c" name="L-Histidine" compartment="c" hasOnlySubstanceUnits="false" boundaryCondition="false" constant="false">
        <notes>
          <body xmlns="http://www.w3.org/1999/xhtml">
            <p>FORMULA: C6H9N3O2</p>
            <p>CHARGE: -0.99696</p>
          </body>
        </notes>
      </species>
      <species id="M_cid0000119_c" name="Butanoyl-CoA" compartment="c" hasOnlySubstanceUnits="false" boundaryCondition="false" constant="false">
        <notes>
          <body xmlns="http://www.w3.org/1999/xhtml">
            <p>FORMULA: C25H42N7O17P3S</p>
            <p>CHARGE: -3.9164</p>
          </body>
        </notes>
      </species>
      <species id="M_cid0000121_c" name="Reduced ferredoxin" compartment="c" hasOnlySubstanceUnits="false" boundaryCondition="false" constant="false">
        <notes>
          <body xmlns="http://www.w3.org/1999/xhtml">
            <p>FORMULA: </p>
            <p>CHARGE: 4</p>
          </body>
        </notes>
      </species>
      <species id="M_cid0000121_e" name="Reduced ferredoxin" compartment="e" hasOnlySubstanceUnits="false" boundaryCondition="false" constant="false">
        <notes>
          <body xmlns="http://www.w3.org/1999/xhtml">
            <p>FORMULA: </p>
            <p>CHARGE: 4</p>
          </body>
        </notes>
      </species>
      <species id="M_cid0000122_c" name="Oxidized ferredoxin" compartment="c" hasOnlySubstanceUnits="false" boundaryCondition="false" constant="false">
        <notes>
          <body xmlns="http://www.w3.org/1999/xhtml">
            <p>FORMULA: </p>
            <p>CHARGE: 6</p>
          </body>
        </notes>
      </species>
      <species id="M_cid0000123_c" name="N-Acetyl-D-Glucosamine" compartment="c" hasOnlySubstanceUnits="false" boundaryCondition="false" constant="false">
        <notes>
          <body xmlns="http://www.w3.org/1999/xhtml">
            <p>FORMULA: C8H15NO6</p>
            <p>CHARGE: -2.5102e-005</p>
          </body>
        </notes>
      </species>
      <species id="M_cid0000123_e" name="N-Acetyl-D-Glucosamine" compartment="e" hasOnlySubstanceUnits="false" boundaryCondition="false" constant="false">
        <notes>
          <body xmlns="http://www.w3.org/1999/xhtml">
            <p>FORMULA: C8H15NO6</p>
            <p>CHARGE: -2.5102e-005</p>
          </body>
        </notes>
      </species>
      <species id="M_cid0000124_c" name="3-Methyl-2-oxobutanoic acid" compartment="c" hasOnlySubstanceUnits="false" boundaryCondition="false" constant="false">
        <notes>
          <body xmlns="http://www.w3.org/1999/xhtml">
            <p>FORMULA: C5H8O3</p>
            <p>CHARGE: -0.99977</p>
          </body>
        </notes>
      </species>
      <species id="M_cid0000125_c" name="5,10-Methylenetetrahydrofolate" compartment="c" hasOnlySubstanceUnits="false" boundaryCondition="false" constant="false">
        <notes>
          <body xmlns="http://www.w3.org/1999/xhtml">
            <p>FORMULA: C20H23N7O6</p>
            <p>CHARGE: -1.9995</p>
          </body>
        </notes>
      </species>
      <species id="M_cid0000126_c" name="GMP" compartment="c" hasOnlySubstanceUnits="false" boundaryCondition="false" constant="false">
        <notes>
          <body xmlns="http://www.w3.org/1999/xhtml">
            <p>FORMULA: C10H14N5O8P</p>
            <p>CHARGE: -1.8497</p>
          </body>
        </notes>
      </species>
      <species id="M_cid0000127_c" name="Adenine" compartment="c" hasOnlySubstanceUnits="false" boundaryCondition="false" constant="false">
        <notes>
          <body xmlns="http://www.w3.org/1999/xhtml">
            <p>FORMULA: C5H5N5</p>
            <p>CHARGE: 0.024989</p>
          </body>
        </notes>
      </species>
      <species id="M_cid0000128_c" name="L-Proline" compartment="c" hasOnlySubstanceUnits="false" boundaryCondition="false" constant="false">
        <notes>
          <body xmlns="http://www.w3.org/1999/xhtml">
            <p>FORMULA: C5H9NO2</p>
            <p>CHARGE: -0.68604</p>
          </body>
        </notes>
      </species>
      <species id="M_cid0000128_e" name="L-Proline" compartment="e" hasOnlySubstanceUnits="false" boundaryCondition="false" constant="false">
        <notes>
          <body xmlns="http://www.w3.org/1999/xhtml">
            <p>FORMULA: C5H9NO2</p>
            <p>CHARGE: -0.68604</p>
          </body>
        </notes>
      </species>
      <species id="M_cid0000129_c" name="(S)-Malate" compartment="c" hasOnlySubstanceUnits="false" boundaryCondition="false" constant="false">
        <notes>
          <body xmlns="http://www.w3.org/1999/xhtml">
            <p>FORMULA: C4H6O5</p>
            <p>CHARGE: -1.9867</p>
          </body>
        </notes>
      </species>
      <species id="M_cid0000129_e" name="(S)-Malate" compartment="e" hasOnlySubstanceUnits="false" boundaryCondition="false" constant="false">
        <notes>
          <body xmlns="http://www.w3.org/1999/xhtml">
            <p>FORMULA: C4H6O5</p>
            <p>CHARGE: -1.9867</p>
          </body>
        </notes>
      </species>
      <species id="M_cid0000130_c" name="L-Asparagine" compartment="c" hasOnlySubstanceUnits="false" boundaryCondition="false" constant="false">
        <notes>
          <body xmlns="http://www.w3.org/1999/xhtml">
            <p>FORMULA: C4H8N2O3</p>
            <p>CHARGE: -0.99945</p>
          </body>
        </notes>
      </species>
      <species id="M_cid0000131_c" name="Nicotinamide" compartment="c" hasOnlySubstanceUnits="false" boundaryCondition="false" constant="false">
        <notes>
          <body xmlns="http://www.w3.org/1999/xhtml">
            <p>FORMULA: C6H6N2O</p>
            <p>CHARGE: 0.00042599</p>
          </body>
        </notes>
      </species>
      <species id="M_cid0000132_c" name="Palmitoyl-CoA" compartment="c" hasOnlySubstanceUnits="false" boundaryCondition="false" constant="false">
        <notes>
          <body xmlns="http://www.w3.org/1999/xhtml">
            <p>FORMULA: C37H66N7O17P3S</p>
            <p>CHARGE: -3.9164</p>
          </body>
        </notes>
      </species>
      <species id="M_cid0000133_c" name="L-Homocysteine" compartment="c" hasOnlySubstanceUnits="false" boundaryCondition="false" constant="false">
        <notes>
          <body xmlns="http://www.w3.org/1999/xhtml">
            <p>FORMULA: C4H9NO2S</p>
            <p>CHARGE: -0.98578</p>
          </body>
        </notes>
      </species>
      <species id="M_cid0000134_c" name="4-Hydroxybenzoate" compartment="c" hasOnlySubstanceUnits="false" boundaryCondition="false" constant="false">
        <notes>
          <body xmlns="http://www.w3.org/1999/xhtml">
            <p>FORMULA: C7H6O3</p>
            <p>CHARGE: -0.99974</p>
          </body>
        </notes>
      </species>
      <species id="M_cid0000135_c" name="Citrate" compartment="c" hasOnlySubstanceUnits="false" boundaryCondition="false" constant="false">
        <notes>
          <body xmlns="http://www.w3.org/1999/xhtml">
            <p>FORMULA: C6H8O7</p>
            <p>CHARGE: -2.9758</p>
          </body>
        </notes>
      </species>
      <species id="M_cid0000136_c" name="D-Mannose" compartment="c" hasOnlySubstanceUnits="false" boundaryCondition="false" constant="false">
        <notes>
          <body xmlns="http://www.w3.org/1999/xhtml">
            <p>FORMULA: C6H12O6</p>
            <p>CHARGE: -5.0116e-005</p>
          </body>
        </notes>
      </species>
      <species id="M_cid0000136_e" name="D-Mannose" compartment="e" hasOnlySubstanceUnits="false" boundaryCondition="false" constant="false">
        <notes>
          <body xmlns="http://www.w3.org/1999/xhtml">
            <p>FORMULA: C6H12O6</p>
            <p>CHARGE: -5.0116e-005</p>
          </body>
        </notes>
      </species>
      <species id="M_cid0000137_c" name="Glycolate" compartment="c" hasOnlySubstanceUnits="false" boundaryCondition="false" constant="false">
        <notes>
          <body xmlns="http://www.w3.org/1999/xhtml">
            <p>FORMULA: C2H4O3</p>
            <p>CHARGE: -0.99966</p>
          </body>
        </notes>
      </species>
      <species id="M_cid0000138_c" name="Propanoate" compartment="c" hasOnlySubstanceUnits="false" boundaryCondition="false" constant="false">
        <notes>
          <body xmlns="http://www.w3.org/1999/xhtml">
            <p>FORMULA: C3H6O2</p>
            <p>CHARGE: -0.99441</p>
          </body>
        </notes>
      </species>
      <species id="M_cid0000139_c" name="Acetoacetate" compartment="c" hasOnlySubstanceUnits="false" boundaryCondition="false" constant="false">
        <notes>
          <body xmlns="http://www.w3.org/1999/xhtml">
            <p>FORMULA: C4H6O3</p>
            <p>CHARGE: -0.99895</p>
          </body>
        </notes>
      </species>
      <species id="M_cid0000140_c" name="Phenylpyruvate" compartment="c" hasOnlySubstanceUnits="false" boundaryCondition="false" constant="false">
        <notes>
          <body xmlns="http://www.w3.org/1999/xhtml">
            <p>FORMULA: C9H8O3</p>
            <p>CHARGE: -0.99979</p>
          </body>
        </notes>
      </species>
      <species id="M_cid0000142_c" name="Hydroxypyruvate" compartment="c" hasOnlySubstanceUnits="false" boundaryCondition="false" constant="false">
        <notes>
          <body xmlns="http://www.w3.org/1999/xhtml">
            <p>FORMULA: C3H4O4</p>
            <p>CHARGE: -0.99996</p>
          </body>
        </notes>
      </species>
      <species id="M_cid0000143_c" name="Carbamoyl phosphate" compartment="c" hasOnlySubstanceUnits="false" boundaryCondition="false" constant="false">
        <notes>
          <body xmlns="http://www.w3.org/1999/xhtml">
            <p>FORMULA: CH4NO5P</p>
            <p>CHARGE: -1.8811</p>
          </body>
        </notes>
      </species>
      <species id="M_cid0000144_c" name="5&apos;-Methylthioadenosine" compartment="c" hasOnlySubstanceUnits="false" boundaryCondition="false" constant="false">
        <notes>
          <body xmlns="http://www.w3.org/1999/xhtml">
            <p>FORMULA: C11H15N5O3S</p>
            <p>CHARGE: 0.013009</p>
          </body>
        </notes>
      </species>
      <species id="M_cid0000146_c" name="Thymine" compartment="c" hasOnlySubstanceUnits="false" boundaryCondition="false" constant="false">
        <notes>
          <body xmlns="http://www.w3.org/1999/xhtml">
            <p>FORMULA: C5H6N2O2</p>
            <p>CHARGE: -0.00095408</p>
          </body>
        </notes>
      </species>
      <species id="M_cid0000149_c" name="D-Xylose" compartment="c" hasOnlySubstanceUnits="false" boundaryCondition="false" constant="false">
        <notes>
          <body xmlns="http://www.w3.org/1999/xhtml">
            <p>FORMULA: C5H10O5</p>
            <p>CHARGE: -4.8976e-005</p>
          </body>
        </notes>
      </species>
      <species id="M_cid0000151_c" name="L-Valine" compartment="c" hasOnlySubstanceUnits="false" boundaryCondition="false" constant="false">
        <notes>
          <body xmlns="http://www.w3.org/1999/xhtml">
            <p>FORMULA: C5H11NO2</p>
            <p>CHARGE: -0.95902</p>
          </body>
        </notes>
      </species>
      <species id="M_cid0000151_e" name="L-Valine" compartment="e" hasOnlySubstanceUnits="false" boundaryCondition="false" constant="false">
        <notes>
          <body xmlns="http://www.w3.org/1999/xhtml">
            <p>FORMULA: C5H11NO2</p>
            <p>CHARGE: -0.95902</p>
          </body>
        </notes>
      </species>
      <species id="M_cid0000153_c" name="Cellobiose" compartment="c" hasOnlySubstanceUnits="false" boundaryCondition="false" constant="false">
        <notes>
          <body xmlns="http://www.w3.org/1999/xhtml">
            <p>FORMULA: C12H22O11</p>
            <p>CHARGE: -5.6232e-005</p>
          </body>
        </notes>
      </species>
      <species id="M_cid0000153_e" name="Cellobiose" compartment="e" hasOnlySubstanceUnits="false" boundaryCondition="false" constant="false">
        <notes>
          <body xmlns="http://www.w3.org/1999/xhtml">
            <p>FORMULA: C12H22O11</p>
            <p>CHARGE: -5.6232e-005</p>
          </body>
        </notes>
      </species>
      <species id="M_cid0000154_c" name="(S)-Lactate" compartment="c" hasOnlySubstanceUnits="false" boundaryCondition="false" constant="false">
        <notes>
          <body xmlns="http://www.w3.org/1999/xhtml">
            <p>FORMULA: C3H6O3</p>
            <p>CHARGE: -0.9994</p>
          </body>
        </notes>
      </species>
      <species id="M_cid0000154_e" name="(S)-Lactate" compartment="e" hasOnlySubstanceUnits="false" boundaryCondition="false" constant="false">
        <notes>
          <body xmlns="http://www.w3.org/1999/xhtml">
            <p>FORMULA: C3H6O3</p>
            <p>CHARGE: -0.9994</p>
          </body>
        </notes>
      </species>
      <species id="M_cid0000155_c" name="L-Threonine" compartment="c" hasOnlySubstanceUnits="false" boundaryCondition="false" constant="false">
        <notes>
          <body xmlns="http://www.w3.org/1999/xhtml">
            <p>FORMULA: C4H9NO3</p>
            <p>CHARGE: -0.99675</p>
          </body>
        </notes>
      </species>
      <species id="M_cid0000155_e" name="L-Threonine" compartment="e" hasOnlySubstanceUnits="false" boundaryCondition="false" constant="false">
        <notes>
          <body xmlns="http://www.w3.org/1999/xhtml">
            <p>FORMULA: C4H9NO3</p>
            <p>CHARGE: -0.99675</p>
          </body>
        </notes>
      </species>
      <species id="M_cid0000156_c" name="Ethanolamine" compartment="c" hasOnlySubstanceUnits="false" boundaryCondition="false" constant="false">
        <notes>
          <body xmlns="http://www.w3.org/1999/xhtml">
            <p>FORMULA: C2H7NO</p>
            <p>CHARGE: 0.99719</p>
          </body>
        </notes>
      </species>
      <species id="M_cid0000156_e" name="Ethanolamine" compartment="e" hasOnlySubstanceUnits="false" boundaryCondition="false" constant="false">
        <notes>
          <body xmlns="http://www.w3.org/1999/xhtml">
            <p>FORMULA: C2H7NO</p>
            <p>CHARGE: 0.99719</p>
          </body>
        </notes>
      </species>
      <species id="M_cid0000157_c" name="D-Glucuronate" compartment="c" hasOnlySubstanceUnits="false" boundaryCondition="false" constant="false">
        <notes>
          <body xmlns="http://www.w3.org/1999/xhtml">
            <p>FORMULA: C6H10O7</p>
            <p>CHARGE: -0.99989</p>
          </body>
        </notes>
      </species>
      <species id="M_cid0000160_c" name="3-Phospho-D-glycerate" compartment="c" hasOnlySubstanceUnits="false" boundaryCondition="false" constant="false">
        <notes>
          <body xmlns="http://www.w3.org/1999/xhtml">
            <p>FORMULA: C3H7O7P</p>
            <p>CHARGE: -2.7679</p>
          </body>
        </notes>
      </species>
      <species id="M_cid0000162_c" name="D-Ribulose 5-phosphate" compartment="c" hasOnlySubstanceUnits="false" boundaryCondition="false" constant="false">
        <notes>
          <body xmlns="http://www.w3.org/1999/xhtml">
            <p>FORMULA: C5H11O8P</p>
            <p>CHARGE: -1.7598</p>
          </body>
        </notes>
      </species>
      <species id="M_cid0000164_c" name="2-Dehydro-3-deoxy-D-gluconate" compartment="c" hasOnlySubstanceUnits="false" boundaryCondition="false" constant="false">
        <notes>
          <body xmlns="http://www.w3.org/1999/xhtml">
            <p>FORMULA: C6H10O6</p>
            <p>CHARGE: -0.99992</p>
          </body>
        </notes>
      </species>
      <species id="M_cid0000165_c" name="dADP" compartment="c" hasOnlySubstanceUnits="false" boundaryCondition="false" constant="false">
        <notes>
          <body xmlns="http://www.w3.org/1999/xhtml">
            <p>FORMULA: C10H15N5O9P2</p>
            <p>CHARGE: -2.28</p>
          </body>
        </notes>
      </species>
      <species id="M_cid0000166_c" name="Acetone" compartment="c" hasOnlySubstanceUnits="false" boundaryCondition="false" constant="false">
        <notes>
          <body xmlns="http://www.w3.org/1999/xhtml">
            <p>FORMULA: C3H6O</p>
            <p>CHARGE: -3.0257e-013</p>
          </body>
        </notes>
      </species>
      <species id="M_cid0000166_e" name="Acetone" compartment="e" hasOnlySubstanceUnits="false" boundaryCondition="false" constant="false">
        <notes>
          <body xmlns="http://www.w3.org/1999/xhtml">
            <p>FORMULA: C3H6O</p>
            <p>CHARGE: -3.0257e-013</p>
          </body>
        </notes>
      </species>
      <species id="M_cid0000167_c" name="Maltose" compartment="c" hasOnlySubstanceUnits="false" boundaryCondition="false" constant="false">
        <notes>
          <body xmlns="http://www.w3.org/1999/xhtml">
            <p>FORMULA: C12H22O11</p>
            <p>CHARGE: -5.6232e-005</p>
          </body>
        </notes>
      </species>
      <species id="M_cid0000169_c" name="Adenosine" compartment="c" hasOnlySubstanceUnits="false" boundaryCondition="false" constant="false">
        <notes>
          <body xmlns="http://www.w3.org/1999/xhtml">
            <p>FORMULA: C10H13N5O4</p>
            <p>CHARGE: 0.013009</p>
          </body>
        </notes>
      </species>
      <species id="M_cid0000171_c" name="Thymidine" compartment="c" hasOnlySubstanceUnits="false" boundaryCondition="false" constant="false">
        <notes>
          <body xmlns="http://www.w3.org/1999/xhtml">
            <p>FORMULA: C10H14N2O5</p>
            <p>CHARGE: -0.0010953</p>
          </body>
        </notes>
      </species>
      <species id="M_cid0000173_c" name="D-Glutamate" compartment="c" hasOnlySubstanceUnits="false" boundaryCondition="false" constant="false">
        <notes>
          <body xmlns="http://www.w3.org/1999/xhtml">
            <p>FORMULA: C5H9NO4</p>
            <p>CHARGE: -1.9981</p>
          </body>
        </notes>
      </species>
      <species id="M_cid0000174_c" name="beta-D-Glucose" compartment="c" hasOnlySubstanceUnits="false" boundaryCondition="false" constant="false">
        <notes>
          <body xmlns="http://www.w3.org/1999/xhtml">
            <p>FORMULA: C6H12O6</p>
            <p>CHARGE: -5.0116e-005</p>
          </body>
        </notes>
      </species>
      <species id="M_cid0000175_c" name="3-Oxopropanoate" compartment="c" hasOnlySubstanceUnits="false" boundaryCondition="false" constant="false">
        <notes>
          <body xmlns="http://www.w3.org/1999/xhtml">
            <p>FORMULA: C3H4O3</p>
            <p>CHARGE: -0.99942</p>
          </body>
        </notes>
      </species>
      <species id="M_cid0000176_c" name="Adenylyl sulfate" compartment="c" hasOnlySubstanceUnits="false" boundaryCondition="false" constant="false">
        <notes>
          <body xmlns="http://www.w3.org/1999/xhtml">
            <p>FORMULA: C10H14N5O10PS</p>
            <p>CHARGE: -2</p>
          </body>
        </notes>
      </species>
      <species id="M_cid0000177_c" name="Acetyl phosphate" compartment="c" hasOnlySubstanceUnits="false" boundaryCondition="false" constant="false">
        <notes>
          <body xmlns="http://www.w3.org/1999/xhtml">
            <p>FORMULA: C2H5O5P</p>
            <p>CHARGE: -1.84</p>
          </body>
        </notes>
      </species>
      <species id="M_cid0000178_c" name="Acyl-carrier protein" compartment="c" hasOnlySubstanceUnits="false" boundaryCondition="false" constant="false">
        <notes>
          <body xmlns="http://www.w3.org/1999/xhtml">
            <p>FORMULA: HSR</p>
            <p>CHARGE: -1</p>
          </body>
        </notes>
      </species>
      <species id="M_cid0000179_c" name="D-Xylulose 5-phosphate" compartment="c" hasOnlySubstanceUnits="false" boundaryCondition="false" constant="false">
        <notes>
          <body xmlns="http://www.w3.org/1999/xhtml">
            <p>FORMULA: C5H11O8P</p>
            <p>CHARGE: -1.7598</p>
          </body>
        </notes>
      </species>
      <species id="M_cid0000180_c" name="Succinate semialdehyde" compartment="c" hasOnlySubstanceUnits="false" boundaryCondition="false" constant="false">
        <notes>
          <body xmlns="http://www.w3.org/1999/xhtml">
            <p>FORMULA: C4H6O3</p>
            <p>CHARGE: -0.99865</p>
          </body>
        </notes>
      </species>
      <species id="M_cid0000181_c" name="4-Methyl-2-oxopentanoate" compartment="c" hasOnlySubstanceUnits="false" boundaryCondition="false" constant="false">
        <notes>
          <body xmlns="http://www.w3.org/1999/xhtml">
            <p>FORMULA: C6H10O3</p>
            <p>CHARGE: -0.99966</p>
          </body>
        </notes>
      </species>
      <species id="M_cid0000182_c" name="10-Formyltetrahydrofolate" compartment="c" hasOnlySubstanceUnits="false" boundaryCondition="false" constant="false">
        <notes>
          <body xmlns="http://www.w3.org/1999/xhtml">
            <p>FORMULA: C20H23N7O7</p>
            <p>CHARGE: -2.0009</p>
          </body>
        </notes>
      </species>
      <species id="M_cid0000183_c" name="Dimethylallyl diphosphate" compartment="c" hasOnlySubstanceUnits="false" boundaryCondition="false" constant="false">
        <notes>
          <body xmlns="http://www.w3.org/1999/xhtml">
            <p>FORMULA: C5H12O7P2</p>
            <p>CHARGE: -2.2846</p>
          </body>
        </notes>
      </species>
      <species id="M_cid0000184_c" name="3-Phospho-D-glyceroyl phosphate" compartment="c" hasOnlySubstanceUnits="false" boundaryCondition="false" constant="false">
        <notes>
          <body xmlns="http://www.w3.org/1999/xhtml">
            <p>FORMULA: C3H8O10P2</p>
            <p>CHARGE: -3.6414</p>
          </body>
        </notes>
      </species>
      <species id="M_cid0000185_c" name="CO" compartment="c" hasOnlySubstanceUnits="false" boundaryCondition="false" constant="false">
        <notes>
          <body xmlns="http://www.w3.org/1999/xhtml">
            <p>FORMULA: CO</p>
            <p>CHARGE: 0.99995</p>
          </body>
        </notes>
      </species>
      <species id="M_cid0000186_c" name="Potassium" compartment="c" hasOnlySubstanceUnits="false" boundaryCondition="false" constant="false">
        <notes>
          <body xmlns="http://www.w3.org/1999/xhtml">
            <p>FORMULA: K</p>
            <p>CHARGE: 1</p>
          </body>
        </notes>
      </species>
      <species id="M_cid0000186_e" name="Potassium" compartment="e" hasOnlySubstanceUnits="false" boundaryCondition="false" constant="false">
        <notes>
          <body xmlns="http://www.w3.org/1999/xhtml">
            <p>FORMULA: K</p>
            <p>CHARGE: 1</p>
          </body>
        </notes>
      </species>
      <species id="M_cid0000187_c" name="dCMP" compartment="c" hasOnlySubstanceUnits="false" boundaryCondition="false" constant="false">
        <notes>
          <body xmlns="http://www.w3.org/1999/xhtml">
            <p>FORMULA: C9H14N3O7P</p>
            <p>CHARGE: -1.846</p>
          </body>
        </notes>
      </species>
      <species id="M_cid0000188_c" name="Guanine" compartment="c" hasOnlySubstanceUnits="false" boundaryCondition="false" constant="false">
        <notes>
          <body xmlns="http://www.w3.org/1999/xhtml">
            <p>FORMULA: C5H5N5O</p>
            <p>CHARGE: -0.0041375</p>
          </body>
        </notes>
      </species>
      <species id="M_cid0000189_c" name="Lactose" compartment="c" hasOnlySubstanceUnits="false" boundaryCondition="false" constant="false">
        <notes>
          <body xmlns="http://www.w3.org/1999/xhtml">
            <p>FORMULA: C12H22O11</p>
            <p>CHARGE: -5.6232e-005</p>
          </body>
        </notes>
      </species>
      <species id="M_cid0000189_e" name="Lactose" compartment="e" hasOnlySubstanceUnits="false" boundaryCondition="false" constant="false">
        <notes>
          <body xmlns="http://www.w3.org/1999/xhtml">
            <p>FORMULA: C12H22O11</p>
            <p>CHARGE: -5.6232e-005</p>
          </body>
        </notes>
      </species>
      <species id="M_cid0000190_c" name="Nitrate" compartment="c" hasOnlySubstanceUnits="false" boundaryCondition="false" constant="false">
        <notes>
          <body xmlns="http://www.w3.org/1999/xhtml">
            <p>FORMULA: HNO3</p>
            <p>CHARGE: -1</p>
          </body>
        </notes>
      </species>
      <species id="M_cid0000190_e" name="Nitrate" compartment="e" hasOnlySubstanceUnits="false" boundaryCondition="false" constant="false">
        <notes>
          <body xmlns="http://www.w3.org/1999/xhtml">
            <p>FORMULA: HNO3</p>
            <p>CHARGE: -1</p>
          </body>
        </notes>
      </species>
      <species id="M_cid0000192_c" name="Butanoic acid" compartment="c" hasOnlySubstanceUnits="false" boundaryCondition="false" constant="false">
        <notes>
          <body xmlns="http://www.w3.org/1999/xhtml">
            <p>FORMULA: C4H8O2</p>
            <p>CHARGE: -0.99194</p>
          </body>
        </notes>
      </species>
      <species id="M_cid0000192_e" name="Butanoic acid" compartment="e" hasOnlySubstanceUnits="false" boundaryCondition="false" constant="false">
        <notes>
          <body xmlns="http://www.w3.org/1999/xhtml">
            <p>FORMULA: C4H8O2</p>
            <p>CHARGE: -0.99194</p>
          </body>
        </notes>
      </species>
      <species id="M_cid0000195_c" name="Hexadecanoic acid" compartment="c" hasOnlySubstanceUnits="false" boundaryCondition="false" constant="false">
        <notes>
          <body xmlns="http://www.w3.org/1999/xhtml">
            <p>FORMULA: C16H32O2</p>
            <p>CHARGE: -0.99117</p>
          </body>
        </notes>
      </species>
      <species id="M_cid0000196_c" name="Pyridoxal" compartment="c" hasOnlySubstanceUnits="false" boundaryCondition="false" constant="false">
        <notes>
          <body xmlns="http://www.w3.org/1999/xhtml">
            <p>FORMULA: C8H9NO3</p>
            <p>CHARGE: -0.095507</p>
          </body>
        </notes>
      </species>
      <species id="M_cid0000197_c" name="Chorismate" compartment="c" hasOnlySubstanceUnits="false" boundaryCondition="false" constant="false">
        <notes>
          <body xmlns="http://www.w3.org/1999/xhtml">
            <p>FORMULA: C10H10O6</p>
            <p>CHARGE: -1.9984</p>
          </body>
        </notes>
      </species>
      <species id="M_cid0000199_c" name="Nicotinate" compartment="c" hasOnlySubstanceUnits="false" boundaryCondition="false" constant="false">
        <notes>
          <body xmlns="http://www.w3.org/1999/xhtml">
            <p>FORMULA: C6H5NO2</p>
            <p>CHARGE: -0.99994</p>
          </body>
        </notes>
      </species>
      <species id="M_cid0000200_c" name="Prephenate" compartment="c" hasOnlySubstanceUnits="false" boundaryCondition="false" constant="false">
        <notes>
          <body xmlns="http://www.w3.org/1999/xhtml">
            <p>FORMULA: C10H10O6</p>
            <p>CHARGE: -1.9992</p>
          </body>
        </notes>
      </species>
      <species id="M_cid0000201_c" name="Riboflavin" compartment="c" hasOnlySubstanceUnits="false" boundaryCondition="false" constant="false">
        <notes>
          <body xmlns="http://www.w3.org/1999/xhtml">
            <p>FORMULA: C17H20N4O6</p>
            <p>CHARGE: -0.51726</p>
          </body>
        </notes>
      </species>
      <species id="M_cid0000202_c" name="(R)-Lactate" compartment="c" hasOnlySubstanceUnits="false" boundaryCondition="false" constant="false">
        <notes>
          <body xmlns="http://www.w3.org/1999/xhtml">
            <p>FORMULA: C3H6O3</p>
            <p>CHARGE: -0.9994</p>
          </body>
        </notes>
      </species>
      <species id="M_cid0000203_c" name="D-Gluconic acid" compartment="c" hasOnlySubstanceUnits="false" boundaryCondition="false" constant="false">
        <notes>
          <body xmlns="http://www.w3.org/1999/xhtml">
            <p>FORMULA: C6H12O7</p>
            <p>CHARGE: -0.99976</p>
          </body>
        </notes>
      </species>
      <species id="M_cid0000203_e" name="D-Gluconic acid" compartment="e" hasOnlySubstanceUnits="false" boundaryCondition="false" constant="false">
        <notes>
          <body xmlns="http://www.w3.org/1999/xhtml">
            <p>FORMULA: C6H12O7</p>
            <p>CHARGE: -0.99976</p>
          </body>
        </notes>
      </species>
      <species id="M_cid0000204_c" name="D-Glycerate" compartment="c" hasOnlySubstanceUnits="false" boundaryCondition="false" constant="false">
        <notes>
          <body xmlns="http://www.w3.org/1999/xhtml">
            <p>FORMULA: C3H6O4</p>
            <p>CHARGE: -0.99974</p>
          </body>
        </notes>
      </species>
      <species id="M_cid0000205_c" name="L-Arabinose" compartment="c" hasOnlySubstanceUnits="false" boundaryCondition="false" constant="false">
        <notes>
          <body xmlns="http://www.w3.org/1999/xhtml">
            <p>FORMULA: C5H10O5</p>
            <p>CHARGE: -4.8976e-005</p>
          </body>
        </notes>
      </species>
      <species id="M_cid0000206_c" name="Hypoxanthine" compartment="c" hasOnlySubstanceUnits="false" boundaryCondition="false" constant="false">
        <notes>
          <body xmlns="http://www.w3.org/1999/xhtml">
            <p>FORMULA: C5H4N4O</p>
            <p>CHARGE: -0.012731</p>
          </body>
        </notes>
      </species>
      <species id="M_cid0000207_c" name="L-Homoserine" compartment="c" hasOnlySubstanceUnits="false" boundaryCondition="false" constant="false">
        <notes>
          <body xmlns="http://www.w3.org/1999/xhtml">
            <p>FORMULA: C4H9NO3</p>
            <p>CHARGE: -0.9952</p>
          </body>
        </notes>
      </species>
      <species id="M_cid0000208_c" name="Glycolaldehyde" compartment="c" hasOnlySubstanceUnits="false" boundaryCondition="false" constant="false">
        <notes>
          <body xmlns="http://www.w3.org/1999/xhtml">
            <p>FORMULA: C2H4O2</p>
            <p>CHARGE: -5.8809e-008</p>
          </body>
        </notes>
      </species>
      <species id="M_cid0000217_c" name="CDP-diacylglycerol" compartment="c" hasOnlySubstanceUnits="false" boundaryCondition="false" constant="false">
        <notes>
          <body xmlns="http://www.w3.org/1999/xhtml">
            <p>FORMULA: C14H19N3O15P2R2</p>
            <p>CHARGE: NaN</p>
          </body>
        </notes>
      </species>
      <species id="M_cid0000220_c" name="D-Mannose 6-phosphate" compartment="c" hasOnlySubstanceUnits="false" boundaryCondition="false" constant="false">
        <notes>
          <body xmlns="http://www.w3.org/1999/xhtml">
            <p>FORMULA: C6H13O9P</p>
            <p>CHARGE: -1.8491</p>
          </body>
        </notes>
      </species>
      <species id="M_cid0000221_c" name="D-Erythrose 4-phosphate" compartment="c" hasOnlySubstanceUnits="false" boundaryCondition="false" constant="false">
        <notes>
          <body xmlns="http://www.w3.org/1999/xhtml">
            <p>FORMULA: C4H9O7P</p>
            <p>CHARGE: -1.7555</p>
          </body>
        </notes>
      </species>
      <species id="M_cid0000222_c" name="Hydrogen" compartment="c" hasOnlySubstanceUnits="false" boundaryCondition="false" constant="false">
        <notes>
          <body xmlns="http://www.w3.org/1999/xhtml">
            <p>FORMULA: H2</p>
            <p>CHARGE: 0</p>
          </body>
        </notes>
      </species>
      <species id="M_cid0000222_e" name="Hydrogen" compartment="e" hasOnlySubstanceUnits="false" boundaryCondition="false" constant="false">
        <notes>
          <body xmlns="http://www.w3.org/1999/xhtml">
            <p>FORMULA: H2</p>
            <p>CHARGE: 0</p>
          </body>
        </notes>
      </species>
      <species id="M_cid0000223_c" name="Hydrogen sulfide" compartment="c" hasOnlySubstanceUnits="false" boundaryCondition="false" constant="false">
        <notes>
          <body xmlns="http://www.w3.org/1999/xhtml">
            <p>FORMULA: H2S</p>
            <p>CHARGE: -0.6863</p>
          </body>
        </notes>
      </species>
      <species id="M_cid0000224_c" name="dGTP" compartment="c" hasOnlySubstanceUnits="false" boundaryCondition="false" constant="false">
        <notes>
          <body xmlns="http://www.w3.org/1999/xhtml">
            <p>FORMULA: C10H16N5O13P3</p>
            <p>CHARGE: -3.2849</p>
          </body>
        </notes>
      </species>
      <species id="M_cid0000225_c" name="HCO3-" compartment="c" hasOnlySubstanceUnits="false" boundaryCondition="false" constant="false">
        <notes>
          <body xmlns="http://www.w3.org/1999/xhtml">
            <p>FORMULA: HCO3</p>
            <p>CHARGE: -0.89934</p>
          </body>
        </notes>
      </species>
      <species id="M_cid0000227_c" name="Inosine" compartment="c" hasOnlySubstanceUnits="false" boundaryCondition="false" constant="false">
        <notes>
          <body xmlns="http://www.w3.org/1999/xhtml">
            <p>FORMULA: C10H12N4O5</p>
            <p>CHARGE: -0.011612</p>
          </body>
        </notes>
      </species>
      <species id="M_cid0000228_c" name="Orotate" compartment="c" hasOnlySubstanceUnits="false" boundaryCondition="false" constant="false">
        <notes>
          <body xmlns="http://www.w3.org/1999/xhtml">
            <p>FORMULA: C5H4N2O4</p>
            <p>CHARGE: -1.0018</p>
          </body>
        </notes>
      </species>
      <species id="M_cid0000229_c" name="Uridine" compartment="c" hasOnlySubstanceUnits="false" boundaryCondition="false" constant="false">
        <notes>
          <body xmlns="http://www.w3.org/1999/xhtml">
            <p>FORMULA: C9H12N2O6</p>
            <p>CHARGE: -0.0019913</p>
          </body>
        </notes>
      </species>
      <species id="M_cid0000230_c" name="ADP-ribose" compartment="c" hasOnlySubstanceUnits="false" boundaryCondition="false" constant="false">
        <notes>
          <body xmlns="http://www.w3.org/1999/xhtml">
            <p>FORMULA: C15H23N5O14P2</p>
            <p>CHARGE: -2</p>
          </body>
        </notes>
      </species>
      <species id="M_cid0000233_c" name="D-Xylulose" compartment="c" hasOnlySubstanceUnits="false" boundaryCondition="false" constant="false">
        <notes>
          <body xmlns="http://www.w3.org/1999/xhtml">
            <p>FORMULA: C5H10O5</p>
            <p>CHARGE: -0.0005126</p>
          </body>
        </notes>
      </species>
      <species id="M_cid0000234_c" name="Isocitrate" compartment="c" hasOnlySubstanceUnits="false" boundaryCondition="false" constant="false">
        <notes>
          <body xmlns="http://www.w3.org/1999/xhtml">
            <p>FORMULA: C6H8O7</p>
            <p>CHARGE: -2.9747</p>
          </body>
        </notes>
      </species>
      <species id="M_cid0000236_c" name="Pyridoxine" compartment="c" hasOnlySubstanceUnits="false" boundaryCondition="false" constant="false">
        <notes>
          <body xmlns="http://www.w3.org/1999/xhtml">
            <p>FORMULA: C8H11NO3</p>
            <p>CHARGE: 0.032666</p>
          </body>
        </notes>
      </species>
      <species id="M_cid0000237_c" name="Spermidine" compartment="c" hasOnlySubstanceUnits="false" boundaryCondition="false" constant="false">
        <notes>
          <body xmlns="http://www.w3.org/1999/xhtml">
            <p>FORMULA: C7H19N3</p>
            <p>CHARGE: 2.9641</p>
          </body>
        </notes>
      </species>
      <species id="M_cid0000237_e" name="Spermidine" compartment="e" hasOnlySubstanceUnits="false" boundaryCondition="false" constant="false">
        <notes>
          <body xmlns="http://www.w3.org/1999/xhtml">
            <p>FORMULA: C7H19N3</p>
            <p>CHARGE: 2.9641</p>
          </body>
        </notes>
      </species>
      <species id="M_cid0000239_c" name="Thiosulfate" compartment="c" hasOnlySubstanceUnits="false" boundaryCondition="false" constant="false">
        <notes>
          <body xmlns="http://www.w3.org/1999/xhtml">
            <p>FORMULA: HS2O3</p>
            <p>CHARGE: -2</p>
          </body>
        </notes>
      </species>
      <species id="M_cid0000240_c" name="GDP-L-fucose" compartment="c" hasOnlySubstanceUnits="false" boundaryCondition="false" constant="false">
        <notes>
          <body xmlns="http://www.w3.org/1999/xhtml">
            <p>FORMULA: C16H25N5O15P2</p>
            <p>CHARGE: -2.0006</p>
          </body>
        </notes>
      </species>
      <species id="M_cid0000241_c" name="L-Citrulline" compartment="c" hasOnlySubstanceUnits="false" boundaryCondition="false" constant="false">
        <notes>
          <body xmlns="http://www.w3.org/1999/xhtml">
            <p>FORMULA: C6H13N3O3</p>
            <p>CHARGE: -0.99368</p>
          </body>
        </notes>
      </species>
      <species id="M_cid0000243_c" name="Deoxyguanosine" compartment="c" hasOnlySubstanceUnits="false" boundaryCondition="false" constant="false">
        <notes>
          <body xmlns="http://www.w3.org/1999/xhtml">
            <p>FORMULA: C10H13N5O4</p>
            <p>CHARGE: -0.00068459</p>
          </body>
        </notes>
      </species>
      <species id="M_cid0000244_c" name="Acetoacetyl-CoA" compartment="c" hasOnlySubstanceUnits="false" boundaryCondition="false" constant="false">
        <notes>
          <body xmlns="http://www.w3.org/1999/xhtml">
            <p>FORMULA: C25H40N7O18P3S</p>
            <p>CHARGE: -3.9169</p>
          </body>
        </notes>
      </species>
      <species id="M_cid0000245_c" name="D-Galacturonate" compartment="c" hasOnlySubstanceUnits="false" boundaryCondition="false" constant="false">
        <notes>
          <body xmlns="http://www.w3.org/1999/xhtml">
            <p>FORMULA: C6H10O7</p>
            <p>CHARGE: -0.99989</p>
          </body>
        </notes>
      </species>
      <species id="M_cid0000246_c" name="4-Aminobutanoate" compartment="c" hasOnlySubstanceUnits="false" boundaryCondition="false" constant="false">
        <notes>
          <body xmlns="http://www.w3.org/1999/xhtml">
            <p>FORMULA: C4H9NO2</p>
            <p>CHARGE: 0.69768</p>
          </body>
        </notes>
      </species>
      <species id="M_cid0000247_c" name="(S)-Dihydroorotate" compartment="c" hasOnlySubstanceUnits="false" boundaryCondition="false" constant="false">
        <notes>
          <body xmlns="http://www.w3.org/1999/xhtml">
            <p>FORMULA: C5H6N2O4</p>
            <p>CHARGE: -1.0173</p>
          </body>
        </notes>
      </species>
      <species id="M_cid0000248_c" name="Geranyl diphosphate" compartment="c" hasOnlySubstanceUnits="false" boundaryCondition="false" constant="false">
        <notes>
          <body xmlns="http://www.w3.org/1999/xhtml">
            <p>FORMULA: C10H20O7P2</p>
            <p>CHARGE: -2.2846</p>
          </body>
        </notes>
      </species>
      <species id="M_cid0000249_c" name="Thioredoxin" compartment="c" hasOnlySubstanceUnits="false" boundaryCondition="false" constant="false">
        <notes>
          <body xmlns="http://www.w3.org/1999/xhtml">
            <p>FORMULA: C10H14N4O4S2R4</p>
            <p>CHARGE: NaN</p>
          </body>
        </notes>
      </species>
      <species id="M_cid0000249_e" name="Thioredoxin" compartment="e" hasOnlySubstanceUnits="false" boundaryCondition="false" constant="false">
        <notes>
          <body xmlns="http://www.w3.org/1999/xhtml">
            <p>FORMULA: C10H14N4O4S2R4</p>
            <p>CHARGE: NaN</p>
          </body>
        </notes>
      </species>
      <species id="M_cid0000250_c" name="Thioredoxin disulfide" compartment="c" hasOnlySubstanceUnits="false" boundaryCondition="false" constant="false">
        <notes>
          <body xmlns="http://www.w3.org/1999/xhtml">
            <p>FORMULA: C10H12N4O4S2R4</p>
            <p>CHARGE: NaN</p>
          </body>
        </notes>
      </species>
      <species id="M_cid0000251_c" name="Phosphatidylglycerol (didodecanoyl, n-C12:0)" compartment="c" hasOnlySubstanceUnits="false" boundaryCondition="false" constant="false">
        <notes>
          <body xmlns="http://www.w3.org/1999/xhtml">
            <p>FORMULA: C30H58O10P1</p>
            <p>CHARGE: -1</p>
          </body>
        </notes>
      </species>
      <species id="M_cid0000259_c" name="6-Phospho-D-gluconate" compartment="c" hasOnlySubstanceUnits="false" boundaryCondition="false" constant="false">
        <notes>
          <body xmlns="http://www.w3.org/1999/xhtml">
            <p>FORMULA: C6H13O10P</p>
            <p>CHARGE: -2.7104</p>
          </body>
        </notes>
      </species>
      <species id="M_cid0000260_c" name="Ethanolamine phosphate" compartment="c" hasOnlySubstanceUnits="false" boundaryCondition="false" constant="false">
        <notes>
          <body xmlns="http://www.w3.org/1999/xhtml">
            <p>FORMULA: C2H8NO4P</p>
            <p>CHARGE: -1.7425</p>
          </body>
        </notes>
      </species>
      <species id="M_cid0000270_c" name="D-Glucosamine 6-phosphate" compartment="c" hasOnlySubstanceUnits="false" boundaryCondition="false" constant="false">
        <notes>
          <body xmlns="http://www.w3.org/1999/xhtml">
            <p>FORMULA: C6H14NO8P</p>
            <p>CHARGE: -1.852</p>
          </body>
        </notes>
      </species>
      <species id="M_cid0000271_c" name="Geranylgeranyl diphosphate" compartment="c" hasOnlySubstanceUnits="false" boundaryCondition="false" constant="false">
        <notes>
          <body xmlns="http://www.w3.org/1999/xhtml">
            <p>FORMULA: C20H36O7P2</p>
            <p>CHARGE: -2.2846</p>
          </body>
        </notes>
      </species>
      <species id="M_cid0000272_c" name="D-Fructose 1,6-bisphosphate" compartment="c" hasOnlySubstanceUnits="false" boundaryCondition="false" constant="false">
        <notes>
          <body xmlns="http://www.w3.org/1999/xhtml">
            <p>FORMULA: C6H14O12P2</p>
            <p>CHARGE: -3.7162</p>
          </body>
        </notes>
      </species>
      <species id="M_cid0000274_c" name="N-Acetyl-D-glucosamine 6-phosphate" compartment="c" hasOnlySubstanceUnits="false" boundaryCondition="false" constant="false">
        <notes>
          <body xmlns="http://www.w3.org/1999/xhtml">
            <p>FORMULA: C8H16NO9P</p>
            <p>CHARGE: -1.849</p>
          </body>
        </notes>
      </species>
      <species id="M_cid0000275_c" name="dAMP" compartment="c" hasOnlySubstanceUnits="false" boundaryCondition="false" constant="false">
        <notes>
          <body xmlns="http://www.w3.org/1999/xhtml">
            <p>FORMULA: C10H14N5O6P</p>
            <p>CHARGE: -1.8368</p>
          </body>
        </notes>
      </species>
      <species id="M_cid0000276_c" name="dGDP" compartment="c" hasOnlySubstanceUnits="false" boundaryCondition="false" constant="false">
        <notes>
          <body xmlns="http://www.w3.org/1999/xhtml">
            <p>FORMULA: C10H15N5O10P2</p>
            <p>CHARGE: -2.2849</p>
          </body>
        </notes>
      </species>
      <species id="M_cid0000277_c" name="dGMP" compartment="c" hasOnlySubstanceUnits="false" boundaryCondition="false" constant="false">
        <notes>
          <body xmlns="http://www.w3.org/1999/xhtml">
            <p>FORMULA: C10H14N5O7P</p>
            <p>CHARGE: -1.8467</p>
          </body>
        </notes>
      </species>
      <species id="M_cid0000278_c" name="dTDP" compartment="c" hasOnlySubstanceUnits="false" boundaryCondition="false" constant="false">
        <notes>
          <body xmlns="http://www.w3.org/1999/xhtml">
            <p>FORMULA: C10H16N2O11P2</p>
            <p>CHARGE: -2.2851</p>
          </body>
        </notes>
      </species>
      <species id="M_cid0000279_c" name="dTMP" compartment="c" hasOnlySubstanceUnits="false" boundaryCondition="false" constant="false">
        <notes>
          <body xmlns="http://www.w3.org/1999/xhtml">
            <p>FORMULA: C10H15N2O8P</p>
            <p>CHARGE: -1.8471</p>
          </body>
        </notes>
      </species>
      <species id="M_cid0000280_c" name="dUMP" compartment="c" hasOnlySubstanceUnits="false" boundaryCondition="false" constant="false">
        <notes>
          <body xmlns="http://www.w3.org/1999/xhtml">
            <p>FORMULA: C9H13N2O8P</p>
            <p>CHARGE: -1.8479</p>
          </body>
        </notes>
      </species>
      <species id="M_cid0000282_c" name="Thiamine" compartment="c" hasOnlySubstanceUnits="false" boundaryCondition="false" constant="false">
        <notes>
          <body xmlns="http://www.w3.org/1999/xhtml">
            <p>FORMULA: C12H17N4OS</p>
            <p>CHARGE: 1.0335</p>
          </body>
        </notes>
      </species>
      <species id="M_cid0000283_c" name="Cytosine" compartment="c" hasOnlySubstanceUnits="false" boundaryCondition="false" constant="false">
        <notes>
          <body xmlns="http://www.w3.org/1999/xhtml">
            <p>FORMULA: C4H5N3O</p>
            <p>CHARGE: 0.0056694</p>
          </body>
        </notes>
      </species>
      <species id="M_cid0000284_c" name="Xanthine" compartment="c" hasOnlySubstanceUnits="false" boundaryCondition="false" constant="false">
        <notes>
          <body xmlns="http://www.w3.org/1999/xhtml">
            <p>FORMULA: C5H4N4O2</p>
            <p>CHARGE: -0.10092</p>
          </body>
        </notes>
      </species>
      <species id="M_cid0000284_e" name="Xanthine" compartment="e" hasOnlySubstanceUnits="false" boundaryCondition="false" constant="false">
        <notes>
          <body xmlns="http://www.w3.org/1999/xhtml">
            <p>FORMULA: C5H4N4O2</p>
            <p>CHARGE: -0.10092</p>
          </body>
        </notes>
      </species>
      <species id="M_cid0000285_c" name="Guanosine" compartment="c" hasOnlySubstanceUnits="false" boundaryCondition="false" constant="false">
        <notes>
          <body xmlns="http://www.w3.org/1999/xhtml">
            <p>FORMULA: C10H13N5O5</p>
            <p>CHARGE: -0.00068519</p>
          </body>
        </notes>
      </species>
      <species id="M_cid0000288_c" name="Mannitol" compartment="c" hasOnlySubstanceUnits="false" boundaryCondition="false" constant="false">
        <notes>
          <body xmlns="http://www.w3.org/1999/xhtml">
            <p>FORMULA: C6H14O6</p>
            <p>CHARGE: -2.5703e-006</p>
          </body>
        </notes>
      </species>
      <species id="M_cid0000288_e" name="Mannitol" compartment="e" hasOnlySubstanceUnits="false" boundaryCondition="false" constant="false">
        <notes>
          <body xmlns="http://www.w3.org/1999/xhtml">
            <p>FORMULA: C6H14O6</p>
            <p>CHARGE: -2.5703e-006</p>
          </body>
        </notes>
      </species>
      <species id="M_cid0000292_c" name="D-Aspartate" compartment="c" hasOnlySubstanceUnits="false" boundaryCondition="false" constant="false">
        <notes>
          <body xmlns="http://www.w3.org/1999/xhtml">
            <p>FORMULA: C4H7NO4</p>
            <p>CHARGE: -1.9872</p>
          </body>
        </notes>
      </species>
      <species id="M_cid0000293_c" name="L-Isoleucine" compartment="c" hasOnlySubstanceUnits="false" boundaryCondition="false" constant="false">
        <notes>
          <body xmlns="http://www.w3.org/1999/xhtml">
            <p>FORMULA: C6H13NO2</p>
            <p>CHARGE: -0.95309</p>
          </body>
        </notes>
      </species>
      <species id="M_cid0000293_e" name="L-Isoleucine" compartment="e" hasOnlySubstanceUnits="false" boundaryCondition="false" constant="false">
        <notes>
          <body xmlns="http://www.w3.org/1999/xhtml">
            <p>FORMULA: C6H13NO2</p>
            <p>CHARGE: -0.95309</p>
          </body>
        </notes>
      </species>
      <species id="M_cid0000295_c" name="Dihydrofolate" compartment="c" hasOnlySubstanceUnits="false" boundaryCondition="false" constant="false">
        <notes>
          <body xmlns="http://www.w3.org/1999/xhtml">
            <p>FORMULA: C19H21N7O6</p>
            <p>CHARGE: -1.9983</p>
          </body>
        </notes>
      </species>
      <species id="M_cid0000296_c" name="1,2-didodecanoyl-sn-glycerol 3-phosphate" compartment="c" hasOnlySubstanceUnits="false" boundaryCondition="false" constant="false">
        <notes>
          <body xmlns="http://www.w3.org/1999/xhtml">
            <p>FORMULA: C27H51O8P1</p>
            <p>CHARGE: -2</p>
          </body>
        </notes>
      </species>
      <species id="M_cid0000304_c" name="cis-Aconitate" compartment="c" hasOnlySubstanceUnits="false" boundaryCondition="false" constant="false">
        <notes>
          <body xmlns="http://www.w3.org/1999/xhtml">
            <p>FORMULA: C6H6O6</p>
            <p>CHARGE: -2.9665</p>
          </body>
        </notes>
      </species>
      <species id="M_cid0000305_c" name="trans-Cinnamate" compartment="c" hasOnlySubstanceUnits="false" boundaryCondition="false" constant="false">
        <notes>
          <body xmlns="http://www.w3.org/1999/xhtml">
            <p>FORMULA: C9H8O2</p>
            <p>CHARGE: -0.99677</p>
          </body>
        </notes>
      </species>
      <species id="M_cid0000309_c" name="N-Acetylornithine" compartment="c" hasOnlySubstanceUnits="false" boundaryCondition="false" constant="false">
        <notes>
          <body xmlns="http://www.w3.org/1999/xhtml">
            <p>FORMULA: C7H14N2O3</p>
            <p>CHARGE: -0.31151</p>
          </body>
        </notes>
      </species>
      <species id="M_cid0000310_c" name="N-Carbamoyl-L-aspartate" compartment="c" hasOnlySubstanceUnits="false" boundaryCondition="false" constant="false">
        <notes>
          <body xmlns="http://www.w3.org/1999/xhtml">
            <p>FORMULA: C5H8N2O5</p>
            <p>CHARGE: -1.9825</p>
          </body>
        </notes>
      </species>
      <species id="M_cid0000311_c" name="N-Formimino-L-glutamate" compartment="c" hasOnlySubstanceUnits="false" boundaryCondition="false" constant="false">
        <notes>
          <body xmlns="http://www.w3.org/1999/xhtml">
            <p>FORMULA: C6H10N2O4</p>
            <p>CHARGE: -1.9972</p>
          </body>
        </notes>
      </species>
      <species id="M_cid0000312_c" name="5-Methyltetrahydrofolate" compartment="c" hasOnlySubstanceUnits="false" boundaryCondition="false" constant="false">
        <notes>
          <body xmlns="http://www.w3.org/1999/xhtml">
            <p>FORMULA: C20H25N7O6</p>
            <p>CHARGE: -1.9993</p>
          </body>
        </notes>
      </species>
      <species id="M_cid0000313_c" name="L-Aspartate 4-semialdehyde" compartment="c" hasOnlySubstanceUnits="false" boundaryCondition="false" constant="false">
        <notes>
          <body xmlns="http://www.w3.org/1999/xhtml">
            <p>FORMULA: C4H7NO3</p>
            <p>CHARGE: -0.99829</p>
          </body>
        </notes>
      </species>
      <species id="M_cid0000314_c" name="5,10-Methenyltetrahydrofolate" compartment="c" hasOnlySubstanceUnits="false" boundaryCondition="false" constant="false">
        <notes>
          <body xmlns="http://www.w3.org/1999/xhtml">
            <p>FORMULA: C20H22N7O6</p>
            <p>CHARGE: -0.99918</p>
          </body>
        </notes>
      </species>
      <species id="M_cid0000315_c" name="alpha-D-Galactose 1-phosphate" compartment="c" hasOnlySubstanceUnits="false" boundaryCondition="false" constant="false">
        <notes>
          <body xmlns="http://www.w3.org/1999/xhtml">
            <p>FORMULA: C6H13O9P</p>
            <p>CHARGE: -1.8577</p>
          </body>
        </notes>
      </species>
      <species id="M_cid0000317_c" name="trans,trans-Farnesyl diphosphate" compartment="c" hasOnlySubstanceUnits="false" boundaryCondition="false" constant="false">
        <notes>
          <body xmlns="http://www.w3.org/1999/xhtml">
            <p>FORMULA: C15H28O7P2</p>
            <p>CHARGE: -2.2846</p>
          </body>
        </notes>
      </species>
      <species id="M_cid0000319_c" name="Nicotinamide D-ribonucleotide" compartment="c" hasOnlySubstanceUnits="false" boundaryCondition="false" constant="false">
        <notes>
          <body xmlns="http://www.w3.org/1999/xhtml">
            <p>FORMULA: C11H15N2O8P</p>
            <p>CHARGE: -0.85199</p>
          </body>
        </notes>
      </species>
      <species id="M_cid0000320_c" name="dCTP" compartment="c" hasOnlySubstanceUnits="false" boundaryCondition="false" constant="false">
        <notes>
          <body xmlns="http://www.w3.org/1999/xhtml">
            <p>FORMULA: C9H16N3O13P3</p>
            <p>CHARGE: -3.2846</p>
          </body>
        </notes>
      </species>
      <species id="M_cid0000321_c" name="dTTP" compartment="c" hasOnlySubstanceUnits="false" boundaryCondition="false" constant="false">
        <notes>
          <body xmlns="http://www.w3.org/1999/xhtml">
            <p>FORMULA: C10H17N2O14P3</p>
            <p>CHARGE: -3.2851</p>
          </body>
        </notes>
      </species>
      <species id="M_cid0000322_c" name="dUTP" compartment="c" hasOnlySubstanceUnits="false" boundaryCondition="false" constant="false">
        <notes>
          <body xmlns="http://www.w3.org/1999/xhtml">
            <p>FORMULA: C9H15N2O14P3</p>
            <p>CHARGE: -3.2855</p>
          </body>
        </notes>
      </species>
      <species id="M_cid0000323_c" name="Indole" compartment="c" hasOnlySubstanceUnits="false" boundaryCondition="false" constant="false">
        <notes>
          <body xmlns="http://www.w3.org/1999/xhtml">
            <p>FORMULA: C8H7N</p>
            <p>CHARGE: -3.6308e-010</p>
          </body>
        </notes>
      </species>
      <species id="M_cid0000324_c" name="Acetoin" compartment="c" hasOnlySubstanceUnits="false" boundaryCondition="false" constant="false">
        <notes>
          <body xmlns="http://www.w3.org/1999/xhtml">
            <p>FORMULA: C4H8O2</p>
            <p>CHARGE: -1.905e-007</p>
          </body>
        </notes>
      </species>
      <species id="M_cid0000324_e" name="Acetoin" compartment="e" hasOnlySubstanceUnits="false" boundaryCondition="false" constant="false">
        <notes>
          <body xmlns="http://www.w3.org/1999/xhtml">
            <p>FORMULA: C4H8O2</p>
            <p>CHARGE: -1.905e-007</p>
          </body>
        </notes>
      </species>
      <species id="M_cid0000325_c" name="Ethanol" compartment="c" hasOnlySubstanceUnits="false" boundaryCondition="false" constant="false">
        <notes>
          <body xmlns="http://www.w3.org/1999/xhtml">
            <p>FORMULA: C2H6O</p>
            <p>CHARGE: 3.5299e-010</p>
          </body>
        </notes>
      </species>
      <species id="M_cid0000325_e" name="Ethanol" compartment="e" hasOnlySubstanceUnits="false" boundaryCondition="false" constant="false">
        <notes>
          <body xmlns="http://www.w3.org/1999/xhtml">
            <p>FORMULA: C2H6O</p>
            <p>CHARGE: 3.5299e-010</p>
          </body>
        </notes>
      </species>
      <species id="M_cid0000326_c" name="Cytidine" compartment="c" hasOnlySubstanceUnits="false" boundaryCondition="false" constant="false">
        <notes>
          <body xmlns="http://www.w3.org/1999/xhtml">
            <p>FORMULA: C9H13N3O5</p>
            <p>CHARGE: -2.2158e-006</p>
          </body>
        </notes>
      </species>
      <species id="M_cid0000330_c" name="Formamide" compartment="c" hasOnlySubstanceUnits="false" boundaryCondition="false" constant="false">
        <notes>
          <body xmlns="http://www.w3.org/1999/xhtml">
            <p>FORMULA: CH3NO</p>
            <p>CHARGE: 9.1187e-009</p>
          </body>
        </notes>
      </species>
      <species id="M_cid0000331_c" name="L-Cystine" compartment="c" hasOnlySubstanceUnits="false" boundaryCondition="false" constant="false">
        <notes>
          <body xmlns="http://www.w3.org/1999/xhtml">
            <p>FORMULA: C6H12N2O4S2</p>
            <p>CHARGE: -2</p>
          </body>
        </notes>
      </species>
      <species id="M_cid0000332_c" name="Raffinose" compartment="c" hasOnlySubstanceUnits="false" boundaryCondition="false" constant="false">
        <notes>
          <body xmlns="http://www.w3.org/1999/xhtml">
            <p>FORMULA: C18H32O16</p>
            <p>CHARGE: -1.9952e-005</p>
          </body>
        </notes>
      </species>
      <species id="M_cid0000333_c" name="Shikimate" compartment="c" hasOnlySubstanceUnits="false" boundaryCondition="false" constant="false">
        <notes>
          <body xmlns="http://www.w3.org/1999/xhtml">
            <p>FORMULA: C7H10O5</p>
            <p>CHARGE: -0.99874</p>
          </body>
        </notes>
      </species>
      <species id="M_cid0000335_c" name="ADP-glucose" compartment="c" hasOnlySubstanceUnits="false" boundaryCondition="false" constant="false">
        <notes>
          <body xmlns="http://www.w3.org/1999/xhtml">
            <p>FORMULA: C16H25N5O15P2</p>
            <p>CHARGE: -2</p>
          </body>
        </notes>
      </species>
      <species id="M_cid0000338_c" name="Folate" compartment="c" hasOnlySubstanceUnits="false" boundaryCondition="false" constant="false">
        <notes>
          <body xmlns="http://www.w3.org/1999/xhtml">
            <p>FORMULA: C19H19N7O6</p>
            <p>CHARGE: -1.9995</p>
          </body>
        </notes>
      </species>
      <species id="M_cid0000339_c" name="L-Cysteate" compartment="c" hasOnlySubstanceUnits="false" boundaryCondition="false" constant="false">
        <notes>
          <body xmlns="http://www.w3.org/1999/xhtml">
            <p>FORMULA: C3H7NO5S</p>
            <p>CHARGE: -2</p>
          </body>
        </notes>
      </species>
      <species id="M_cid0000341_c" name="L-Ribulose" compartment="c" hasOnlySubstanceUnits="false" boundaryCondition="false" constant="false">
        <notes>
          <body xmlns="http://www.w3.org/1999/xhtml">
            <p>FORMULA: C5H10O5</p>
            <p>CHARGE: -0.0005126</p>
          </body>
        </notes>
      </species>
      <species id="M_cid0000343_c" name="CDP-glycerol" compartment="c" hasOnlySubstanceUnits="false" boundaryCondition="false" constant="false">
        <notes>
          <body xmlns="http://www.w3.org/1999/xhtml">
            <p>FORMULA: C12H21N3O13P2</p>
            <p>CHARGE: -1.9998</p>
          </body>
        </notes>
      </species>
      <species id="M_cid0000344_c" name="D-Mannonate" compartment="c" hasOnlySubstanceUnits="false" boundaryCondition="false" constant="false">
        <notes>
          <body xmlns="http://www.w3.org/1999/xhtml">
            <p>FORMULA: C6H12O7</p>
            <p>CHARGE: -0.99976</p>
          </body>
        </notes>
      </species>
      <species id="M_cid0000345_c" name="(R)-Pantoate" compartment="c" hasOnlySubstanceUnits="false" boundaryCondition="false" constant="false">
        <notes>
          <body xmlns="http://www.w3.org/1999/xhtml">
            <p>FORMULA: C6H12O4</p>
            <p>CHARGE: -0.99909</p>
          </body>
        </notes>
      </species>
      <species id="M_cid0000346_c" name="Deoxyuridine" compartment="c" hasOnlySubstanceUnits="false" boundaryCondition="false" constant="false">
        <notes>
          <body xmlns="http://www.w3.org/1999/xhtml">
            <p>FORMULA: C9H12N2O5</p>
            <p>CHARGE: -0.0019461</p>
          </body>
        </notes>
      </species>
      <species id="M_cid0000347_c" name="p-Benzenediol" compartment="c" hasOnlySubstanceUnits="false" boundaryCondition="false" constant="false">
        <notes>
          <body xmlns="http://www.w3.org/1999/xhtml">
            <p>FORMULA: C6H6O2</p>
            <p>CHARGE: -0.0020851</p>
          </body>
        </notes>
      </species>
      <species id="M_cid0000350_c" name="Pyridoxamine" compartment="c" hasOnlySubstanceUnits="false" boundaryCondition="false" constant="false">
        <notes>
          <body xmlns="http://www.w3.org/1999/xhtml">
            <p>FORMULA: C8H12N2O2</p>
            <p>CHARGE: 0.99862</p>
          </body>
        </notes>
      </species>
      <species id="M_cid0000351_c" name="Triphosphate" compartment="c" hasOnlySubstanceUnits="false" boundaryCondition="false" constant="false">
        <notes>
          <body xmlns="http://www.w3.org/1999/xhtml">
            <p>FORMULA: P3H5O10</p>
            <p>CHARGE: -3.5663</p>
          </body>
        </notes>
      </species>
      <species id="M_cid0000353_c" name="Cystathionine" compartment="c" hasOnlySubstanceUnits="false" boundaryCondition="false" constant="false">
        <notes>
          <body xmlns="http://www.w3.org/1999/xhtml">
            <p>FORMULA: C7H14N2O4S</p>
            <p>CHARGE: -1.9999</p>
          </body>
        </notes>
      </species>
      <species id="M_cid0000355_c" name="Methylglyoxal" compartment="c" hasOnlySubstanceUnits="false" boundaryCondition="false" constant="false">
        <notes>
          <body xmlns="http://www.w3.org/1999/xhtml">
            <p>FORMULA: C3H4O2</p>
            <p>CHARGE: -4.1687e-010</p>
          </body>
        </notes>
      </species>
      <species id="M_cid0000359_c" name="D-Tagaturonate" compartment="c" hasOnlySubstanceUnits="false" boundaryCondition="false" constant="false">
        <notes>
          <body xmlns="http://www.w3.org/1999/xhtml">
            <p>FORMULA: C6H10O7</p>
            <p>CHARGE: -1.0004</p>
          </body>
        </notes>
      </species>
      <species id="M_cid0000360_c" name="Deoxyadenosine" compartment="c" hasOnlySubstanceUnits="false" boundaryCondition="false" constant="false">
        <notes>
          <body xmlns="http://www.w3.org/1999/xhtml">
            <p>FORMULA: C10H13N5O3</p>
            <p>CHARGE: 0.013617</p>
          </body>
        </notes>
      </species>
      <species id="M_cid0000362_c" name="4-Aminobenzoate" compartment="c" hasOnlySubstanceUnits="false" boundaryCondition="false" constant="false">
        <notes>
          <body xmlns="http://www.w3.org/1999/xhtml">
            <p>FORMULA: C7H7NO2</p>
            <p>CHARGE: -0.99415</p>
          </body>
        </notes>
      </species>
      <species id="M_cid0000362_e" name="4-Aminobenzoate" compartment="e" hasOnlySubstanceUnits="false" boundaryCondition="false" constant="false">
        <notes>
          <body xmlns="http://www.w3.org/1999/xhtml">
            <p>FORMULA: C7H7NO2</p>
            <p>CHARGE: -0.99415</p>
          </body>
        </notes>
      </species>
      <species id="M_cid0000363_c" name="3&apos;,5&apos;-Cyclic AMP" compartment="c" hasOnlySubstanceUnits="false" boundaryCondition="false" constant="false">
        <notes>
          <body xmlns="http://www.w3.org/1999/xhtml">
            <p>FORMULA: C10H12N5O6P</p>
            <p>CHARGE: -1</p>
          </body>
        </notes>
      </species>
      <species id="M_cid0000365_c" name="D-Glyceraldehyde" compartment="c" hasOnlySubstanceUnits="false" boundaryCondition="false" constant="false">
        <notes>
          <body xmlns="http://www.w3.org/1999/xhtml">
            <p>FORMULA: C3H6O3</p>
            <p>CHARGE: -1.5848e-006</p>
          </body>
        </notes>
      </species>
      <species id="M_cid0000369_c" name="Choline phosphate" compartment="c" hasOnlySubstanceUnits="false" boundaryCondition="false" constant="false">
        <notes>
          <body xmlns="http://www.w3.org/1999/xhtml">
            <p>FORMULA: C5H15NO4P</p>
            <p>CHARGE: -0.86854</p>
          </body>
        </notes>
      </species>
      <species id="M_cid0000373_c" name="3-Sulfino-L-alanine" compartment="c" hasOnlySubstanceUnits="false" boundaryCondition="false" constant="false">
        <notes>
          <body xmlns="http://www.w3.org/1999/xhtml">
            <p>FORMULA: C3H7NO4S</p>
            <p>CHARGE: -2</p>
          </body>
        </notes>
      </species>
      <species id="M_cid0000376_c" name="alpha-D-Ribose 1-phosphate" compartment="c" hasOnlySubstanceUnits="false" boundaryCondition="false" constant="false">
        <notes>
          <body xmlns="http://www.w3.org/1999/xhtml">
            <p>FORMULA: C5H11O8P</p>
            <p>CHARGE: -1.8577</p>
          </body>
        </notes>
      </species>
      <species id="M_cid0000377_c" name="N-Acetyl-L-glutamate" compartment="c" hasOnlySubstanceUnits="false" boundaryCondition="false" constant="false">
        <notes>
          <body xmlns="http://www.w3.org/1999/xhtml">
            <p>FORMULA: C7H11NO5</p>
            <p>CHARGE: -1.9981</p>
          </body>
        </notes>
      </species>
      <species id="M_cid0000378_c" name="Pyridoxine phosphate" compartment="c" hasOnlySubstanceUnits="false" boundaryCondition="false" constant="false">
        <notes>
          <body xmlns="http://www.w3.org/1999/xhtml">
            <p>FORMULA: C8H12NO6P</p>
            <p>CHARGE: -1.6165</p>
          </body>
        </notes>
      </species>
      <species id="M_cid0000381_c" name="2-Phospho-D-glycerate" compartment="c" hasOnlySubstanceUnits="false" boundaryCondition="false" constant="false">
        <notes>
          <body xmlns="http://www.w3.org/1999/xhtml">
            <p>FORMULA: C3H7O7P</p>
            <p>CHARGE: -2.909</p>
          </body>
        </notes>
      </species>
      <species id="M_cid0000382_c" name="D-Mannose 1-phosphate" compartment="c" hasOnlySubstanceUnits="false" boundaryCondition="false" constant="false">
        <notes>
          <body xmlns="http://www.w3.org/1999/xhtml">
            <p>FORMULA: C6H13O9P</p>
            <p>CHARGE: -1.8577</p>
          </body>
        </notes>
      </species>
      <species id="M_cid0000390_c" name="1,2-Diacyl-sn-glycerol" compartment="c" hasOnlySubstanceUnits="false" boundaryCondition="false" constant="false">
        <notes>
          <body xmlns="http://www.w3.org/1999/xhtml">
            <p>FORMULA: C5H6O5R2</p>
            <p>CHARGE: NaN</p>
          </body>
        </notes>
      </species>
      <species id="M_cid0000392_c" name="D-Mannitol 1-phosphate" compartment="c" hasOnlySubstanceUnits="false" boundaryCondition="false" constant="false">
        <notes>
          <body xmlns="http://www.w3.org/1999/xhtml">
            <p>FORMULA: C6H15O9P</p>
            <p>CHARGE: -1.7512</p>
          </body>
        </notes>
      </species>
      <species id="M_cid0000393_c" name="N-Acetyl-D-mannosamine" compartment="c" hasOnlySubstanceUnits="false" boundaryCondition="false" constant="false">
        <notes>
          <body xmlns="http://www.w3.org/1999/xhtml">
            <p>FORMULA: C8H15NO6</p>
            <p>CHARGE: -2.5102e-005</p>
          </body>
        </notes>
      </species>
      <species id="M_cid0000394_c" name="Pyridoxamine phosphate" compartment="c" hasOnlySubstanceUnits="false" boundaryCondition="false" constant="false">
        <notes>
          <body xmlns="http://www.w3.org/1999/xhtml">
            <p>FORMULA: C8H13N2O5P</p>
            <p>CHARGE: -1.7498</p>
          </body>
        </notes>
      </species>
      <species id="M_cid0000395_c" name="Xanthosine 5&apos;-phosphate" compartment="c" hasOnlySubstanceUnits="false" boundaryCondition="false" constant="false">
        <notes>
          <body xmlns="http://www.w3.org/1999/xhtml">
            <p>FORMULA: C10H13N4O9P</p>
            <p>CHARGE: -1.8581</p>
          </body>
        </notes>
      </species>
      <species id="M_cid0000397_c" name="beta-D-Glucose 1-phosphate" compartment="c" hasOnlySubstanceUnits="false" boundaryCondition="false" constant="false">
        <notes>
          <body xmlns="http://www.w3.org/1999/xhtml">
            <p>FORMULA: C6H13O9P</p>
            <p>CHARGE: -1.8577</p>
          </body>
        </notes>
      </species>
      <species id="M_cid0000398_c" name="LL-2,6-Diaminoheptanedioate" compartment="c" hasOnlySubstanceUnits="false" boundaryCondition="false" constant="false">
        <notes>
          <body xmlns="http://www.w3.org/1999/xhtml">
            <p>FORMULA: C7H14N2O4</p>
            <p>CHARGE: -1.9998</p>
          </body>
        </notes>
      </species>
      <species id="M_cid0000399_c" name="gamma-L-Glutamyl-L-cysteine" compartment="c" hasOnlySubstanceUnits="false" boundaryCondition="false" constant="false">
        <notes>
          <body xmlns="http://www.w3.org/1999/xhtml">
            <p>FORMULA: C8H14N2O5S</p>
            <p>CHARGE: -2.0002</p>
          </body>
        </notes>
      </species>
      <species id="M_cid0000400_c" name="sn-glycero-3-Phosphocholine" compartment="c" hasOnlySubstanceUnits="false" boundaryCondition="false" constant="false">
        <notes>
          <body xmlns="http://www.w3.org/1999/xhtml">
            <p>FORMULA: C8H21NO6P</p>
            <p>CHARGE: 7.0152e-006</p>
          </body>
        </notes>
      </species>
      <species id="M_cid0000401_c" name="(S)-3-Methyl-2-oxopentanoic acid" compartment="c" hasOnlySubstanceUnits="false" boundaryCondition="false" constant="false">
        <notes>
          <body xmlns="http://www.w3.org/1999/xhtml">
            <p>FORMULA: C6H10O3</p>
            <p>CHARGE: -0.99967</p>
          </body>
        </notes>
      </species>
      <species id="M_cid0000402_c" name="2-Deoxy-D-ribose 1-phosphate" compartment="c" hasOnlySubstanceUnits="false" boundaryCondition="false" constant="false">
        <notes>
          <body xmlns="http://www.w3.org/1999/xhtml">
            <p>FORMULA: C5H11O7P</p>
            <p>CHARGE: -1.7879</p>
          </body>
        </notes>
      </species>
      <species id="M_cid0000403_c" name="2-Deoxy-D-ribose 5-phosphate" compartment="c" hasOnlySubstanceUnits="false" boundaryCondition="false" constant="false">
        <notes>
          <body xmlns="http://www.w3.org/1999/xhtml">
            <p>FORMULA: C5H11O7P</p>
            <p>CHARGE: -1.846</p>
          </body>
        </notes>
      </species>
      <species id="M_cid0000404_c" name="5-Dehydro-4-deoxy-D-glucarate" compartment="c" hasOnlySubstanceUnits="false" boundaryCondition="false" constant="false">
        <notes>
          <body xmlns="http://www.w3.org/1999/xhtml">
            <p>FORMULA: C6H8O7</p>
            <p>CHARGE: -1.9998</p>
          </body>
        </notes>
      </species>
      <species id="M_cid0000405_c" name="meso-2,6-Diaminoheptanedioate" compartment="c" hasOnlySubstanceUnits="false" boundaryCondition="false" constant="false">
        <notes>
          <body xmlns="http://www.w3.org/1999/xhtml">
            <p>FORMULA: C7H14N2O4</p>
            <p>CHARGE: -1.9998</p>
          </body>
        </notes>
      </species>
      <species id="M_cid0000413_c" name="dTDP-4-dehydro-6-deoxy-L-mannose" compartment="c" hasOnlySubstanceUnits="false" boundaryCondition="false" constant="false">
        <notes>
          <body xmlns="http://www.w3.org/1999/xhtml">
            <p>FORMULA: C16H24N2O15P2</p>
            <p>CHARGE: -2.0012</p>
          </body>
        </notes>
      </species>
      <species id="M_cid0000414_c" name="alpha,alpha&apos;-Trehalose 6-phosphate" compartment="c" hasOnlySubstanceUnits="false" boundaryCondition="false" constant="false">
        <notes>
          <body xmlns="http://www.w3.org/1999/xhtml">
            <p>FORMULA: C12H23O14P</p>
            <p>CHARGE: -1.849</p>
          </body>
        </notes>
      </species>
      <species id="M_cid0000416_c" name="UDP-N-acetylmuramoyl-L-alanyl-D-glutamate" compartment="c" hasOnlySubstanceUnits="false" boundaryCondition="false" constant="false">
        <notes>
          <body xmlns="http://www.w3.org/1999/xhtml">
            <p>FORMULA: C28H43N5O23P2</p>
            <p>CHARGE: -4.0004</p>
          </body>
        </notes>
      </species>
      <species id="M_cid0000418_c" name="Nitrogen" compartment="c" hasOnlySubstanceUnits="false" boundaryCondition="false" constant="false">
        <notes>
          <body xmlns="http://www.w3.org/1999/xhtml">
            <p>FORMULA: N2</p>
            <p>CHARGE: 0</p>
          </body>
        </notes>
      </species>
      <species id="M_cid0000418_e" name="Nitrogen" compartment="e" hasOnlySubstanceUnits="false" boundaryCondition="false" constant="false">
        <notes>
          <body xmlns="http://www.w3.org/1999/xhtml">
            <p>FORMULA: N2</p>
            <p>CHARGE: 0</p>
          </body>
        </notes>
      </species>
      <species id="M_cid0000422_c" name="dCDP" compartment="c" hasOnlySubstanceUnits="false" boundaryCondition="false" constant="false">
        <notes>
          <body xmlns="http://www.w3.org/1999/xhtml">
            <p>FORMULA: C9H15N3O10P2</p>
            <p>CHARGE: -2.2846</p>
          </body>
        </notes>
      </species>
      <species id="M_cid0000423_c" name="Amylose" compartment="c" hasOnlySubstanceUnits="false" boundaryCondition="false" constant="false">
        <notes>
          <body xmlns="http://www.w3.org/1999/xhtml">
            <p>FORMULA: (C6H10O5)n</p>
            <p>CHARGE: NaN</p>
          </body>
        </notes>
      </species>
      <species id="M_cid0000425_c" name="Dextrin" compartment="c" hasOnlySubstanceUnits="false" boundaryCondition="false" constant="false">
        <notes>
          <body xmlns="http://www.w3.org/1999/xhtml">
            <p>FORMULA: (C12H20O10)n</p>
            <p>CHARGE: NaN</p>
          </body>
        </notes>
      </species>
      <species id="M_cid0000429_c" name="Spermine" compartment="c" hasOnlySubstanceUnits="false" boundaryCondition="false" constant="false">
        <notes>
          <body xmlns="http://www.w3.org/1999/xhtml">
            <p>FORMULA: C10H26N4</p>
            <p>CHARGE: 3.9301</p>
          </body>
        </notes>
      </species>
      <species id="M_cid0000429_e" name="Spermine" compartment="e" hasOnlySubstanceUnits="false" boundaryCondition="false" constant="false">
        <notes>
          <body xmlns="http://www.w3.org/1999/xhtml">
            <p>FORMULA: C10H26N4</p>
            <p>CHARGE: 3.9301</p>
          </body>
        </notes>
      </species>
      <species id="M_cid0000431_c" name="Urocanate" compartment="c" hasOnlySubstanceUnits="false" boundaryCondition="false" constant="false">
        <notes>
          <body xmlns="http://www.w3.org/1999/xhtml">
            <p>FORMULA: C6H6N2O2</p>
            <p>CHARGE: -0.9991</p>
          </body>
        </notes>
      </species>
      <species id="M_cid0000433_c" name="CDP-ribitol" compartment="c" hasOnlySubstanceUnits="false" boundaryCondition="false" constant="false">
        <notes>
          <body xmlns="http://www.w3.org/1999/xhtml">
            <p>FORMULA: C14H25N3O15P2</p>
            <p>CHARGE: -1.9998</p>
          </body>
        </notes>
      </species>
      <species id="M_cid0000438_c" name="D-Altronate" compartment="c" hasOnlySubstanceUnits="false" boundaryCondition="false" constant="false">
        <notes>
          <body xmlns="http://www.w3.org/1999/xhtml">
            <p>FORMULA: C6H12O7</p>
            <p>CHARGE: -0.99976</p>
          </body>
        </notes>
      </species>
      <species id="M_cid0000439_c" name="D-Glucarate" compartment="c" hasOnlySubstanceUnits="false" boundaryCondition="false" constant="false">
        <notes>
          <body xmlns="http://www.w3.org/1999/xhtml">
            <p>FORMULA: C6H10O8</p>
            <p>CHARGE: -1.9997</p>
          </body>
        </notes>
      </species>
      <species id="M_cid0000440_c" name="L-Arogenate" compartment="c" hasOnlySubstanceUnits="false" boundaryCondition="false" constant="false">
        <notes>
          <body xmlns="http://www.w3.org/1999/xhtml">
            <p>FORMULA: C10H13NO5</p>
            <p>CHARGE: -1.9988</p>
          </body>
        </notes>
      </species>
      <species id="M_cid0000441_c" name="Menaquinone" compartment="c" hasOnlySubstanceUnits="false" boundaryCondition="false" constant="false">
        <notes>
          <body xmlns="http://www.w3.org/1999/xhtml">
            <p>FORMULA: C16H16O2(C5H8)n</p>
            <p>CHARGE: NaN</p>
          </body>
        </notes>
      </species>
      <species id="M_cid0000442_c" name="dTDP-glucose" compartment="c" hasOnlySubstanceUnits="false" boundaryCondition="false" constant="false">
        <notes>
          <body xmlns="http://www.w3.org/1999/xhtml">
            <p>FORMULA: C16H26N2O16P2</p>
            <p>CHARGE: -2.001</p>
          </body>
        </notes>
      </species>
      <species id="M_cid0000445_c" name="Deamino-NAD+" compartment="c" hasOnlySubstanceUnits="false" boundaryCondition="false" constant="false">
        <notes>
          <body xmlns="http://www.w3.org/1999/xhtml">
            <p>FORMULA: C21H27N6O15P2</p>
            <p>CHARGE: -2</p>
          </body>
        </notes>
      </species>
      <species id="M_cid0000446_c" name="L-Histidinol" compartment="c" hasOnlySubstanceUnits="false" boundaryCondition="false" constant="false">
        <notes>
          <body xmlns="http://www.w3.org/1999/xhtml">
            <p>FORMULA: C6H11N3O</p>
            <p>CHARGE: 1.1511</p>
          </body>
        </notes>
      </species>
      <species id="M_cid0000448_c" name="Pantothenate" compartment="c" hasOnlySubstanceUnits="false" boundaryCondition="false" constant="false">
        <notes>
          <body xmlns="http://www.w3.org/1999/xhtml">
            <p>FORMULA: C9H17NO5</p>
            <p>CHARGE: -0.99777</p>
          </body>
        </notes>
      </species>
      <species id="M_cid0000450_c" name="Crotonoyl-CoA" compartment="c" hasOnlySubstanceUnits="false" boundaryCondition="false" constant="false">
        <notes>
          <body xmlns="http://www.w3.org/1999/xhtml">
            <p>FORMULA: C25H40N7O17P3S</p>
            <p>CHARGE: -3.9164</p>
          </body>
        </notes>
      </species>
      <species id="M_cid0000453_c" name="Deoxycytidine" compartment="c" hasOnlySubstanceUnits="false" boundaryCondition="false" constant="false">
        <notes>
          <body xmlns="http://www.w3.org/1999/xhtml">
            <p>FORMULA: C9H13N3O4</p>
            <p>CHARGE: 2.27e-006</p>
          </body>
        </notes>
      </species>
      <species id="M_cid0000454_c" name="Dephospho-CoA" compartment="c" hasOnlySubstanceUnits="false" boundaryCondition="false" constant="false">
        <notes>
          <body xmlns="http://www.w3.org/1999/xhtml">
            <p>FORMULA: C21H35N7O13P2S</p>
            <p>CHARGE: -2.0008</p>
          </body>
        </notes>
      </species>
      <species id="M_cid0000455_c" name="Isochorismate" compartment="c" hasOnlySubstanceUnits="false" boundaryCondition="false" constant="false">
        <notes>
          <body xmlns="http://www.w3.org/1999/xhtml">
            <p>FORMULA: C10H10O6</p>
            <p>CHARGE: -1.9985</p>
          </body>
        </notes>
      </species>
      <species id="M_cid0000459_c" name="2-Acetolactate" compartment="c" hasOnlySubstanceUnits="false" boundaryCondition="false" constant="false">
        <notes>
          <body xmlns="http://www.w3.org/1999/xhtml">
            <p>FORMULA: C5H8O4</p>
            <p>CHARGE: -0.99972</p>
          </body>
        </notes>
      </species>
      <species id="M_cid0000460_c" name="D-Fructuronate" compartment="c" hasOnlySubstanceUnits="false" boundaryCondition="false" constant="false">
        <notes>
          <body xmlns="http://www.w3.org/1999/xhtml">
            <p>FORMULA: C6H10O7</p>
            <p>CHARGE: -1.0004</p>
          </body>
        </notes>
      </species>
      <species id="M_cid0000463_c" name="Dihydropteroate" compartment="c" hasOnlySubstanceUnits="false" boundaryCondition="false" constant="false">
        <notes>
          <body xmlns="http://www.w3.org/1999/xhtml">
            <p>FORMULA: C14H14N6O3</p>
            <p>CHARGE: -0.99452</p>
          </body>
        </notes>
      </species>
      <species id="M_cid0000466_c" name="3-Dehydroquinate" compartment="c" hasOnlySubstanceUnits="false" boundaryCondition="false" constant="false">
        <notes>
          <body xmlns="http://www.w3.org/1999/xhtml">
            <p>FORMULA: C7H10O6</p>
            <p>CHARGE: -0.9998</p>
          </body>
        </notes>
      </species>
      <species id="M_cid0000469_c" name="Mercaptopyruvate" compartment="c" hasOnlySubstanceUnits="false" boundaryCondition="false" constant="false">
        <notes>
          <body xmlns="http://www.w3.org/1999/xhtml">
            <p>FORMULA: C3H4O3S</p>
            <p>CHARGE: -1.0024</p>
          </body>
        </notes>
      </species>
      <species id="M_cid0000470_c" name="2-Dehydropantoate" compartment="c" hasOnlySubstanceUnits="false" boundaryCondition="false" constant="false">
        <notes>
          <body xmlns="http://www.w3.org/1999/xhtml">
            <p>FORMULA: C6H10O4</p>
            <p>CHARGE: -0.99982</p>
          </body>
        </notes>
      </species>
      <species id="M_cid0000471_c" name="O-Acetyl-L-serine" compartment="c" hasOnlySubstanceUnits="false" boundaryCondition="false" constant="false">
        <notes>
          <body xmlns="http://www.w3.org/1999/xhtml">
            <p>FORMULA: C5H9NO4</p>
            <p>CHARGE: -0.99942</p>
          </body>
        </notes>
      </species>
      <species id="M_cid0000472_c" name="2-Phosphoglycolate" compartment="c" hasOnlySubstanceUnits="false" boundaryCondition="false" constant="false">
        <notes>
          <body xmlns="http://www.w3.org/1999/xhtml">
            <p>FORMULA: C2H5O6P</p>
            <p>CHARGE: -2.81</p>
          </body>
        </notes>
      </species>
      <species id="M_cid0000473_c" name="D-Alanyl-D-alanine" compartment="c" hasOnlySubstanceUnits="false" boundaryCondition="false" constant="false">
        <notes>
          <body xmlns="http://www.w3.org/1999/xhtml">
            <p>FORMULA: C6H12N2O3</p>
            <p>CHARGE: -0.97346</p>
          </body>
        </notes>
      </species>
      <species id="M_cid0000474_c" name="O-Phospho-L-serine" compartment="c" hasOnlySubstanceUnits="false" boundaryCondition="false" constant="false">
        <notes>
          <body xmlns="http://www.w3.org/1999/xhtml">
            <p>FORMULA: C3H8NO6P</p>
            <p>CHARGE: -2.7955</p>
          </body>
        </notes>
      </species>
      <species id="M_cid0000480_c" name="S-Formylglutathione" compartment="c" hasOnlySubstanceUnits="false" boundaryCondition="false" constant="false">
        <notes>
          <body xmlns="http://www.w3.org/1999/xhtml">
            <p>FORMULA: C11H17N3O7S</p>
            <p>CHARGE: -1.9997</p>
          </body>
        </notes>
      </species>
      <species id="M_cid0000483_c" name="7,8-Diaminononanoate" compartment="c" hasOnlySubstanceUnits="false" boundaryCondition="false" constant="false">
        <notes>
          <body xmlns="http://www.w3.org/1999/xhtml">
            <p>FORMULA: C9H20N2O2</p>
            <p>CHARGE: 1.5205</p>
          </body>
        </notes>
      </species>
      <species id="M_cid0000487_c" name="UDP-N-acetylmuramate" compartment="c" hasOnlySubstanceUnits="false" boundaryCondition="false" constant="false">
        <notes>
          <body xmlns="http://www.w3.org/1999/xhtml">
            <p>FORMULA: C20H31N3O19P2</p>
            <p>CHARGE: -3.0014</p>
          </body>
        </notes>
      </species>
      <species id="M_cid0000491_c" name="D-Ribitol 5-phosphate" compartment="c" hasOnlySubstanceUnits="false" boundaryCondition="false" constant="false">
        <notes>
          <body xmlns="http://www.w3.org/1999/xhtml">
            <p>FORMULA: C5H13O8P</p>
            <p>CHARGE: -1.7512</p>
          </body>
        </notes>
      </species>
      <species id="M_cid0000493_c" name="Thiamin monophosphate" compartment="c" hasOnlySubstanceUnits="false" boundaryCondition="false" constant="false">
        <notes>
          <body xmlns="http://www.w3.org/1999/xhtml">
            <p>FORMULA: C12H18N4O4PS</p>
            <p>CHARGE: -0.661</p>
          </body>
        </notes>
      </species>
      <species id="M_cid0000494_c" name="alpha,alpha-Trehalose" compartment="c" hasOnlySubstanceUnits="false" boundaryCondition="false" constant="false">
        <notes>
          <body xmlns="http://www.w3.org/1999/xhtml">
            <p>FORMULA: C12H22O11</p>
            <p>CHARGE: -1.2303e-005</p>
          </body>
        </notes>
      </species>
      <species id="M_cid0000496_c" name="8-Amino-7-oxononanoate" compartment="c" hasOnlySubstanceUnits="false" boundaryCondition="false" constant="false">
        <notes>
          <body xmlns="http://www.w3.org/1999/xhtml">
            <p>FORMULA: C9H17NO3</p>
            <p>CHARGE: -0.93191</p>
          </body>
        </notes>
      </species>
      <species id="M_cid0000497_c" name="D-Fructose 1-phosphate" compartment="c" hasOnlySubstanceUnits="false" boundaryCondition="false" constant="false">
        <notes>
          <body xmlns="http://www.w3.org/1999/xhtml">
            <p>FORMULA: C6H13O9P</p>
            <p>CHARGE: -1.8664</p>
          </body>
        </notes>
      </species>
      <species id="M_cid0000498_c" name="Sorbitol 6-phosphate" compartment="c" hasOnlySubstanceUnits="false" boundaryCondition="false" constant="false">
        <notes>
          <body xmlns="http://www.w3.org/1999/xhtml">
            <p>FORMULA: C6H15O9P</p>
            <p>CHARGE: -1.7512</p>
          </body>
        </notes>
      </species>
      <species id="M_cid0000499_c" name="D-Tagatose 6-phosphate" compartment="c" hasOnlySubstanceUnits="false" boundaryCondition="false" constant="false">
        <notes>
          <body xmlns="http://www.w3.org/1999/xhtml">
            <p>FORMULA: C6H13O9P</p>
            <p>CHARGE: -1.8495</p>
          </body>
        </notes>
      </species>
      <species id="M_cid0000501_c" name="L-Histidinol phosphate" compartment="c" hasOnlySubstanceUnits="false" boundaryCondition="false" constant="false">
        <notes>
          <body xmlns="http://www.w3.org/1999/xhtml">
            <p>FORMULA: C6H12N3O4P</p>
            <p>CHARGE: -1.6863</p>
          </body>
        </notes>
      </species>
      <species id="M_cid0000502_c" name="L-Ribulose 5-phosphate" compartment="c" hasOnlySubstanceUnits="false" boundaryCondition="false" constant="false">
        <notes>
          <body xmlns="http://www.w3.org/1999/xhtml">
            <p>FORMULA: C5H11O8P</p>
            <p>CHARGE: -1.7598</p>
          </body>
        </notes>
      </species>
      <species id="M_cid0000503_c" name="O-Phospho-L-homoserine" compartment="c" hasOnlySubstanceUnits="false" boundaryCondition="false" constant="false">
        <notes>
          <body xmlns="http://www.w3.org/1999/xhtml">
            <p>FORMULA: C4H10NO6P</p>
            <p>CHARGE: -2.563</p>
          </body>
        </notes>
      </species>
      <species id="M_cid0000504_c" name="Orotidine 5&apos;-phosphate" compartment="c" hasOnlySubstanceUnits="false" boundaryCondition="false" constant="false">
        <notes>
          <body xmlns="http://www.w3.org/1999/xhtml">
            <p>FORMULA: C10H13N2O11P</p>
            <p>CHARGE: -2.8156</p>
          </body>
        </notes>
      </species>
      <species id="M_cid0000507_c" name="D-Galactose 6-phosphate" compartment="c" hasOnlySubstanceUnits="false" boundaryCondition="false" constant="false">
        <notes>
          <body xmlns="http://www.w3.org/1999/xhtml">
            <p>FORMULA: C6H13O9P</p>
            <p>CHARGE: -1.8491</p>
          </body>
        </notes>
      </species>
      <species id="M_cid0000508_c" name="O-Succinyl-L-homoserine" compartment="c" hasOnlySubstanceUnits="false" boundaryCondition="false" constant="false">
        <notes>
          <body xmlns="http://www.w3.org/1999/xhtml">
            <p>FORMULA: C8H13NO6</p>
            <p>CHARGE: -1.9987</p>
          </body>
        </notes>
      </species>
      <species id="M_cid0000509_c" name="4-Hydroxy-2-oxoglutarate" compartment="c" hasOnlySubstanceUnits="false" boundaryCondition="false" constant="false">
        <notes>
          <body xmlns="http://www.w3.org/1999/xhtml">
            <p>FORMULA: C5H6O6</p>
            <p>CHARGE: -1.9998</p>
          </body>
        </notes>
      </species>
      <species id="M_cid0000511_c" name="N-Acetyl-D-galactosamine" compartment="c" hasOnlySubstanceUnits="false" boundaryCondition="false" constant="false">
        <notes>
          <body xmlns="http://www.w3.org/1999/xhtml">
            <p>FORMULA: C8H15NO6</p>
            <p>CHARGE: -2.5102e-005</p>
          </body>
        </notes>
      </species>
      <species id="M_cid0000512_c" name="Pantetheine 4&apos;-phosphate" compartment="c" hasOnlySubstanceUnits="false" boundaryCondition="false" constant="false">
        <notes>
          <body xmlns="http://www.w3.org/1999/xhtml">
            <p>FORMULA: C11H23N2O7PS</p>
            <p>CHARGE: -1.6029</p>
          </body>
        </notes>
      </species>
      <species id="M_cid0000514_c" name="S-Adenosylmethioninamine" compartment="c" hasOnlySubstanceUnits="false" boundaryCondition="false" constant="false">
        <notes>
          <body xmlns="http://www.w3.org/1999/xhtml">
            <p>FORMULA: C14H23N6O3S</p>
            <p>CHARGE: 2.0122</p>
          </body>
        </notes>
      </species>
      <species id="M_cid0000516_c" name="(S)-3-Hydroxybutanoyl-CoA" compartment="c" hasOnlySubstanceUnits="false" boundaryCondition="false" constant="false">
        <notes>
          <body xmlns="http://www.w3.org/1999/xhtml">
            <p>FORMULA: C25H42N7O18P3S</p>
            <p>CHARGE: -3.9164</p>
          </body>
        </notes>
      </species>
      <species id="M_cid0000517_c" name="2-Hydroxy-3-oxopropanoate" compartment="c" hasOnlySubstanceUnits="false" boundaryCondition="false" constant="false">
        <notes>
          <body xmlns="http://www.w3.org/1999/xhtml">
            <p>FORMULA: C3H4O4</p>
            <p>CHARGE: -0.99989</p>
          </body>
        </notes>
      </species>
      <species id="M_cid0000520_c" name="L-Glutamate 5-semialdehyde" compartment="c" hasOnlySubstanceUnits="false" boundaryCondition="false" constant="false">
        <notes>
          <body xmlns="http://www.w3.org/1999/xhtml">
            <p>FORMULA: C5H9NO3</p>
            <p>CHARGE: -0.9966</p>
          </body>
        </notes>
      </species>
      <species id="M_cid0000522_c" name="UDP-N-acetyl-D-mannosamine" compartment="c" hasOnlySubstanceUnits="false" boundaryCondition="false" constant="false">
        <notes>
          <body xmlns="http://www.w3.org/1999/xhtml">
            <p>FORMULA: C17H27N3O17P2</p>
            <p>CHARGE: -2.0018</p>
          </body>
        </notes>
      </species>
      <species id="M_cid0000523_c" name="beta-D-Glucose 6-phosphate" compartment="c" hasOnlySubstanceUnits="false" boundaryCondition="false" constant="false">
        <notes>
          <body xmlns="http://www.w3.org/1999/xhtml">
            <p>FORMULA: C6H13O9P</p>
            <p>CHARGE: -1.8491</p>
          </body>
        </notes>
      </species>
      <species id="M_cid0000524_c" name="Inositol 1-phosphate" compartment="c" hasOnlySubstanceUnits="false" boundaryCondition="false" constant="false">
        <notes>
          <body xmlns="http://www.w3.org/1999/xhtml">
            <p>FORMULA: C6H13O9P</p>
            <p>CHARGE: -1.8659</p>
          </body>
        </notes>
      </species>
      <species id="M_cid0000525_c" name="3-(4-Hydroxyphenyl)pyruvate" compartment="c" hasOnlySubstanceUnits="false" boundaryCondition="false" constant="false">
        <notes>
          <body xmlns="http://www.w3.org/1999/xhtml">
            <p>FORMULA: C9H8O4</p>
            <p>CHARGE: -1.0031</p>
          </body>
        </notes>
      </species>
      <species id="M_cid0000528_c" name="Nicotinate D-ribonucleotide" compartment="c" hasOnlySubstanceUnits="false" boundaryCondition="false" constant="false">
        <notes>
          <body xmlns="http://www.w3.org/1999/xhtml">
            <p>FORMULA: C11H15NO9P</p>
            <p>CHARGE: -1.852</p>
          </body>
        </notes>
      </species>
      <species id="M_cid0000532_c" name="Malonyl-[acyl-carrier protein]" compartment="c" hasOnlySubstanceUnits="false" boundaryCondition="false" constant="false">
        <notes>
          <body xmlns="http://www.w3.org/1999/xhtml">
            <p>FORMULA: C3H3O3SR</p>
            <p>CHARGE: NaN</p>
          </body>
        </notes>
      </species>
      <species id="M_cid0000533_c" name="UDP-N-acetylmuramoyl-L-alanine" compartment="c" hasOnlySubstanceUnits="false" boundaryCondition="false" constant="false">
        <notes>
          <body xmlns="http://www.w3.org/1999/xhtml">
            <p>FORMULA: C23H36N4O20P2</p>
            <p>CHARGE: -3.0015</p>
          </body>
        </notes>
      </species>
      <species id="M_cid0000537_c" name="GDP-4-dehydro-6-deoxy-D-mannose" compartment="c" hasOnlySubstanceUnits="false" boundaryCondition="false" constant="false">
        <notes>
          <body xmlns="http://www.w3.org/1999/xhtml">
            <p>FORMULA: C16H23N5O15P2</p>
            <p>CHARGE: -2.0007</p>
          </body>
        </notes>
      </species>
      <species id="M_cid0000539_c" name="Guanosine 3&apos;,5&apos;-bis(diphosphate)" compartment="c" hasOnlySubstanceUnits="false" boundaryCondition="false" constant="false">
        <notes>
          <body xmlns="http://www.w3.org/1999/xhtml">
            <p>FORMULA: C10H17N5O17P4</p>
            <p>CHARGE: -4.569</p>
          </body>
        </notes>
      </species>
      <species id="M_cid0000540_c" name="all-trans-Hexaprenyl diphosphate" compartment="c" hasOnlySubstanceUnits="false" boundaryCondition="false" constant="false">
        <notes>
          <body xmlns="http://www.w3.org/1999/xhtml">
            <p>FORMULA: C30H52O7P2</p>
            <p>CHARGE: -2.2846</p>
          </body>
        </notes>
      </species>
      <species id="M_cid0000541_c" name="sn-glycero-3-Phosphoethanolamine" compartment="c" hasOnlySubstanceUnits="false" boundaryCondition="false" constant="false">
        <notes>
          <body xmlns="http://www.w3.org/1999/xhtml">
            <p>FORMULA: C5H14NO6P</p>
            <p>CHARGE: -0.99991</p>
          </body>
        </notes>
      </species>
      <species id="M_cid0000543_c" name="D-Glucono-1,5-lactone 6-phosphate" compartment="c" hasOnlySubstanceUnits="false" boundaryCondition="false" constant="false">
        <notes>
          <body xmlns="http://www.w3.org/1999/xhtml">
            <p>FORMULA: C6H11O9P</p>
            <p>CHARGE: -1.8239</p>
          </body>
        </notes>
      </species>
      <species id="M_cid0000544_c" name="N-Acetyl-L-glutamate 5-semialdehyde" compartment="c" hasOnlySubstanceUnits="false" boundaryCondition="false" constant="false">
        <notes>
          <body xmlns="http://www.w3.org/1999/xhtml">
            <p>FORMULA: C7H11NO4</p>
            <p>CHARGE: -0.99948</p>
          </body>
        </notes>
      </species>
      <species id="M_cid0000547_c" name="3-(Imidazol-4-yl)-2-oxopropyl phosphate" compartment="c" hasOnlySubstanceUnits="false" boundaryCondition="false" constant="false">
        <notes>
          <body xmlns="http://www.w3.org/1999/xhtml">
            <p>FORMULA: C6H9N2O5P</p>
            <p>CHARGE: -1.9032</p>
          </body>
        </notes>
      </species>
      <species id="M_cid0000548_c" name="5-Amino-6-(5&apos;-phosphoribosylamino)uracil" compartment="c" hasOnlySubstanceUnits="false" boundaryCondition="false" constant="false">
        <notes>
          <body xmlns="http://www.w3.org/1999/xhtml">
            <p>FORMULA: C9H15N4O9P</p>
            <p>CHARGE: -1.8529</p>
          </body>
        </notes>
      </species>
      <species id="M_cid0000549_c" name="5-O-(1-Carboxyvinyl)-3-phosphoshikimate" compartment="c" hasOnlySubstanceUnits="false" boundaryCondition="false" constant="false">
        <notes>
          <body xmlns="http://www.w3.org/1999/xhtml">
            <p>FORMULA: C10H13O10P</p>
            <p>CHARGE: -3.7591</p>
          </body>
        </notes>
      </species>
      <species id="M_cid0000551_c" name="4-Amino-5-hydroxymethyl-2-methylpyrimidine" compartment="c" hasOnlySubstanceUnits="false" boundaryCondition="false" constant="false">
        <notes>
          <body xmlns="http://www.w3.org/1999/xhtml">
            <p>FORMULA: C6H9N3O</p>
            <p>CHARGE: 0.12885</p>
          </body>
        </notes>
      </species>
      <species id="M_cid0000555_c" name="2-Amino-4-hydroxy-6-hydroxymethyl-7,8-dihydropteridine" compartment="c" hasOnlySubstanceUnits="false" boundaryCondition="false" constant="false">
        <notes>
          <body xmlns="http://www.w3.org/1999/xhtml">
            <p>FORMULA: C7H9N5O2</p>
            <p>CHARGE: -0.00026202</p>
          </body>
        </notes>
      </species>
      <species id="M_cid0000556_c" name="1-(2-Carboxyphenylamino)-1-deoxy-D-ribulose 5-phosphate" compartment="c" hasOnlySubstanceUnits="false" boundaryCondition="false" constant="false">
        <notes>
          <body xmlns="http://www.w3.org/1999/xhtml">
            <p>FORMULA: C12H16NO9P</p>
            <p>CHARGE: -2.7538</p>
          </body>
        </notes>
      </species>
      <species id="M_cid0000557_c" name="2,5-Diamino-6-(5&apos;-phosphoribosylamino)-4-pyrimidineone" compartment="c" hasOnlySubstanceUnits="false" boundaryCondition="false" constant="false">
        <notes>
          <body xmlns="http://www.w3.org/1999/xhtml">
            <p>FORMULA: C9H16N5O8P</p>
            <p>CHARGE: -1.8461</p>
          </body>
        </notes>
      </species>
      <species id="M_cid0000559_c" name="Sodium" compartment="c" hasOnlySubstanceUnits="false" boundaryCondition="false" constant="false">
        <notes>
          <body xmlns="http://www.w3.org/1999/xhtml">
            <p>FORMULA: Na</p>
            <p>CHARGE: 1</p>
          </body>
        </notes>
      </species>
      <species id="M_cid0000559_e" name="Sodium" compartment="e" hasOnlySubstanceUnits="false" boundaryCondition="false" constant="false">
        <notes>
          <body xmlns="http://www.w3.org/1999/xhtml">
            <p>FORMULA: Na</p>
            <p>CHARGE: 1</p>
          </body>
        </notes>
      </species>
      <species id="M_cid0000563_c" name="dUDP" compartment="c" hasOnlySubstanceUnits="false" boundaryCondition="false" constant="false">
        <notes>
          <body xmlns="http://www.w3.org/1999/xhtml">
            <p>FORMULA: C9H14N2O11P2</p>
            <p>CHARGE: -2.2856</p>
          </body>
        </notes>
      </species>
      <species id="M_cid0000564_c" name="FADH2" compartment="c" hasOnlySubstanceUnits="false" boundaryCondition="false" constant="false">
        <notes>
          <body xmlns="http://www.w3.org/1999/xhtml">
            <p>FORMULA: C27H35N9O15P2</p>
            <p>CHARGE: -2.0313</p>
          </body>
        </notes>
      </species>
      <species id="M_cid0000565_c" name="3&apos;-AMP" compartment="c" hasOnlySubstanceUnits="false" boundaryCondition="false" constant="false">
        <notes>
          <body xmlns="http://www.w3.org/1999/xhtml">
            <p>FORMULA: C10H14N5O7P</p>
            <p>CHARGE: -1.9164</p>
          </body>
        </notes>
      </species>
      <species id="M_cid0000566_c" name="3&apos;-UMP" compartment="c" hasOnlySubstanceUnits="false" boundaryCondition="false" constant="false">
        <notes>
          <body xmlns="http://www.w3.org/1999/xhtml">
            <p>FORMULA: C9H13N2O9P</p>
            <p>CHARGE: -1.9268</p>
          </body>
        </notes>
      </species>
      <species id="M_cid0000567_c" name="Butanal" compartment="c" hasOnlySubstanceUnits="false" boundaryCondition="false" constant="false">
        <notes>
          <body xmlns="http://www.w3.org/1999/xhtml">
            <p>FORMULA: C4H8O</p>
            <p>CHARGE: -1.8197e-009</p>
          </body>
        </notes>
      </species>
      <species id="M_cid0000572_c" name="Salicin" compartment="c" hasOnlySubstanceUnits="false" boundaryCondition="false" constant="false">
        <notes>
          <body xmlns="http://www.w3.org/1999/xhtml">
            <p>FORMULA: C13H18O7</p>
            <p>CHARGE: -6.3094e-006</p>
          </body>
        </notes>
      </species>
      <species id="M_cid0000576_c" name="Selenide" compartment="c" hasOnlySubstanceUnits="false" boundaryCondition="false" constant="false">
        <notes>
          <body xmlns="http://www.w3.org/1999/xhtml">
            <p>FORMULA: H2Se</p>
            <p>CHARGE: 0</p>
          </body>
        </notes>
      </species>
      <species id="M_cid0000584_c" name="Stachyose" compartment="c" hasOnlySubstanceUnits="false" boundaryCondition="false" constant="false">
        <notes>
          <body xmlns="http://www.w3.org/1999/xhtml">
            <p>FORMULA: C24H42O21</p>
            <p>CHARGE: -2.3442e-005</p>
          </body>
        </notes>
      </species>
      <species id="M_cid0000594_c" name="tRNA(Ile)" compartment="c" hasOnlySubstanceUnits="false" boundaryCondition="false" constant="false">
        <notes>
          <body xmlns="http://www.w3.org/1999/xhtml">
            <p>FORMULA: C15H21N5O10PR(C5H8O6PR)n</p>
            <p>CHARGE: 0</p>
          </body>
        </notes>
      </species>
      <species id="M_cid0000595_c" name="tRNA(Leu)" compartment="c" hasOnlySubstanceUnits="false" boundaryCondition="false" constant="false">
        <notes>
          <body xmlns="http://www.w3.org/1999/xhtml">
            <p>FORMULA: C15H21N5O10PR(C5H8O6PR)n</p>
            <p>CHARGE: 0</p>
          </body>
        </notes>
      </species>
      <species id="M_cid0000597_c" name="tRNA(Met)" compartment="c" hasOnlySubstanceUnits="false" boundaryCondition="false" constant="false">
        <notes>
          <body xmlns="http://www.w3.org/1999/xhtml">
            <p>FORMULA: C15H21N5O10PR(C5H8O6PR)n</p>
            <p>CHARGE: 0</p>
          </body>
        </notes>
      </species>
      <species id="M_cid0000602_c" name="tRNA(Trp)" compartment="c" hasOnlySubstanceUnits="false" boundaryCondition="false" constant="false">
        <notes>
          <body xmlns="http://www.w3.org/1999/xhtml">
            <p>FORMULA: C15H21N5O10PR(C5H8O6PR)n</p>
            <p>CHARGE: 0</p>
          </body>
        </notes>
      </species>
      <species id="M_cid0000603_c" name="tRNA(Val)" compartment="c" hasOnlySubstanceUnits="false" boundaryCondition="false" constant="false">
        <notes>
          <body xmlns="http://www.w3.org/1999/xhtml">
            <p>FORMULA: C15H21N5O10PR(C5H8O6PR)n</p>
            <p>CHARGE: 0</p>
          </body>
        </notes>
      </species>
      <species id="M_cid0000605_c" name="Cadaverine" compartment="c" hasOnlySubstanceUnits="false" boundaryCondition="false" constant="false">
        <notes>
          <body xmlns="http://www.w3.org/1999/xhtml">
            <p>FORMULA: C5H14N2</p>
            <p>CHARGE: 1.9987</p>
          </body>
        </notes>
      </species>
      <species id="M_cid0000606_c" name="Chitobiose" compartment="c" hasOnlySubstanceUnits="false" boundaryCondition="false" constant="false">
        <notes>
          <body xmlns="http://www.w3.org/1999/xhtml">
            <p>FORMULA: C16H28N2O11</p>
            <p>CHARGE: -3.1622e-005</p>
          </body>
        </notes>
      </species>
      <species id="M_cid0000607_c" name="Galactitol" compartment="c" hasOnlySubstanceUnits="false" boundaryCondition="false" constant="false">
        <notes>
          <body xmlns="http://www.w3.org/1999/xhtml">
            <p>FORMULA: C6H14O6</p>
            <p>CHARGE: -2.5703e-006</p>
          </body>
        </notes>
      </species>
      <species id="M_cid0000607_e" name="Galactitol" compartment="e" hasOnlySubstanceUnits="false" boundaryCondition="false" constant="false">
        <notes>
          <body xmlns="http://www.w3.org/1999/xhtml">
            <p>FORMULA: C6H14O6</p>
            <p>CHARGE: -2.5703e-006</p>
          </body>
        </notes>
      </species>
      <species id="M_cid0000613_c" name="Xanthosine" compartment="c" hasOnlySubstanceUnits="false" boundaryCondition="false" constant="false">
        <notes>
          <body xmlns="http://www.w3.org/1999/xhtml">
            <p>FORMULA: C10H12N4O6</p>
            <p>CHARGE: -0.0092462</p>
          </body>
        </notes>
      </species>
      <species id="M_cid0000614_c" name="D-Glucoside" compartment="c" hasOnlySubstanceUnits="false" boundaryCondition="false" constant="false">
        <notes>
          <body xmlns="http://www.w3.org/1999/xhtml">
            <p>FORMULA: C6H11O6R</p>
            <p>CHARGE: NaN</p>
          </body>
        </notes>
      </species>
      <species id="M_cid0000623_c" name="Dethiobiotin" compartment="c" hasOnlySubstanceUnits="false" boundaryCondition="false" constant="false">
        <notes>
          <body xmlns="http://www.w3.org/1999/xhtml">
            <p>FORMULA: C10H18N2O3</p>
            <p>CHARGE: -0.99575</p>
          </body>
        </notes>
      </species>
      <species id="M_cid0000625_c" name="L-Histidinal" compartment="c" hasOnlySubstanceUnits="false" boundaryCondition="false" constant="false">
        <notes>
          <body xmlns="http://www.w3.org/1999/xhtml">
            <p>FORMULA: C6H9N3O</p>
            <p>CHARGE: 0.8636</p>
          </body>
        </notes>
      </species>
      <species id="M_cid0000629_c" name="L-Leucyl-tRNA" compartment="c" hasOnlySubstanceUnits="false" boundaryCondition="false" constant="false">
        <notes>
          <body xmlns="http://www.w3.org/1999/xhtml">
            <p>FORMULA: C21H32N6O11PR(C5H8O6PR)n</p>
            <p>CHARGE: 1</p>
          </body>
        </notes>
      </species>
      <species id="M_cid0000641_c" name="Salicyl alcohol" compartment="c" hasOnlySubstanceUnits="false" boundaryCondition="false" constant="false">
        <notes>
          <body xmlns="http://www.w3.org/1999/xhtml">
            <p>FORMULA: C7H8O2</p>
            <p>CHARGE: -0.0012008</p>
          </body>
        </notes>
      </species>
      <species id="M_cid0000645_c" name="2&apos;,3&apos;-Cyclic AMP" compartment="c" hasOnlySubstanceUnits="false" boundaryCondition="false" constant="false">
        <notes>
          <body xmlns="http://www.w3.org/1999/xhtml">
            <p>FORMULA: C10H12N5O6P</p>
            <p>CHARGE: -0.99999</p>
          </body>
        </notes>
      </species>
      <species id="M_cid0000646_c" name="2&apos;,3&apos;-Cyclic CMP" compartment="c" hasOnlySubstanceUnits="false" boundaryCondition="false" constant="false">
        <notes>
          <body xmlns="http://www.w3.org/1999/xhtml">
            <p>FORMULA: C9H12N3O7P</p>
            <p>CHARGE: -0.99999</p>
          </body>
        </notes>
      </species>
      <species id="M_cid0000647_c" name="2&apos;,3&apos;-Cyclic UMP" compartment="c" hasOnlySubstanceUnits="false" boundaryCondition="false" constant="false">
        <notes>
          <body xmlns="http://www.w3.org/1999/xhtml">
            <p>FORMULA: C9H11N2O8P</p>
            <p>CHARGE: -1.002</p>
          </body>
        </notes>
      </species>
      <species id="M_cid0000653_c" name="(2S)-2-Isopropylmalate" compartment="c" hasOnlySubstanceUnits="false" boundaryCondition="false" constant="false">
        <notes>
          <body xmlns="http://www.w3.org/1999/xhtml">
            <p>FORMULA: C7H12O5</p>
            <p>CHARGE: -1.9641</p>
          </body>
        </notes>
      </species>
      <species id="M_cid0000656_c" name="Butanoylphosphate" compartment="c" hasOnlySubstanceUnits="false" boundaryCondition="false" constant="false">
        <notes>
          <body xmlns="http://www.w3.org/1999/xhtml">
            <p>FORMULA: C4H9O5P</p>
            <p>CHARGE: -1.843</p>
          </body>
        </notes>
      </species>
      <species id="M_cid0000660_c" name="L-Valyl-tRNA(Val)" compartment="c" hasOnlySubstanceUnits="false" boundaryCondition="false" constant="false">
        <notes>
          <body xmlns="http://www.w3.org/1999/xhtml">
            <p>FORMULA: C20H30N6O11PR(C5H8O6PR)n</p>
            <p>CHARGE: 1</p>
          </body>
        </notes>
      </species>
      <species id="M_cid0000662_c" name="Sucrose 6-phosphate" compartment="c" hasOnlySubstanceUnits="false" boundaryCondition="false" constant="false">
        <notes>
          <body xmlns="http://www.w3.org/1999/xhtml">
            <p>FORMULA: C12H23O14P</p>
            <p>CHARGE: -1.849</p>
          </body>
        </notes>
      </species>
      <species id="M_cid0000664_c" name="2-Isopropylmaleate" compartment="c" hasOnlySubstanceUnits="false" boundaryCondition="false" constant="false">
        <notes>
          <body xmlns="http://www.w3.org/1999/xhtml">
            <p>FORMULA: C7H10O4</p>
            <p>CHARGE: -1.897</p>
          </body>
        </notes>
      </species>
      <species id="M_cid0000665_c" name="3-Dehydroshikimate" compartment="c" hasOnlySubstanceUnits="false" boundaryCondition="false" constant="false">
        <notes>
          <body xmlns="http://www.w3.org/1999/xhtml">
            <p>FORMULA: C7H8O5</p>
            <p>CHARGE: -0.99984</p>
          </body>
        </notes>
      </species>
      <species id="M_cid0000671_c" name="N-Acetylmuramate" compartment="c" hasOnlySubstanceUnits="false" boundaryCondition="false" constant="false">
        <notes>
          <body xmlns="http://www.w3.org/1999/xhtml">
            <p>FORMULA: C11H19NO8</p>
            <p>CHARGE: -0.99964</p>
          </body>
        </notes>
      </species>
      <species id="M_cid0000673_c" name="2-Succinylbenzoate" compartment="c" hasOnlySubstanceUnits="false" boundaryCondition="false" constant="false">
        <notes>
          <body xmlns="http://www.w3.org/1999/xhtml">
            <p>FORMULA: C11H10O5</p>
            <p>CHARGE: -1.996</p>
          </body>
        </notes>
      </species>
      <species id="M_cid0000681_c" name="1-(5-Phospho-D-ribosyl)-ATP" compartment="c" hasOnlySubstanceUnits="false" boundaryCondition="false" constant="false">
        <notes>
          <body xmlns="http://www.w3.org/1999/xhtml">
            <p>FORMULA: C15H25N5O20P4</p>
            <p>CHARGE: -5.1337</p>
          </body>
        </notes>
      </species>
      <species id="M_cid0000682_c" name="Phosphoribosyl-AMP" compartment="c" hasOnlySubstanceUnits="false" boundaryCondition="false" constant="false">
        <notes>
          <body xmlns="http://www.w3.org/1999/xhtml">
            <p>FORMULA: C15H23N5O14P2</p>
            <p>CHARGE: -3.7381</p>
          </body>
        </notes>
      </species>
      <species id="M_cid0000688_c" name="Propanoyl phosphate" compartment="c" hasOnlySubstanceUnits="false" boundaryCondition="false" constant="false">
        <notes>
          <body xmlns="http://www.w3.org/1999/xhtml">
            <p>FORMULA: C3H7O5P</p>
            <p>CHARGE: -1.843</p>
          </body>
        </notes>
      </species>
      <species id="M_cid0000702_c" name="Maltose 6&apos;-phosphate" compartment="c" hasOnlySubstanceUnits="false" boundaryCondition="false" constant="false">
        <notes>
          <body xmlns="http://www.w3.org/1999/xhtml">
            <p>FORMULA: C12H23O14P</p>
            <p>CHARGE: -1.8491</p>
          </body>
        </notes>
      </species>
      <species id="M_cid0000710_c" name="4-Phospho-L-aspartate" compartment="c" hasOnlySubstanceUnits="false" boundaryCondition="false" constant="false">
        <notes>
          <body xmlns="http://www.w3.org/1999/xhtml">
            <p>FORMULA: C4H8NO7P</p>
            <p>CHARGE: -2.8065</p>
          </body>
        </notes>
      </species>
      <species id="M_cid0000711_c" name="5-Methylthio-D-ribose" compartment="c" hasOnlySubstanceUnits="false" boundaryCondition="false" constant="false">
        <notes>
          <body xmlns="http://www.w3.org/1999/xhtml">
            <p>FORMULA: C6H12O4S</p>
            <p>CHARGE: -4.8976e-005</p>
          </body>
        </notes>
      </species>
      <species id="M_cid0000712_c" name="5-Phosphoribosylamine" compartment="c" hasOnlySubstanceUnits="false" boundaryCondition="false" constant="false">
        <notes>
          <body xmlns="http://www.w3.org/1999/xhtml">
            <p>FORMULA: C5H12NO7P</p>
            <p>CHARGE: -1.8519</p>
          </body>
        </notes>
      </species>
      <species id="M_cid0000715_c" name="Dimethylbenzimidazole" compartment="c" hasOnlySubstanceUnits="false" boundaryCondition="false" constant="false">
        <notes>
          <body xmlns="http://www.w3.org/1999/xhtml">
            <p>FORMULA: C9H10N2</p>
            <p>CHARGE: 0.21207</p>
          </body>
        </notes>
      </species>
      <species id="M_cid0000717_c" name="L-Isoleucyl-tRNA(Ile)" compartment="c" hasOnlySubstanceUnits="false" boundaryCondition="false" constant="false">
        <notes>
          <body xmlns="http://www.w3.org/1999/xhtml">
            <p>FORMULA: C21H32N6O11PR(C5H8O6PR)n</p>
            <p>CHARGE: 1</p>
          </body>
        </notes>
      </species>
      <species id="M_cid0000719_c" name="N-Ribosylnicotinamide" compartment="c" hasOnlySubstanceUnits="false" boundaryCondition="false" constant="false">
        <notes>
          <body xmlns="http://www.w3.org/1999/xhtml">
            <p>FORMULA: C11H15N2O5</p>
            <p>CHARGE: 0.99996</p>
          </body>
        </notes>
      </species>
      <species id="M_cid0000720_c" name="2-Succinylbenzoyl-CoA" compartment="c" hasOnlySubstanceUnits="false" boundaryCondition="false" constant="false">
        <notes>
          <body xmlns="http://www.w3.org/1999/xhtml">
            <p>FORMULA: C32H44N7O20P3S</p>
            <p>CHARGE: -4.9144</p>
          </body>
        </notes>
      </species>
      <species id="M_cid0000722_c" name="Shikimate 3-phosphate" compartment="c" hasOnlySubstanceUnits="false" boundaryCondition="false" constant="false">
        <notes>
          <body xmlns="http://www.w3.org/1999/xhtml">
            <p>FORMULA: C7H11O8P</p>
            <p>CHARGE: -2.7796</p>
          </body>
        </notes>
      </species>
      <species id="M_cid0000726_c" name="3-Phosphonooxypyruvate" compartment="c" hasOnlySubstanceUnits="false" boundaryCondition="false" constant="false">
        <notes>
          <body xmlns="http://www.w3.org/1999/xhtml">
            <p>FORMULA: C3H5O7P</p>
            <p>CHARGE: -2.8632</p>
          </body>
        </notes>
      </species>
      <species id="M_cid0000731_c" name="L-Glutamyl 5-phosphate" compartment="c" hasOnlySubstanceUnits="false" boundaryCondition="false" constant="false">
        <notes>
          <body xmlns="http://www.w3.org/1999/xhtml">
            <p>FORMULA: C5H10NO7P</p>
            <p>CHARGE: -2.8065</p>
          </body>
        </notes>
      </species>
      <species id="M_cid0000735_c" name="dTDP-6-deoxy-L-mannose" compartment="c" hasOnlySubstanceUnits="false" boundaryCondition="false" constant="false">
        <notes>
          <body xmlns="http://www.w3.org/1999/xhtml">
            <p>FORMULA: C16H26N2O15P2</p>
            <p>CHARGE: -2.001</p>
          </body>
        </notes>
      </species>
      <species id="M_cid0000736_c" name="L-2,3-Dihydrodipicolinate" compartment="c" hasOnlySubstanceUnits="false" boundaryCondition="false" constant="false">
        <notes>
          <body xmlns="http://www.w3.org/1999/xhtml">
            <p>FORMULA: C7H7NO4</p>
            <p>CHARGE: -1.9992</p>
          </body>
        </notes>
      </species>
      <species id="M_cid0000740_c" name="Aminoimidazole ribotide" compartment="c" hasOnlySubstanceUnits="false" boundaryCondition="false" constant="false">
        <notes>
          <body xmlns="http://www.w3.org/1999/xhtml">
            <p>FORMULA: C8H14N3O7P</p>
            <p>CHARGE: -1.8519</p>
          </body>
        </notes>
      </species>
      <species id="M_cid0000743_c" name="N-(L-Arginino)succinate" compartment="c" hasOnlySubstanceUnits="false" boundaryCondition="false" constant="false">
        <notes>
          <body xmlns="http://www.w3.org/1999/xhtml">
            <p>FORMULA: C10H18N4O6</p>
            <p>CHARGE: -2.9823</p>
          </body>
        </notes>
      </species>
      <species id="M_cid0000750_c" name="5-Formyltetrahydrofolate" compartment="c" hasOnlySubstanceUnits="false" boundaryCondition="false" constant="false">
        <notes>
          <body xmlns="http://www.w3.org/1999/xhtml">
            <p>FORMULA: C20H23N7O7</p>
            <p>CHARGE: -1.9995</p>
          </body>
        </notes>
      </species>
      <species id="M_cid0000751_c" name="D-4&apos;-Phosphopantothenate" compartment="c" hasOnlySubstanceUnits="false" boundaryCondition="false" constant="false">
        <notes>
          <body xmlns="http://www.w3.org/1999/xhtml">
            <p>FORMULA: C9H18NO8P</p>
            <p>CHARGE: -2.6003</p>
          </body>
        </notes>
      </species>
      <species id="M_cid0000752_c" name="Indoleglycerol phosphate" compartment="c" hasOnlySubstanceUnits="false" boundaryCondition="false" constant="false">
        <notes>
          <body xmlns="http://www.w3.org/1999/xhtml">
            <p>FORMULA: C11H14NO6P</p>
            <p>CHARGE: -1.7555</p>
          </body>
        </notes>
      </species>
      <species id="M_cid0000755_c" name="L-Tryptophanyl-tRNA(Trp)" compartment="c" hasOnlySubstanceUnits="false" boundaryCondition="false" constant="false">
        <notes>
          <body xmlns="http://www.w3.org/1999/xhtml">
            <p>FORMULA: C26H31N7O11PR(C5H8O6PR)n</p>
            <p>CHARGE: 1</p>
          </body>
        </notes>
      </species>
      <species id="M_cid0000756_c" name="S-Ribosyl-L-homocysteine" compartment="c" hasOnlySubstanceUnits="false" boundaryCondition="false" constant="false">
        <notes>
          <body xmlns="http://www.w3.org/1999/xhtml">
            <p>FORMULA: C9H17NO6S</p>
            <p>CHARGE: -0.99606</p>
          </body>
        </notes>
      </species>
      <species id="M_cid0000759_c" name="(R)-3-Hydroxybutanoyl-CoA" compartment="c" hasOnlySubstanceUnits="false" boundaryCondition="false" constant="false">
        <notes>
          <body xmlns="http://www.w3.org/1999/xhtml">
            <p>FORMULA: C25H42N7O18P3S</p>
            <p>CHARGE: -3.9164</p>
          </body>
        </notes>
      </species>
      <species id="M_cid0000764_c" name="1,4-Dihydroxy-2-naphthoate" compartment="c" hasOnlySubstanceUnits="false" boundaryCondition="false" constant="false">
        <notes>
          <body xmlns="http://www.w3.org/1999/xhtml">
            <p>FORMULA: C11H8O4</p>
            <p>CHARGE: -1.0023</p>
          </body>
        </notes>
      </species>
      <species id="M_cid0000765_c" name="4-Imidazolone-5-propanoate" compartment="c" hasOnlySubstanceUnits="false" boundaryCondition="false" constant="false">
        <notes>
          <body xmlns="http://www.w3.org/1999/xhtml">
            <p>FORMULA: C6H8N2O3</p>
            <p>CHARGE: -1.7989</p>
          </body>
        </notes>
      </species>
      <species id="M_cid0000766_c" name="Apo-[acyl-carrier-protein]" compartment="c" hasOnlySubstanceUnits="false" boundaryCondition="false" constant="false">
        <notes>
          <body xmlns="http://www.w3.org/1999/xhtml">
            <p>FORMULA: </p>
            <p>CHARGE: NaN</p>
          </body>
        </notes>
      </species>
      <species id="M_cid0000767_c" name="Pyridine-2,3-dicarboxylate" compartment="c" hasOnlySubstanceUnits="false" boundaryCondition="false" constant="false">
        <notes>
          <body xmlns="http://www.w3.org/1999/xhtml">
            <p>FORMULA: C7H5NO4</p>
            <p>CHARGE: -1.9992</p>
          </body>
        </notes>
      </species>
      <species id="M_cid0000772_c" name="D-Tagatose 1,6-bisphosphate" compartment="c" hasOnlySubstanceUnits="false" boundaryCondition="false" constant="false">
        <notes>
          <body xmlns="http://www.w3.org/1999/xhtml">
            <p>FORMULA: C6H14O12P2</p>
            <p>CHARGE: -3.7162</p>
          </body>
        </notes>
      </species>
      <species id="M_cid0000773_c" name="N6-(1,2-Dicarboxyethyl)-AMP" compartment="c" hasOnlySubstanceUnits="false" boundaryCondition="false" constant="false">
        <notes>
          <body xmlns="http://www.w3.org/1999/xhtml">
            <p>FORMULA: C14H18N5O11P</p>
            <p>CHARGE: -3.8316</p>
          </body>
        </notes>
      </species>
      <species id="M_cid0000774_c" name="5&apos;-Phosphoribosylglycinamide" compartment="c" hasOnlySubstanceUnits="false" boundaryCondition="false" constant="false">
        <notes>
          <body xmlns="http://www.w3.org/1999/xhtml">
            <p>FORMULA: C7H15N2O8P</p>
            <p>CHARGE: -1.849</p>
          </body>
        </notes>
      </species>
      <species id="M_cid0000776_c" name="Phosphatidylglycerophosphate (didodecanoyl, n-C12:0)" compartment="c" hasOnlySubstanceUnits="false" boundaryCondition="false" constant="false">
        <notes>
          <body xmlns="http://www.w3.org/1999/xhtml">
            <p>FORMULA: C30H57O13P2</p>
            <p>CHARGE: -3</p>
          </body>
        </notes>
      </species>
      <species id="M_cid0000783_c" name="(S)-1-Pyrroline-5-carboxylate" compartment="c" hasOnlySubstanceUnits="false" boundaryCondition="false" constant="false">
        <notes>
          <body xmlns="http://www.w3.org/1999/xhtml">
            <p>FORMULA: C5H7NO2</p>
            <p>CHARGE: -0.99999</p>
          </body>
        </notes>
      </species>
      <species id="M_cid0000784_c" name="2-Dehydro-3-deoxy-D-glucarate" compartment="c" hasOnlySubstanceUnits="false" boundaryCondition="false" constant="false">
        <notes>
          <body xmlns="http://www.w3.org/1999/xhtml">
            <p>FORMULA: C6H8O7</p>
            <p>CHARGE: -1.9998</p>
          </body>
        </notes>
      </species>
      <species id="M_cid0000785_c" name="Acetyl-[acyl-carrier protein]" compartment="c" hasOnlySubstanceUnits="false" boundaryCondition="false" constant="false">
        <notes>
          <body xmlns="http://www.w3.org/1999/xhtml">
            <p>FORMULA: C2H3OSR</p>
            <p>CHARGE: NaN</p>
          </body>
        </notes>
      </species>
      <species id="M_cid0000786_c" name="2,3,4,5-Tetrahydrodipicolinate" compartment="c" hasOnlySubstanceUnits="false" boundaryCondition="false" constant="false">
        <notes>
          <body xmlns="http://www.w3.org/1999/xhtml">
            <p>FORMULA: C7H9NO4</p>
            <p>CHARGE: -1.9989</p>
          </body>
        </notes>
      </species>
      <species id="M_cid0000796_c" name="2,3-Dihydroxy-3-methylbutanoate" compartment="c" hasOnlySubstanceUnits="false" boundaryCondition="false" constant="false">
        <notes>
          <body xmlns="http://www.w3.org/1999/xhtml">
            <p>FORMULA: C5H10O4</p>
            <p>CHARGE: -0.99937</p>
          </body>
        </notes>
      </species>
      <species id="M_cid0000799_c" name="3-D-Glucosyl-1,2-diacylglycerol" compartment="c" hasOnlySubstanceUnits="false" boundaryCondition="false" constant="false">
        <notes>
          <body xmlns="http://www.w3.org/1999/xhtml">
            <p>FORMULA: C11H16O10R2</p>
            <p>CHARGE: NaN</p>
          </body>
        </notes>
      </species>
      <species id="M_cid0000805_c" name="2,3-Dihydroxy-3-methylpentanoate" compartment="c" hasOnlySubstanceUnits="false" boundaryCondition="false" constant="false">
        <notes>
          <body xmlns="http://www.w3.org/1999/xhtml">
            <p>FORMULA: C6H12O4</p>
            <p>CHARGE: -0.99915</p>
          </body>
        </notes>
      </species>
      <species id="M_cid0000807_c" name="N-Acetyl-L-glutamate 5-phosphate" compartment="c" hasOnlySubstanceUnits="false" boundaryCondition="false" constant="false">
        <notes>
          <body xmlns="http://www.w3.org/1999/xhtml">
            <p>FORMULA: C7H12NO8P</p>
            <p>CHARGE: -2.8135</p>
          </body>
        </notes>
      </species>
      <species id="M_cid0000808_c" name="all-trans-Octaprenyl diphosphate" compartment="c" hasOnlySubstanceUnits="false" boundaryCondition="false" constant="false">
        <notes>
          <body xmlns="http://www.w3.org/1999/xhtml">
            <p>FORMULA: C40H68O7P2</p>
            <p>CHARGE: -2.2846</p>
          </body>
        </notes>
      </species>
      <species id="M_cid0000810_c" name="3-Hydroxy-3-methyl-2-oxobutanoic acid" compartment="c" hasOnlySubstanceUnits="false" boundaryCondition="false" constant="false">
        <notes>
          <body xmlns="http://www.w3.org/1999/xhtml">
            <p>FORMULA: C5H8O4</p>
            <p>CHARGE: -0.9999</p>
          </body>
        </notes>
      </species>
      <species id="M_cid0000812_c" name="all-trans-Heptaprenyl diphosphate" compartment="c" hasOnlySubstanceUnits="false" boundaryCondition="false" constant="false">
        <notes>
          <body xmlns="http://www.w3.org/1999/xhtml">
            <p>FORMULA: C35H60O7P2</p>
            <p>CHARGE: -2.2846</p>
          </body>
        </notes>
      </species>
      <species id="M_cid0000813_c" name="all-trans-Pentaprenyl diphosphate" compartment="c" hasOnlySubstanceUnits="false" boundaryCondition="false" constant="false">
        <notes>
          <body xmlns="http://www.w3.org/1999/xhtml">
            <p>FORMULA: C25H44O7P2</p>
            <p>CHARGE: -2.2846</p>
          </body>
        </notes>
      </species>
      <species id="M_cid0000815_c" name="(2S)-2-Isopropyl-3-oxosuccinate" compartment="c" hasOnlySubstanceUnits="false" boundaryCondition="false" constant="false">
        <notes>
          <body xmlns="http://www.w3.org/1999/xhtml">
            <p>FORMULA: C7H10O5</p>
            <p>CHARGE: -1.9989</p>
          </body>
        </notes>
      </species>
      <species id="M_cid0000817_c" name="N-Acetyl-D-glucosamine 1-phosphate" compartment="c" hasOnlySubstanceUnits="false" boundaryCondition="false" constant="false">
        <notes>
          <body xmlns="http://www.w3.org/1999/xhtml">
            <p>FORMULA: C8H16NO9P</p>
            <p>CHARGE: -1.852</p>
          </body>
        </notes>
      </species>
      <species id="M_cid0000820_c" name="(R)-2,3-Dihydroxy-3-methylbutanoate" compartment="c" hasOnlySubstanceUnits="false" boundaryCondition="false" constant="false">
        <notes>
          <body xmlns="http://www.w3.org/1999/xhtml">
            <p>FORMULA: C5H10O4</p>
            <p>CHARGE: -0.99937</p>
          </body>
        </notes>
      </species>
      <species id="M_cid0000821_c" name="L-1-Pyrroline-3-hydroxy-5-carboxylate" compartment="c" hasOnlySubstanceUnits="false" boundaryCondition="false" constant="false">
        <notes>
          <body xmlns="http://www.w3.org/1999/xhtml">
            <p>FORMULA: C5H7NO3</p>
            <p>CHARGE: -0.99948</p>
          </body>
        </notes>
      </species>
      <species id="M_cid0000823_c" name="5-(2-Hydroxyethyl)-4-methylthiazole" compartment="c" hasOnlySubstanceUnits="false" boundaryCondition="false" constant="false">
        <notes>
          <body xmlns="http://www.w3.org/1999/xhtml">
            <p>FORMULA: C6H9NOS</p>
            <p>CHARGE: 0.00013181</p>
          </body>
        </notes>
      </species>
      <species id="M_cid0000824_c" name="N-(5-Phospho-D-ribosyl)anthranilate" compartment="c" hasOnlySubstanceUnits="false" boundaryCondition="false" constant="false">
        <notes>
          <body xmlns="http://www.w3.org/1999/xhtml">
            <p>FORMULA: C12H16NO9P</p>
            <p>CHARGE: -2.8452</p>
          </body>
        </notes>
      </species>
      <species id="M_cid0000825_c" name="4-Methyl-5-(2-phosphoethyl)-thiazole" compartment="c" hasOnlySubstanceUnits="false" boundaryCondition="false" constant="false">
        <notes>
          <body xmlns="http://www.w3.org/1999/xhtml">
            <p>FORMULA: C6H10NO4PS</p>
            <p>CHARGE: -1.6712</p>
          </body>
        </notes>
      </species>
      <species id="M_cid0000826_c" name="6,7-Dimethyl-8-(1-D-ribityl)lumazine" compartment="c" hasOnlySubstanceUnits="false" boundaryCondition="false" constant="false">
        <notes>
          <body xmlns="http://www.w3.org/1999/xhtml">
            <p>FORMULA: C13H18N4O6</p>
            <p>CHARGE: -0.51726</p>
          </body>
        </notes>
      </species>
      <species id="M_cid0000827_c" name="(4S)-4,6-Dihydroxy-2,5-dioxohexanoate" compartment="c" hasOnlySubstanceUnits="false" boundaryCondition="false" constant="false">
        <notes>
          <body xmlns="http://www.w3.org/1999/xhtml">
            <p>FORMULA: C6H8O6</p>
            <p>CHARGE: -0.99995</p>
          </body>
        </notes>
      </species>
      <species id="M_cid0000828_c" name="(R)-4&apos;-Phosphopantothenoyl-L-cysteine" compartment="c" hasOnlySubstanceUnits="false" boundaryCondition="false" constant="false">
        <notes>
          <body xmlns="http://www.w3.org/1999/xhtml">
            <p>FORMULA: C12H23N2O9PS</p>
            <p>CHARGE: -2.6027</p>
          </body>
        </notes>
      </species>
      <species id="M_cid0000829_c" name="5&apos;-Phosphoribosyl-N-formylglycinamide" compartment="c" hasOnlySubstanceUnits="false" boundaryCondition="false" constant="false">
        <notes>
          <body xmlns="http://www.w3.org/1999/xhtml">
            <p>FORMULA: C8H15N2O9P</p>
            <p>CHARGE: -1.8491</p>
          </body>
        </notes>
      </species>
      <species id="M_cid0000830_c" name="N6-Acetyl-LL-2,6-diaminoheptanedioate" compartment="c" hasOnlySubstanceUnits="false" boundaryCondition="false" constant="false">
        <notes>
          <body xmlns="http://www.w3.org/1999/xhtml">
            <p>FORMULA: C9H16N2O5</p>
            <p>CHARGE: -1.9992</p>
          </body>
        </notes>
      </species>
      <species id="M_cid0000832_c" name="(2R,3S)-3-Isopropylmalate" compartment="c" hasOnlySubstanceUnits="false" boundaryCondition="false" constant="false">
        <notes>
          <body xmlns="http://www.w3.org/1999/xhtml">
            <p>FORMULA: C7H12O5</p>
            <p>CHARGE: -1.9679</p>
          </body>
        </notes>
      </species>
      <species id="M_cid0000833_c" name="Carboxybiotin-carboxyl-carrier protein" compartment="c" hasOnlySubstanceUnits="false" boundaryCondition="false" constant="false">
        <notes>
          <body xmlns="http://www.w3.org/1999/xhtml">
            <p>FORMULA: C18H26N5O6SR2</p>
            <p>CHARGE: NaN</p>
          </body>
        </notes>
      </species>
      <species id="M_cid0000834_c" name="N-Succinyl-LL-2,6-diaminoheptanedioate" compartment="c" hasOnlySubstanceUnits="false" boundaryCondition="false" constant="false">
        <notes>
          <body xmlns="http://www.w3.org/1999/xhtml">
            <p>FORMULA: C11H18N2O7</p>
            <p>CHARGE: -2.9978</p>
          </body>
        </notes>
      </species>
      <species id="M_cid0000836_c" name="S-Adenosyl-4-methylthio-2-oxobutanoate" compartment="c" hasOnlySubstanceUnits="false" boundaryCondition="false" constant="false">
        <notes>
          <body xmlns="http://www.w3.org/1999/xhtml">
            <p>FORMULA: C15H20N5O6S</p>
            <p>CHARGE: 2.4654e-005</p>
          </body>
        </notes>
      </species>
      <species id="M_cid0000844_c" name="2-Dehydro-3-deoxy-6-phospho-D-gluconate" compartment="c" hasOnlySubstanceUnits="false" boundaryCondition="false" constant="false">
        <notes>
          <body xmlns="http://www.w3.org/1999/xhtml">
            <p>FORMULA: C6H11O9P</p>
            <p>CHARGE: -2.7057</p>
          </body>
        </notes>
      </species>
      <species id="M_cid0000845_c" name="5-Amino-6-(5&apos;-phosphoribitylamino)uracil" compartment="c" hasOnlySubstanceUnits="false" boundaryCondition="false" constant="false">
        <notes>
          <body xmlns="http://www.w3.org/1999/xhtml">
            <p>FORMULA: C9H17N4O9P</p>
            <p>CHARGE: -2.0016</p>
          </body>
        </notes>
      </species>
      <species id="M_cid0000847_c" name="N-Succinyl-2-L-amino-6-oxoheptanedioate" compartment="c" hasOnlySubstanceUnits="false" boundaryCondition="false" constant="false">
        <notes>
          <body xmlns="http://www.w3.org/1999/xhtml">
            <p>FORMULA: C11H15NO8</p>
            <p>CHARGE: -2.9977</p>
          </body>
        </notes>
      </species>
      <species id="M_cid0000850_c" name="3-Phosphatidyl-1&apos;-(3&apos;-O-L-lysyl)glycerol" compartment="c" hasOnlySubstanceUnits="false" boundaryCondition="false" constant="false">
        <notes>
          <body xmlns="http://www.w3.org/1999/xhtml">
            <p>FORMULA: C14H25N2O11PR2</p>
            <p>CHARGE: NaN</p>
          </body>
        </notes>
      </species>
      <species id="M_cid0000852_c" name="Guanosine 3&apos;-diphosphate 5&apos;-triphosphate" compartment="c" hasOnlySubstanceUnits="false" boundaryCondition="false" constant="false">
        <notes>
          <body xmlns="http://www.w3.org/1999/xhtml">
            <p>FORMULA: C10H18N5O20P5</p>
            <p>CHARGE: -5.5689</p>
          </body>
        </notes>
      </species>
      <species id="M_cid0000855_c" name="4-Amino-2-methyl-5-phosphomethylpyrimidine" compartment="c" hasOnlySubstanceUnits="false" boundaryCondition="false" constant="false">
        <notes>
          <body xmlns="http://www.w3.org/1999/xhtml">
            <p>FORMULA: C6H10N3O4P</p>
            <p>CHARGE: -1.5743</p>
          </body>
        </notes>
      </species>
      <species id="M_cid0000857_c" name="di-trans,poly-cis-Undecaprenyl diphosphate" compartment="c" hasOnlySubstanceUnits="false" boundaryCondition="false" constant="false">
        <notes>
          <body xmlns="http://www.w3.org/1999/xhtml">
            <p>FORMULA: C55H92O7P2</p>
            <p>CHARGE: -2.2846</p>
          </body>
        </notes>
      </species>
      <species id="M_cid0000863_c" name="UDP-N-acetyl-3-(1-carboxyvinyl)-D-glucosamine" compartment="c" hasOnlySubstanceUnits="false" boundaryCondition="false" constant="false">
        <notes>
          <body xmlns="http://www.w3.org/1999/xhtml">
            <p>FORMULA: C20H29N3O19P2</p>
            <p>CHARGE: -3.0014</p>
          </body>
        </notes>
      </species>
      <species id="M_cid0000865_c" name="2-(Formamido)-N1-(5&apos;-phosphoribosyl)acetamidine" compartment="c" hasOnlySubstanceUnits="false" boundaryCondition="false" constant="false">
        <notes>
          <body xmlns="http://www.w3.org/1999/xhtml">
            <p>FORMULA: C8H16N3O8P</p>
            <p>CHARGE: -1.8577</p>
          </body>
        </notes>
      </species>
      <species id="M_cid0000867_c" name="D-erythro-1-(Imidazol-4-yl)glycerol 3-phosphate" compartment="c" hasOnlySubstanceUnits="false" boundaryCondition="false" constant="false">
        <notes>
          <body xmlns="http://www.w3.org/1999/xhtml">
            <p>FORMULA: C6H11N2O6P</p>
            <p>CHARGE: -1.7153</p>
          </body>
        </notes>
      </species>
      <species id="M_cid0000868_c" name="1-(5&apos;-Phosphoribosyl)-5-amino-4-imidazolecarboxamide" compartment="c" hasOnlySubstanceUnits="false" boundaryCondition="false" constant="false">
        <notes>
          <body xmlns="http://www.w3.org/1999/xhtml">
            <p>FORMULA: C9H15N4O8P</p>
            <p>CHARGE: -1.843</p>
          </body>
        </notes>
      </species>
      <species id="M_cid0000870_c" name="2-Dehydro-3-deoxy-D-arabino-heptonate 7-phosphate" compartment="c" hasOnlySubstanceUnits="false" boundaryCondition="false" constant="false">
        <notes>
          <body xmlns="http://www.w3.org/1999/xhtml">
            <p>FORMULA: C7H13O10P</p>
            <p>CHARGE: -2.6863</p>
          </body>
        </notes>
      </species>
      <species id="M_cid0000871_c" name="5-Amino-6-(1-D-ribitylamino)uracil" compartment="c" hasOnlySubstanceUnits="false" boundaryCondition="false" constant="false">
        <notes>
          <body xmlns="http://www.w3.org/1999/xhtml">
            <p>FORMULA: C9H16N4O6</p>
            <p>CHARGE: -0.0015898</p>
          </body>
        </notes>
      </species>
      <species id="M_cid0000872_c" name="1-(5&apos;-Phosphoribosyl)-5-formamido-4-imidazolecarboxamide" compartment="c" hasOnlySubstanceUnits="false" boundaryCondition="false" constant="false">
        <notes>
          <body xmlns="http://www.w3.org/1999/xhtml">
            <p>FORMULA: C10H15N4O9P</p>
            <p>CHARGE: -2</p>
          </body>
        </notes>
      </species>
      <species id="M_cid0000874_c" name="1-(5-Phospho-D-ribosyl)-5-amino-4-imidazolecarboxylate" compartment="c" hasOnlySubstanceUnits="false" boundaryCondition="false" constant="false">
        <notes>
          <body xmlns="http://www.w3.org/1999/xhtml">
            <p>FORMULA: C9H14N3O9P</p>
            <p>CHARGE: -2.8659</p>
          </body>
        </notes>
      </species>
      <species id="M_cid0000875_c" name="2-Methyl-4-amino-5-hydroxymethylpyrimidine diphosphate" compartment="c" hasOnlySubstanceUnits="false" boundaryCondition="false" constant="false">
        <notes>
          <body xmlns="http://www.w3.org/1999/xhtml">
            <p>FORMULA: C6H11N3O7P2</p>
            <p>CHARGE: -2.2707</p>
          </body>
        </notes>
      </species>
      <species id="M_cid0000876_c" name="N1-(5-Phospho-alpha-D-ribosyl)-5,6-dimethylbenzimidazole" compartment="c" hasOnlySubstanceUnits="false" boundaryCondition="false" constant="false">
        <notes>
          <body xmlns="http://www.w3.org/1999/xhtml">
            <p>FORMULA: C14H19N2O7P</p>
            <p>CHARGE: -1.7841</p>
          </body>
        </notes>
      </species>
      <species id="M_cid0000877_c" name="2-Amino-7,8-dihydro-4-hydroxy-6-(diphosphooxymethyl)pteridine" compartment="c" hasOnlySubstanceUnits="false" boundaryCondition="false" constant="false">
        <notes>
          <body xmlns="http://www.w3.org/1999/xhtml">
            <p>FORMULA: C7H11N5O8P2</p>
            <p>CHARGE: -2.2847</p>
          </body>
        </notes>
      </species>
      <species id="M_cid0000878_c" name="1-(5-Phosphoribosyl)-4-(N-succinocarboxamide)-5-aminoimidazole" compartment="c" hasOnlySubstanceUnits="false" boundaryCondition="false" constant="false">
        <notes>
          <body xmlns="http://www.w3.org/1999/xhtml">
            <p>FORMULA: C12H20N5O9P</p>
            <p>CHARGE: -1.8461</p>
          </body>
        </notes>
      </species>
      <species id="M_cid0000879_c" name="1-(5&apos;-Phosphoribosyl)-5-amino-4-(N-succinocarboxamide)-imidazole" compartment="c" hasOnlySubstanceUnits="false" boundaryCondition="false" constant="false">
        <notes>
          <body xmlns="http://www.w3.org/1999/xhtml">
            <p>FORMULA: C13H19N4O12P</p>
            <p>CHARGE: -3.836</p>
          </body>
        </notes>
      </species>
      <species id="M_cid0000881_c" name="2-Amino-4-hydroxy-6-(D-erythro-1,2,3-trihydroxypropyl)-7,8-" compartment="c" hasOnlySubstanceUnits="false" boundaryCondition="false" constant="false">
        <notes>
          <body xmlns="http://www.w3.org/1999/xhtml">
            <p>FORMULA: C9H13N5O4</p>
            <p>CHARGE: 0.00013461</p>
          </body>
        </notes>
      </species>
      <species id="M_cid0000882_c" name="UDP-N-acetylmuramoyl-L-alanyl-D-gamma-glutamyl-meso-2,6-" compartment="c" hasOnlySubstanceUnits="false" boundaryCondition="false" constant="false">
        <notes>
          <body xmlns="http://www.w3.org/1999/xhtml">
            <p>FORMULA: C35H55N7O26P2</p>
            <p>CHARGE: -5.0002</p>
          </body>
        </notes>
      </species>
      <species id="M_cid0000884_c" name="UDP-N-acetylmuramoyl-L-alanyl-D-glutamyl-6-carboxy-L-lysyl-D-alanyl-" compartment="c" hasOnlySubstanceUnits="false" boundaryCondition="false" constant="false">
        <notes>
          <body xmlns="http://www.w3.org/1999/xhtml">
            <p>FORMULA: C41H65N9O28P2</p>
            <p>CHARGE: -5.0001</p>
          </body>
        </notes>
      </species>
      <species id="M_cid0000885_c" name="2-Amino-4-hydroxy-6-(erythro-1,2,3-trihydroxypropyl)dihydropteridine" compartment="c" hasOnlySubstanceUnits="false" boundaryCondition="false" constant="false">
        <notes>
          <body xmlns="http://www.w3.org/1999/xhtml">
            <p>FORMULA: C9H16N5O13P3</p>
            <p>CHARGE: -3.2847</p>
          </body>
        </notes>
      </species>
      <species id="M_cid0000886_c" name="5-(5-Phospho-D-ribosylaminoformimino)-1-(5-phosphoribosyl)-" compartment="c" hasOnlySubstanceUnits="false" boundaryCondition="false" constant="false">
        <notes>
          <body xmlns="http://www.w3.org/1999/xhtml">
            <p>FORMULA: C15H25N5O15P2</p>
            <p>CHARGE: -3.8291</p>
          </body>
        </notes>
      </species>
      <species id="M_cid0000887_c" name="N-(5&apos;-Phospho-D-1&apos;-ribulosylformimino)-5-amino-1-(5&apos;&apos;-phospho-D-" compartment="c" hasOnlySubstanceUnits="false" boundaryCondition="false" constant="false">
        <notes>
          <body xmlns="http://www.w3.org/1999/xhtml">
            <p>FORMULA: C15H25N5O15P2</p>
            <p>CHARGE: -3.6602</p>
          </body>
        </notes>
      </species>
      <species id="M_cid0000890_c" name="2-(alpha-Hydroxyethyl)thiamine diphosphate" compartment="c" hasOnlySubstanceUnits="false" boundaryCondition="false" constant="false">
        <notes>
          <body xmlns="http://www.w3.org/1999/xhtml">
            <p>FORMULA: C14H23N4O8P2S</p>
            <p>CHARGE: -1.2799</p>
          </body>
        </notes>
      </species>
      <species id="M_cid0000894_c" name="5&apos;-Deoxyadenosine" compartment="c" hasOnlySubstanceUnits="false" boundaryCondition="false" constant="false">
        <notes>
          <body xmlns="http://www.w3.org/1999/xhtml">
            <p>FORMULA: C10H13N5O3</p>
            <p>CHARGE: 0.013009</p>
          </body>
        </notes>
      </species>
      <species id="M_cid0000896_c" name="Hydroxyacetone" compartment="c" hasOnlySubstanceUnits="false" boundaryCondition="false" constant="false">
        <notes>
          <body xmlns="http://www.w3.org/1999/xhtml">
            <p>FORMULA: C3H6O2</p>
            <p>CHARGE: -1.3177e-007</p>
          </body>
        </notes>
      </species>
      <species id="M_cid0000919_c" name="Sedoheptulose 7-phosphate" compartment="c" hasOnlySubstanceUnits="false" boundaryCondition="false" constant="false">
        <notes>
          <body xmlns="http://www.w3.org/1999/xhtml">
            <p>FORMULA: C7H15O10P</p>
            <p>CHARGE: -1.7542</p>
          </body>
        </notes>
      </species>
      <species id="M_cid0000922_c" name="Lactose 6-phosphate" compartment="c" hasOnlySubstanceUnits="false" boundaryCondition="false" constant="false">
        <notes>
          <body xmlns="http://www.w3.org/1999/xhtml">
            <p>FORMULA: C12H23O14P</p>
            <p>CHARGE: -1.8491</p>
          </body>
        </notes>
      </species>
      <species id="M_cid0000923_c" name="Melibiose" compartment="c" hasOnlySubstanceUnits="false" boundaryCondition="false" constant="false">
        <notes>
          <body xmlns="http://www.w3.org/1999/xhtml">
            <p>FORMULA: C12H22O11</p>
            <p>CHARGE: -5.6232e-005</p>
          </body>
        </notes>
      </species>
      <species id="M_cid0000924_c" name="D-Gal alpha 1-&gt;6D-Gal alpha 1-&gt;6D-Glucose" compartment="c" hasOnlySubstanceUnits="false" boundaryCondition="false" constant="false">
        <notes>
          <body xmlns="http://www.w3.org/1999/xhtml">
            <p>FORMULA: C18H32O16</p>
            <p>CHARGE: -6.0254e-005</p>
          </body>
        </notes>
      </species>
      <species id="M_cid0000930_c" name="Deoxyinosine" compartment="c" hasOnlySubstanceUnits="false" boundaryCondition="false" constant="false">
        <notes>
          <body xmlns="http://www.w3.org/1999/xhtml">
            <p>FORMULA: C10H12N4O4</p>
            <p>CHARGE: -0.011612</p>
          </body>
        </notes>
      </species>
      <species id="M_cid0000931_c" name="L-Allothreonine" compartment="c" hasOnlySubstanceUnits="false" boundaryCondition="false" constant="false">
        <notes>
          <body xmlns="http://www.w3.org/1999/xhtml">
            <p>FORMULA: C4H9NO3</p>
            <p>CHARGE: -0.99675</p>
          </body>
        </notes>
      </species>
      <species id="M_cid0000932_c" name="N-Acetyl-L-2-amino-6-oxopimelate" compartment="c" hasOnlySubstanceUnits="false" boundaryCondition="false" constant="false">
        <notes>
          <body xmlns="http://www.w3.org/1999/xhtml">
            <p>FORMULA: C9H13NO6</p>
            <p>CHARGE: -1.9995</p>
          </body>
        </notes>
      </species>
      <species id="M_cid0000935_c" name="Phenylpropanoate" compartment="c" hasOnlySubstanceUnits="false" boundaryCondition="false" constant="false">
        <notes>
          <body xmlns="http://www.w3.org/1999/xhtml">
            <p>FORMULA: C9H10O2</p>
            <p>CHARGE: -0.99466</p>
          </body>
        </notes>
      </species>
      <species id="M_cid0000960_c" name="Hexadecanoyl-[acp]" compartment="c" hasOnlySubstanceUnits="false" boundaryCondition="false" constant="false">
        <notes>
          <body xmlns="http://www.w3.org/1999/xhtml">
            <p>FORMULA: C16H31OSR</p>
            <p>CHARGE: -1</p>
          </body>
        </notes>
      </species>
      <species id="M_cid0000965_c" name="3-Octaprenyl-4-hydroxybenzoate" compartment="c" hasOnlySubstanceUnits="false" boundaryCondition="false" constant="false">
        <notes>
          <body xmlns="http://www.w3.org/1999/xhtml">
            <p>FORMULA: C47H70O3</p>
            <p>CHARGE: -1.0011</p>
          </body>
        </notes>
      </species>
      <species id="M_cid0000970_c" name="(1R,6R)-6-Hydroxy-2-succinylcyclohexa-2,4-diene-1-carboxylate" compartment="c" hasOnlySubstanceUnits="false" boundaryCondition="false" constant="false">
        <notes>
          <body xmlns="http://www.w3.org/1999/xhtml">
            <p>FORMULA: C11H12O6</p>
            <p>CHARGE: -1.9978</p>
          </body>
        </notes>
      </species>
      <species id="M_cid0000971_c" name="2-Demethylmenaquinone" compartment="c" hasOnlySubstanceUnits="false" boundaryCondition="false" constant="false">
        <notes>
          <body xmlns="http://www.w3.org/1999/xhtml">
            <p>FORMULA: C15H14O2(C5H8)n</p>
            <p>CHARGE: 0</p>
          </body>
        </notes>
      </species>
      <species id="M_cid0000974_c" name="3&apos;-CMP" compartment="c" hasOnlySubstanceUnits="false" boundaryCondition="false" constant="false">
        <notes>
          <body xmlns="http://www.w3.org/1999/xhtml">
            <p>FORMULA: C9H14N3O8P</p>
            <p>CHARGE: -1.9248</p>
          </body>
        </notes>
      </species>
      <species id="M_cid0000975_c" name="Iminoaspartate" compartment="c" hasOnlySubstanceUnits="false" boundaryCondition="false" constant="false">
        <notes>
          <body xmlns="http://www.w3.org/1999/xhtml">
            <p>FORMULA: C4H5NO4</p>
            <p>CHARGE: -1.999</p>
          </body>
        </notes>
      </species>
      <species id="M_cid0000976_c" name="Nicotinate D-ribonucleoside" compartment="c" hasOnlySubstanceUnits="false" boundaryCondition="false" constant="false">
        <notes>
          <body xmlns="http://www.w3.org/1999/xhtml">
            <p>FORMULA: C11H14NO6</p>
            <p>CHARGE: 3.8486e-005</p>
          </body>
        </notes>
      </species>
      <species id="M_cid0000980_c" name="Undecaprenyl-diphospho-N-acetylmuramoyl-(N-acetylglucosamine)-L-" compartment="c" hasOnlySubstanceUnits="false" boundaryCondition="false" constant="false">
        <notes>
          <body xmlns="http://www.w3.org/1999/xhtml">
            <p>FORMULA: C94H156N8O26P2</p>
            <p>CHARGE: -3.9994</p>
          </body>
        </notes>
      </species>
      <species id="M_cid0000982_c" name="Crosslinked peptideglycan" compartment="c" hasOnlySubstanceUnits="false" boundaryCondition="false" constant="false">
        <notes>
          <body xmlns="http://www.w3.org/1999/xhtml">
            <p>FORMULA: </p>
            <p>CHARGE: NaN</p>
          </body>
        </notes>
      </species>
      <species id="M_cid0000983_c" name="Undecaprenyl-diphospho-N-acetylmuramoyl-L-alanyl-D-glutamyl-meso-" compartment="c" hasOnlySubstanceUnits="false" boundaryCondition="false" constant="false">
        <notes>
          <body xmlns="http://www.w3.org/1999/xhtml">
            <p>FORMULA: C87H143N7O23P2</p>
            <p>CHARGE: -4.9989</p>
          </body>
        </notes>
      </species>
      <species id="M_cid0000984_c" name="Undecaprenyl-diphospho-N-acetylmuramoyl-(N-acetylglucosamine)-L-" compartment="c" hasOnlySubstanceUnits="false" boundaryCondition="false" constant="false">
        <notes>
          <body xmlns="http://www.w3.org/1999/xhtml">
            <p>FORMULA: C95H156N8O28P2</p>
            <p>CHARGE: -4.9989</p>
          </body>
        </notes>
      </species>
      <species id="M_cid0000986_c" name="Biotinyl-5&apos;-AMP" compartment="c" hasOnlySubstanceUnits="false" boundaryCondition="false" constant="false">
        <notes>
          <body xmlns="http://www.w3.org/1999/xhtml">
            <p>FORMULA: C20H28N7O9PS</p>
            <p>CHARGE: -1</p>
          </body>
        </notes>
      </species>
      <species id="M_cid0000987_c" name="Formamidopyrimidine nucleoside triphosphate" compartment="c" hasOnlySubstanceUnits="false" boundaryCondition="false" constant="false">
        <notes>
          <body xmlns="http://www.w3.org/1999/xhtml">
            <p>FORMULA: C10H18N5O15P3</p>
            <p>CHARGE: -3.2846</p>
          </body>
        </notes>
      </species>
      <species id="M_cid0000988_c" name="2,5-Diaminopyrimidine nucleoside triphosphate" compartment="c" hasOnlySubstanceUnits="false" boundaryCondition="false" constant="false">
        <notes>
          <body xmlns="http://www.w3.org/1999/xhtml">
            <p>FORMULA: C9H18N5O14P3</p>
            <p>CHARGE: -3.2846</p>
          </body>
        </notes>
      </species>
      <species id="M_cid0000989_c" name="Dihydroneopterin phosphate" compartment="c" hasOnlySubstanceUnits="false" boundaryCondition="false" constant="false">
        <notes>
          <body xmlns="http://www.w3.org/1999/xhtml">
            <p>FORMULA: C9H14N5O7P</p>
            <p>CHARGE: -1.7556</p>
          </body>
        </notes>
      </species>
      <species id="M_cid0001003_c" name="cardiolipin (tetradodecanoyl, n-C12:0)" compartment="c" hasOnlySubstanceUnits="false" boundaryCondition="false" constant="false">
        <notes>
          <body xmlns="http://www.w3.org/1999/xhtml">
            <p>FORMULA: C57H108O17P2</p>
            <p>CHARGE: -2</p>
          </body>
        </notes>
      </species>
      <species id="M_cid0001012_c" name="(S)-2-Aceto-2-hydroxybutanoate" compartment="c" hasOnlySubstanceUnits="false" boundaryCondition="false" constant="false">
        <notes>
          <body xmlns="http://www.w3.org/1999/xhtml">
            <p>FORMULA: C6H10O4</p>
            <p>CHARGE: -0.99961</p>
          </body>
        </notes>
      </species>
      <species id="M_cid0001014_c" name="D-arabino-Hex-3-ulose 6-phosphate" compartment="c" hasOnlySubstanceUnits="false" boundaryCondition="false" constant="false">
        <notes>
          <body xmlns="http://www.w3.org/1999/xhtml">
            <p>FORMULA: C6H13O9P</p>
            <p>CHARGE: -1.7601</p>
          </body>
        </notes>
      </species>
      <species id="M_cid0001019_c" name="Diglucosyl-diacylglycerol" compartment="c" hasOnlySubstanceUnits="false" boundaryCondition="false" constant="false">
        <notes>
          <body xmlns="http://www.w3.org/1999/xhtml">
            <p>FORMULA: C17H26O15R2</p>
            <p>CHARGE: NaN</p>
          </body>
        </notes>
      </species>
      <species id="M_cid0001020_c" name="Glycerophosphoglycoglycerolipid" compartment="c" hasOnlySubstanceUnits="false" boundaryCondition="false" constant="false">
        <notes>
          <body xmlns="http://www.w3.org/1999/xhtml">
            <p>FORMULA: C20H33O20PR2</p>
            <p>CHARGE: NaN</p>
          </body>
        </notes>
      </species>
      <species id="M_cid0001021_c" name="Lipoteichoic acid" compartment="c" hasOnlySubstanceUnits="false" boundaryCondition="false" constant="false">
        <notes>
          <body xmlns="http://www.w3.org/1999/xhtml">
            <p>FORMULA: C92H201O140P25R2</p>
            <p>CHARGE: NaN</p>
          </body>
        </notes>
      </species>
      <species id="M_cid0001023_c" name="O-Phospho-4-hydroxy-L-threonine" compartment="c" hasOnlySubstanceUnits="false" boundaryCondition="false" constant="false">
        <notes>
          <body xmlns="http://www.w3.org/1999/xhtml">
            <p>FORMULA: C4H10NO7P</p>
            <p>CHARGE: -2.6912</p>
          </body>
        </notes>
      </species>
      <species id="M_cid0001024_c" name="4-Hydroxy-L-threonine" compartment="c" hasOnlySubstanceUnits="false" boundaryCondition="false" constant="false">
        <notes>
          <body xmlns="http://www.w3.org/1999/xhtml">
            <p>FORMULA: C4H9NO4</p>
            <p>CHARGE: -0.9993</p>
          </body>
        </notes>
      </species>
      <species id="M_cid0001027_c" name="1-Butanol" compartment="c" hasOnlySubstanceUnits="false" boundaryCondition="false" constant="false">
        <notes>
          <body xmlns="http://www.w3.org/1999/xhtml">
            <p>FORMULA: C4H10O</p>
            <p>CHARGE: 1.036e-009</p>
          </body>
        </notes>
      </species>
      <species id="M_cid0001027_e" name="1-Butanol" compartment="e" hasOnlySubstanceUnits="false" boundaryCondition="false" constant="false">
        <notes>
          <body xmlns="http://www.w3.org/1999/xhtml">
            <p>FORMULA: C4H10O</p>
            <p>CHARGE: 1.036e-009</p>
          </body>
        </notes>
      </species>
      <species id="M_cid0001028_c" name="2,5-Diamino-6-(5&apos;-triphosphoryl-3&apos;,4&apos;-trihydroxy-2&apos;-oxopentyl)-" compartment="c" hasOnlySubstanceUnits="false" boundaryCondition="false" constant="false">
        <notes>
          <body xmlns="http://www.w3.org/1999/xhtml">
            <p>FORMULA: C9H18N5O14P3</p>
            <p>CHARGE: -3.2846</p>
          </body>
        </notes>
      </species>
      <species id="M_cid0001029_c" name="alpha-D-Glucosamine 1-phosphate" compartment="c" hasOnlySubstanceUnits="false" boundaryCondition="false" constant="false">
        <notes>
          <body xmlns="http://www.w3.org/1999/xhtml">
            <p>FORMULA: C6H14NO8P</p>
            <p>CHARGE: -1.9052</p>
          </body>
        </notes>
      </species>
      <species id="M_cid0001030_c" name="Arbutin" compartment="c" hasOnlySubstanceUnits="false" boundaryCondition="false" constant="false">
        <notes>
          <body xmlns="http://www.w3.org/1999/xhtml">
            <p>FORMULA: C12H16O7</p>
            <p>CHARGE: -0.0015113</p>
          </body>
        </notes>
      </species>
      <species id="M_cid0001031_c" name="Arbutin 6-phosphate" compartment="c" hasOnlySubstanceUnits="false" boundaryCondition="false" constant="false">
        <notes>
          <body xmlns="http://www.w3.org/1999/xhtml">
            <p>FORMULA: C12H17O10P</p>
            <p>CHARGE: -1.8505</p>
          </body>
        </notes>
      </species>
      <species id="M_cid0001032_c" name="Salicin 6-phosphate" compartment="c" hasOnlySubstanceUnits="false" boundaryCondition="false" constant="false">
        <notes>
          <body xmlns="http://www.w3.org/1999/xhtml">
            <p>FORMULA: C13H19O10P</p>
            <p>CHARGE: -1.849</p>
          </body>
        </notes>
      </species>
      <species id="M_cid0001033_c" name="Guanosine 3&apos;-phosphate" compartment="c" hasOnlySubstanceUnits="false" boundaryCondition="false" constant="false">
        <notes>
          <body xmlns="http://www.w3.org/1999/xhtml">
            <p>FORMULA: C10H14N5O8P</p>
            <p>CHARGE: -1.9271</p>
          </body>
        </notes>
      </species>
      <species id="M_cid0001034_c" name="2&apos;,3&apos;-Cyclic GMP" compartment="c" hasOnlySubstanceUnits="false" boundaryCondition="false" constant="false">
        <notes>
          <body xmlns="http://www.w3.org/1999/xhtml">
            <p>FORMULA: C10H12N5O7P</p>
            <p>CHARGE: -1.0007</p>
          </body>
        </notes>
      </species>
      <species id="M_cid0001045_c" name="Holo-[carboxylase]" compartment="c" hasOnlySubstanceUnits="false" boundaryCondition="false" constant="false">
        <notes>
          <body xmlns="http://www.w3.org/1999/xhtml">
            <p>FORMULA: C17H27N5O4SR2</p>
            <p>CHARGE: NaN</p>
          </body>
        </notes>
      </species>
      <species id="M_cid0001048_c" name="Galactitol 1-phosphate" compartment="c" hasOnlySubstanceUnits="false" boundaryCondition="false" constant="false">
        <notes>
          <body xmlns="http://www.w3.org/1999/xhtml">
            <p>FORMULA: C6H15O9P</p>
            <p>CHARGE: -1.7512</p>
          </body>
        </notes>
      </species>
      <species id="M_cid0001059_c" name="Adenosyl cobinamide" compartment="c" hasOnlySubstanceUnits="false" boundaryCondition="false" constant="false">
        <notes>
          <body xmlns="http://www.w3.org/1999/xhtml">
            <p>FORMULA: C58H84CoN16O11</p>
            <p>CHARGE: 1.0715</p>
          </body>
        </notes>
      </species>
      <species id="M_cid0001075_c" name="D-glycero-D-manno-Heptose 7-phosphate" compartment="c" hasOnlySubstanceUnits="false" boundaryCondition="false" constant="false">
        <notes>
          <body xmlns="http://www.w3.org/1999/xhtml">
            <p>FORMULA: C7H15O10P</p>
            <p>CHARGE: -1.7513</p>
          </body>
        </notes>
      </species>
      <species id="M_cid0001076_c" name="D-glycero-D-manno-Heptose 1-phosphate" compartment="c" hasOnlySubstanceUnits="false" boundaryCondition="false" constant="false">
        <notes>
          <body xmlns="http://www.w3.org/1999/xhtml">
            <p>FORMULA: C7H15O10P</p>
            <p>CHARGE: -1.8577</p>
          </body>
        </notes>
      </species>
      <species id="M_cid0001082_c" name="Tetrahydrofolyl-[Glu](2)" compartment="c" hasOnlySubstanceUnits="false" boundaryCondition="false" constant="false">
        <notes>
          <body xmlns="http://www.w3.org/1999/xhtml">
            <p>FORMULA: C24H30N8O9</p>
            <p>CHARGE: -2.9991</p>
          </body>
        </notes>
      </species>
      <species id="M_cid0001088_c" name="trans,trans,cis-Geranylgeranyl diphosphate" compartment="c" hasOnlySubstanceUnits="false" boundaryCondition="false" constant="false">
        <notes>
          <body xmlns="http://www.w3.org/1999/xhtml">
            <p>FORMULA: C20H36O7P2</p>
            <p>CHARGE: -2.2846</p>
          </body>
        </notes>
      </species>
      <species id="M_cid0001089_c" name="2-C-Methyl-D-erythritol 4-phosphate" compartment="c" hasOnlySubstanceUnits="false" boundaryCondition="false" constant="false">
        <notes>
          <body xmlns="http://www.w3.org/1999/xhtml">
            <p>FORMULA: C5H13O7P</p>
            <p>CHARGE: -1.7555</p>
          </body>
        </notes>
      </species>
      <species id="M_cid0001090_c" name="4-(Cytidine 5&apos;-diphospho)-2-C-methyl-D-erythritol" compartment="c" hasOnlySubstanceUnits="false" boundaryCondition="false" constant="false">
        <notes>
          <body xmlns="http://www.w3.org/1999/xhtml">
            <p>FORMULA: C14H25N3O14P2</p>
            <p>CHARGE: -1.9998</p>
          </body>
        </notes>
      </species>
      <species id="M_cid0001091_c" name="2-Phospho-4-(cytidine 5&apos;-diphospho)-2-C-methyl-D-erythritol" compartment="c" hasOnlySubstanceUnits="false" boundaryCondition="false" constant="false">
        <notes>
          <body xmlns="http://www.w3.org/1999/xhtml">
            <p>FORMULA: C14H26N3O17P3</p>
            <p>CHARGE: -3.8685</p>
          </body>
        </notes>
      </species>
      <species id="M_cid0001092_c" name="1-Deoxy-D-xylulose 5-phosphate" compartment="c" hasOnlySubstanceUnits="false" boundaryCondition="false" constant="false">
        <notes>
          <body xmlns="http://www.w3.org/1999/xhtml">
            <p>FORMULA: C5H11O7P</p>
            <p>CHARGE: -1.7598</p>
          </body>
        </notes>
      </species>
      <species id="M_cid0001093_c" name="2-C-Methyl-D-erythritol 2,4-cyclodiphosphate" compartment="c" hasOnlySubstanceUnits="false" boundaryCondition="false" constant="false">
        <notes>
          <body xmlns="http://www.w3.org/1999/xhtml">
            <p>FORMULA: C5H12O9P2</p>
            <p>CHARGE: -1.9998</p>
          </body>
        </notes>
      </species>
      <species id="M_cid0001096_c" name="D-glycero-D-manno-Heptose 1,7-bisphosphate" compartment="c" hasOnlySubstanceUnits="false" boundaryCondition="false" constant="false">
        <notes>
          <body xmlns="http://www.w3.org/1999/xhtml">
            <p>FORMULA: C7H16O13P2</p>
            <p>CHARGE: -3.6131</p>
          </body>
        </notes>
      </species>
      <species id="M_cid0001102_c" name="1-Hydroxy-2-methyl-2-butenyl 4-diphosphate" compartment="c" hasOnlySubstanceUnits="false" boundaryCondition="false" constant="false">
        <notes>
          <body xmlns="http://www.w3.org/1999/xhtml">
            <p>FORMULA: C5H12O8P2</p>
            <p>CHARGE: -2.2846</p>
          </body>
        </notes>
      </species>
      <species id="M_cid0001106_c" name="4,6-Dideoxy-4-oxo-dTDP-D-glucose" compartment="c" hasOnlySubstanceUnits="false" boundaryCondition="false" constant="false">
        <notes>
          <body xmlns="http://www.w3.org/1999/xhtml">
            <p>FORMULA: C16H24N2O15P2</p>
            <p>CHARGE: -2.0012</p>
          </body>
        </notes>
      </species>
      <species id="M_cid0001117_c" name="(R)-3-Hydroxy-3-methyl-2-oxopentanoate" compartment="c" hasOnlySubstanceUnits="false" boundaryCondition="false" constant="false">
        <notes>
          <body xmlns="http://www.w3.org/1999/xhtml">
            <p>FORMULA: C6H10O4</p>
            <p>CHARGE: -0.99986</p>
          </body>
        </notes>
      </species>
      <species id="M_cid0001127_c" name="3,4-Dihydroxy-2-butanone 4-phosphate" compartment="c" hasOnlySubstanceUnits="false" boundaryCondition="false" constant="false">
        <notes>
          <body xmlns="http://www.w3.org/1999/xhtml">
            <p>FORMULA: C4H9O6P</p>
            <p>CHARGE: -1.7918</p>
          </body>
        </notes>
      </species>
      <species id="M_cid0001354_c" name="Biomass" compartment="c" hasOnlySubstanceUnits="false" boundaryCondition="false" constant="false">
        <notes>
          <body xmlns="http://www.w3.org/1999/xhtml">
            <p>FORMULA: </p>
            <p>CHARGE: 0</p>
          </body>
        </notes>
      </species>
      <species id="M_cid0001364_c" name="Cell Wall" compartment="c" hasOnlySubstanceUnits="false" boundaryCondition="false" constant="false">
        <notes>
          <body xmlns="http://www.w3.org/1999/xhtml">
            <p>FORMULA: </p>
            <p>CHARGE: NaN</p>
          </body>
        </notes>
      </species>
      <species id="M_cid0001454_c" name="Fatty acids" compartment="c" hasOnlySubstanceUnits="false" boundaryCondition="false" constant="false">
        <notes>
          <body xmlns="http://www.w3.org/1999/xhtml">
            <p>FORMULA: </p>
            <p>CHARGE: NaN</p>
          </body>
        </notes>
      </species>
      <species id="M_cid0001472_c" name="Generic lipid content" compartment="c" hasOnlySubstanceUnits="false" boundaryCondition="false" constant="false">
        <notes>
          <body xmlns="http://www.w3.org/1999/xhtml">
            <p>FORMULA: C20H28O</p>
            <p>CHARGE: 0</p>
          </body>
        </notes>
      </species>
      <species id="M_cid0001493_c" name="Granulose" compartment="c" hasOnlySubstanceUnits="false" boundaryCondition="false" constant="false">
        <notes>
          <body xmlns="http://www.w3.org/1999/xhtml">
            <p>FORMULA: </p>
            <p>CHARGE: NaN</p>
          </body>
        </notes>
      </species>
      <species id="M_cid0001620_c" name="Pool Solutes" compartment="c" hasOnlySubstanceUnits="false" boundaryCondition="false" constant="false">
        <notes>
          <body xmlns="http://www.w3.org/1999/xhtml">
            <p>FORMULA: </p>
            <p>CHARGE: NaN</p>
          </body>
        </notes>
      </species>
      <species id="M_cid0001685_c" name="Wall Teichoic acid" compartment="c" hasOnlySubstanceUnits="false" boundaryCondition="false" constant="false">
        <notes>
          <body xmlns="http://www.w3.org/1999/xhtml">
            <p>FORMULA: </p>
            <p>CHARGE: NaN</p>
          </body>
        </notes>
      </species>
      <species id="M_cid0001687_c" name="Acceptor" compartment="c" hasOnlySubstanceUnits="false" boundaryCondition="false" constant="false">
        <notes>
          <body xmlns="http://www.w3.org/1999/xhtml">
            <p>FORMULA: </p>
            <p>CHARGE: NaN</p>
          </body>
        </notes>
      </species>
      <species id="M_cid0001688_c" name="Reduced acceptor" compartment="c" hasOnlySubstanceUnits="false" boundaryCondition="false" constant="false">
        <notes>
          <body xmlns="http://www.w3.org/1999/xhtml">
            <p>FORMULA: </p>
            <p>CHARGE: NaN</p>
          </body>
        </notes>
      </species>
      <species id="M_cid0001689_c" name="Amino acid" compartment="c" hasOnlySubstanceUnits="false" boundaryCondition="false" constant="false">
        <notes>
          <body xmlns="http://www.w3.org/1999/xhtml">
            <p>FORMULA: C2H4NO2R</p>
            <p>CHARGE: NaN</p>
          </body>
        </notes>
      </species>
      <species id="M_cid0001690_c" name="RNA" compartment="c" hasOnlySubstanceUnits="false" boundaryCondition="false" constant="false">
        <notes>
          <body xmlns="http://www.w3.org/1999/xhtml">
            <p>FORMULA: C10H18O13P2R2(C5H8O6PR)n</p>
            <p>CHARGE: NaN</p>
          </body>
        </notes>
      </species>
      <species id="M_cid0001696_c" name="2-Oxo acid" compartment="c" hasOnlySubstanceUnits="false" boundaryCondition="false" constant="false">
        <notes>
          <body xmlns="http://www.w3.org/1999/xhtml">
            <p>FORMULA: C2HO3R</p>
            <p>CHARGE: NaN</p>
          </body>
        </notes>
      </species>
      <species id="M_cid0001709_c" name="Starch" compartment="c" hasOnlySubstanceUnits="false" boundaryCondition="false" constant="false">
        <notes>
          <body xmlns="http://www.w3.org/1999/xhtml">
            <p>FORMULA: (C12H20O10)n</p>
            <p>CHARGE: NaN</p>
          </body>
        </notes>
      </species>
      <species id="M_cid0001739_c" name="Cellulose" compartment="c" hasOnlySubstanceUnits="false" boundaryCondition="false" constant="false">
        <notes>
          <body xmlns="http://www.w3.org/1999/xhtml">
            <p>FORMULA: (C6H10O5)n</p>
            <p>CHARGE: NaN</p>
          </body>
        </notes>
      </species>
      <species id="M_cid0001745_c" name="Pantetheine" compartment="c" hasOnlySubstanceUnits="false" boundaryCondition="false" constant="false">
        <notes>
          <body xmlns="http://www.w3.org/1999/xhtml">
            <p>FORMULA: C11H22N2O4S</p>
            <p>CHARGE: -0.00085041</p>
          </body>
        </notes>
      </species>
      <species id="M_cid0001747_c" name="DNA cytosine" compartment="c" hasOnlySubstanceUnits="false" boundaryCondition="false" constant="false">
        <notes>
          <body xmlns="http://www.w3.org/1999/xhtml">
            <p>FORMULA: C9H14N3O7P(C5H8O5PR)n(C5H8O5PR)n</p>
            <p>CHARGE: NaN</p>
          </body>
        </notes>
      </species>
      <species id="M_cid0001755_c" name="O-Acetyl-L-homoserine" compartment="c" hasOnlySubstanceUnits="false" boundaryCondition="false" constant="false">
        <notes>
          <body xmlns="http://www.w3.org/1999/xhtml">
            <p>FORMULA: C6H11NO4</p>
            <p>CHARGE: -0.99397</p>
          </body>
        </notes>
      </species>
      <species id="M_cid0001756_c" name="N(pi)-Methyl-L-histidine" compartment="c" hasOnlySubstanceUnits="false" boundaryCondition="false" constant="false">
        <notes>
          <body xmlns="http://www.w3.org/1999/xhtml">
            <p>FORMULA: C7H11N3O2</p>
            <p>CHARGE: -0.99298</p>
          </body>
        </notes>
      </species>
      <species id="M_cid0001758_c" name="trans-4-Hydroxy-L-proline" compartment="c" hasOnlySubstanceUnits="false" boundaryCondition="false" constant="false">
        <notes>
          <body xmlns="http://www.w3.org/1999/xhtml">
            <p>FORMULA: C5H9NO3</p>
            <p>CHARGE: -0.96425</p>
          </body>
        </notes>
      </species>
      <species id="M_cid0001762_c" name="1-Phosphatidyl-D-myo-inositol" compartment="c" hasOnlySubstanceUnits="false" boundaryCondition="false" constant="false">
        <notes>
          <body xmlns="http://www.w3.org/1999/xhtml">
            <p>FORMULA: C11H17O13PR2</p>
            <p>CHARGE: NaN</p>
          </body>
        </notes>
      </species>
      <species id="M_cid0001765_c" name="ROH" compartment="c" hasOnlySubstanceUnits="false" boundaryCondition="false" constant="false">
        <notes>
          <body xmlns="http://www.w3.org/1999/xhtml">
            <p>FORMULA: HOR</p>
            <p>CHARGE: NaN</p>
          </body>
        </notes>
      </species>
      <species id="M_cid0001793_c" name="2-Methylmaleate" compartment="c" hasOnlySubstanceUnits="false" boundaryCondition="false" constant="false">
        <notes>
          <body xmlns="http://www.w3.org/1999/xhtml">
            <p>FORMULA: C5H6O4</p>
            <p>CHARGE: -1.9419</p>
          </body>
        </notes>
      </species>
      <species id="M_cid0001796_c" name="1,4-beta-D-Xylan" compartment="c" hasOnlySubstanceUnits="false" boundaryCondition="false" constant="false">
        <notes>
          <body xmlns="http://www.w3.org/1999/xhtml">
            <p>FORMULA: (C5H8O4)n</p>
            <p>CHARGE: NaN</p>
          </body>
        </notes>
      </species>
      <species id="M_cid0001802_c" name="N-Methyltyramine" compartment="c" hasOnlySubstanceUnits="false" boundaryCondition="false" constant="false">
        <notes>
          <body xmlns="http://www.w3.org/1999/xhtml">
            <p>FORMULA: C9H13NO</p>
            <p>CHARGE: 0.99849</p>
          </body>
        </notes>
      </species>
      <species id="M_cid0001809_c" name="(R)-2-Methylmalate" compartment="c" hasOnlySubstanceUnits="false" boundaryCondition="false" constant="false">
        <notes>
          <body xmlns="http://www.w3.org/1999/xhtml">
            <p>FORMULA: C5H8O5</p>
            <p>CHARGE: -1.9804</p>
          </body>
        </notes>
      </species>
      <species id="M_cid0001821_c" name="Sorbose 1-phosphate" compartment="c" hasOnlySubstanceUnits="false" boundaryCondition="false" constant="false">
        <notes>
          <body xmlns="http://www.w3.org/1999/xhtml">
            <p>FORMULA: C6H13O9P</p>
            <p>CHARGE: -1.8608</p>
          </body>
        </notes>
      </species>
      <species id="M_cid0001823_c" name="DNA 5-methylcytosine" compartment="c" hasOnlySubstanceUnits="false" boundaryCondition="false" constant="false">
        <notes>
          <body xmlns="http://www.w3.org/1999/xhtml">
            <p>FORMULA: C10H16N3O7P(C5H8O5PR)n(C5H8O5PR)n</p>
            <p>CHARGE: NaN</p>
          </body>
        </notes>
      </species>
      <species id="M_cid0001824_c" name="Thiamin triphosphate" compartment="c" hasOnlySubstanceUnits="false" boundaryCondition="false" constant="false">
        <notes>
          <body xmlns="http://www.w3.org/1999/xhtml">
            <p>FORMULA: C12H20N4O10P3S</p>
            <p>CHARGE: -2.2799</p>
          </body>
        </notes>
      </species>
      <species id="M_cid0001830_c" name="(R)-1-Aminopropan-2-ol" compartment="c" hasOnlySubstanceUnits="false" boundaryCondition="false" constant="false">
        <notes>
          <body xmlns="http://www.w3.org/1999/xhtml">
            <p>FORMULA: C3H9NO</p>
            <p>CHARGE: 0.99749</p>
          </body>
        </notes>
      </species>
      <species id="M_cid0001857_c" name="1-Alkyl-sn-glycero-3-phosphate" compartment="c" hasOnlySubstanceUnits="false" boundaryCondition="false" constant="false">
        <notes>
          <body xmlns="http://www.w3.org/1999/xhtml">
            <p>FORMULA: C3H8O6PR</p>
            <p>CHARGE: NaN</p>
          </body>
        </notes>
      </species>
      <species id="M_cid0001863_c" name="N-((R)-Pantothenoyl)-L-cysteine" compartment="c" hasOnlySubstanceUnits="false" boundaryCondition="false" constant="false">
        <notes>
          <body xmlns="http://www.w3.org/1999/xhtml">
            <p>FORMULA: C12H22N2O6S</p>
            <p>CHARGE: -1.0006</p>
          </body>
        </notes>
      </species>
      <species id="M_cid0001888_c" name="UDPMurAc(oyl-L-Ala-D-gamma-Glu-L-Lys-D-Ala-D-Ala)" compartment="c" hasOnlySubstanceUnits="false" boundaryCondition="false" constant="false">
        <notes>
          <body xmlns="http://www.w3.org/1999/xhtml">
            <p>FORMULA: C40H65N9O26P2</p>
            <p>CHARGE: -4.002</p>
          </body>
        </notes>
      </species>
      <species id="M_cid0001893_c" name="O-1-Alk-1-enyl-2-acyl-sn-glycero-3-phosphoethanolamine" compartment="c" hasOnlySubstanceUnits="false" boundaryCondition="false" constant="false">
        <notes>
          <body xmlns="http://www.w3.org/1999/xhtml">
            <p>FORMULA: C8H14NO7PR2</p>
            <p>CHARGE: NaN</p>
          </body>
        </notes>
      </species>
      <species id="M_cid0001896_c" name="MurAc(oyl-L-Ala-D-gamma-Glu-L-Lys-D-Ala-D-Ala)-diphospho-" compartment="c" hasOnlySubstanceUnits="false" boundaryCondition="false" constant="false">
        <notes>
          <body xmlns="http://www.w3.org/1999/xhtml">
            <p>FORMULA: C86H143N7O21P2</p>
            <p>CHARGE: -3.9994</p>
          </body>
        </notes>
      </species>
      <species id="M_cid0001912_c" name="L-Selenomethionine" compartment="c" hasOnlySubstanceUnits="false" boundaryCondition="false" constant="false">
        <notes>
          <body xmlns="http://www.w3.org/1999/xhtml">
            <p>FORMULA: C5H11NO2Se</p>
            <p>CHARGE: -0.9977</p>
          </body>
        </notes>
      </species>
      <species id="M_cid0001913_c" name="Selenomethionyl-tRNA(Met)" compartment="c" hasOnlySubstanceUnits="false" boundaryCondition="false" constant="false">
        <notes>
          <body xmlns="http://www.w3.org/1999/xhtml">
            <p>FORMULA: C20H30N6O11PSeR(C5H8O6PR)n</p>
            <p>CHARGE: NaN</p>
          </body>
        </notes>
      </species>
      <species id="M_cid0001915_c" name="e-" compartment="c" hasOnlySubstanceUnits="false" boundaryCondition="false" constant="false">
        <notes>
          <body xmlns="http://www.w3.org/1999/xhtml">
            <p>FORMULA: </p>
            <p>CHARGE: NaN</p>
          </body>
        </notes>
      </species>
      <species id="M_cid0001930_c" name="3-Sulfinylpyruvate" compartment="c" hasOnlySubstanceUnits="false" boundaryCondition="false" constant="false">
        <notes>
          <body xmlns="http://www.w3.org/1999/xhtml">
            <p>FORMULA: C3H4O5S</p>
            <p>CHARGE: -2</p>
          </body>
        </notes>
      </species>
      <species id="M_cid0001934_c" name="3,4-Dihydroxyphenylethyleneglycol" compartment="c" hasOnlySubstanceUnits="false" boundaryCondition="false" constant="false">
        <notes>
          <body xmlns="http://www.w3.org/1999/xhtml">
            <p>FORMULA: C8H10O4</p>
            <p>CHARGE: -0.0061282</p>
          </body>
        </notes>
      </species>
      <species id="M_cid0001935_c" name="3,4-Dihydroxymandelaldehyde" compartment="c" hasOnlySubstanceUnits="false" boundaryCondition="false" constant="false">
        <notes>
          <body xmlns="http://www.w3.org/1999/xhtml">
            <p>FORMULA: C8H8O4</p>
            <p>CHARGE: -0.0062701</p>
          </body>
        </notes>
      </species>
      <species id="M_cid0001945_c" name="4-Hydroxy-2-oxo-heptanedioate" compartment="c" hasOnlySubstanceUnits="false" boundaryCondition="false" constant="false">
        <notes>
          <body xmlns="http://www.w3.org/1999/xhtml">
            <p>FORMULA: C7H10O6</p>
            <p>CHARGE: -1.999</p>
          </body>
        </notes>
      </species>
      <species id="M_cid0001959_c" name="L-Selenocysteine" compartment="c" hasOnlySubstanceUnits="false" boundaryCondition="false" constant="false">
        <notes>
          <body xmlns="http://www.w3.org/1999/xhtml">
            <p>FORMULA: C3H7NO2Se</p>
            <p>CHARGE: -0.9999</p>
          </body>
        </notes>
      </species>
      <species id="M_cid0001960_c" name="Se-Adenosylselenomethionine" compartment="c" hasOnlySubstanceUnits="false" boundaryCondition="false" constant="false">
        <notes>
          <body xmlns="http://www.w3.org/1999/xhtml">
            <p>FORMULA: C15H23N6O5Se</p>
            <p>CHARGE: 0.0019459</p>
          </body>
        </notes>
      </species>
      <species id="M_cid0001961_c" name="Se-Adenosyl-L-selenohomocysteine" compartment="c" hasOnlySubstanceUnits="false" boundaryCondition="false" constant="false">
        <notes>
          <body xmlns="http://www.w3.org/1999/xhtml">
            <p>FORMULA: C14H20N6O5Se</p>
            <p>CHARGE: -0.99872</p>
          </body>
        </notes>
      </species>
      <species id="M_cid0001962_c" name="R" compartment="c" hasOnlySubstanceUnits="false" boundaryCondition="false" constant="false">
        <notes>
          <body xmlns="http://www.w3.org/1999/xhtml">
            <p>FORMULA: </p>
            <p>CHARGE: NaN</p>
          </body>
        </notes>
      </species>
      <species id="M_cid0001963_c" name="CH3-R" compartment="c" hasOnlySubstanceUnits="false" boundaryCondition="false" constant="false">
        <notes>
          <body xmlns="http://www.w3.org/1999/xhtml">
            <p>FORMULA: </p>
            <p>CHARGE: NaN</p>
          </body>
        </notes>
      </species>
      <species id="M_cid0001964_c" name="Selenohomocysteine" compartment="c" hasOnlySubstanceUnits="false" boundaryCondition="false" constant="false">
        <notes>
          <body xmlns="http://www.w3.org/1999/xhtml">
            <p>FORMULA: C4H9NO2Se</p>
            <p>CHARGE: -0.99837</p>
          </body>
        </notes>
      </species>
      <species id="M_cid0001965_c" name="Cyanohydrin" compartment="c" hasOnlySubstanceUnits="false" boundaryCondition="false" constant="false">
        <notes>
          <body xmlns="http://www.w3.org/1999/xhtml">
            <p>FORMULA: C2HNOR2</p>
            <p>CHARGE: NaN</p>
          </body>
        </notes>
      </species>
      <species id="M_cid0001966_c" name="Cyanoglycoside" compartment="c" hasOnlySubstanceUnits="false" boundaryCondition="false" constant="false">
        <notes>
          <body xmlns="http://www.w3.org/1999/xhtml">
            <p>FORMULA: C8H11NO6R2</p>
            <p>CHARGE: NaN</p>
          </body>
        </notes>
      </species>
      <species id="M_cid0001971_c" name="Galactan" compartment="c" hasOnlySubstanceUnits="false" boundaryCondition="false" constant="false">
        <notes>
          <body xmlns="http://www.w3.org/1999/xhtml">
            <p>FORMULA: (C12H20O11)n</p>
            <p>CHARGE: NaN</p>
          </body>
        </notes>
      </species>
      <species id="M_cid0001979_c" name="3-Mercaptolactate" compartment="c" hasOnlySubstanceUnits="false" boundaryCondition="false" constant="false">
        <notes>
          <body xmlns="http://www.w3.org/1999/xhtml">
            <p>FORMULA: C3H6O3S</p>
            <p>CHARGE: -1.0006</p>
          </body>
        </notes>
      </species>
      <species id="M_cid0001986_c" name="all-trans-Polyprenyl diphosphate" compartment="c" hasOnlySubstanceUnits="false" boundaryCondition="false" constant="false">
        <notes>
          <body xmlns="http://www.w3.org/1999/xhtml">
            <p>FORMULA: C5H12O7P2(C5H8)n</p>
            <p>CHARGE: NaN</p>
          </body>
        </notes>
      </species>
      <species id="M_cid0001987_c" name="4-Hydroxy-3-polyprenylbenzoate" compartment="c" hasOnlySubstanceUnits="false" boundaryCondition="false" constant="false">
        <notes>
          <body xmlns="http://www.w3.org/1999/xhtml">
            <p>FORMULA: C12H14O3(C5H8)n</p>
            <p>CHARGE: NaN</p>
          </body>
        </notes>
      </species>
      <species id="M_cid0001988_c" name="UDP-N-acetylmuramoyl-L-alanyl-gamma-D-glutamyl-L-lysine" compartment="c" hasOnlySubstanceUnits="false" boundaryCondition="false" constant="false">
        <notes>
          <body xmlns="http://www.w3.org/1999/xhtml">
            <p>FORMULA: C34H55N7O24P2</p>
            <p>CHARGE: -4.002</p>
          </body>
        </notes>
      </species>
      <species id="M_cid0001991_c" name="2-Acyl-1-alkyl-sn-glycero-3-phosphate" compartment="c" hasOnlySubstanceUnits="false" boundaryCondition="false" constant="false">
        <notes>
          <body xmlns="http://www.w3.org/1999/xhtml">
            <p>FORMULA: C4H7O7PR2</p>
            <p>CHARGE: NaN</p>
          </body>
        </notes>
      </species>
      <species id="M_cid0001993_c" name="2-Hydroxybutanoic acid" compartment="c" hasOnlySubstanceUnits="false" boundaryCondition="false" constant="false">
        <notes>
          <body xmlns="http://www.w3.org/1999/xhtml">
            <p>FORMULA: C4H8O3</p>
            <p>CHARGE: -0.99902</p>
          </body>
        </notes>
      </species>
      <species id="M_cid0002017_c" name="Hordenine" compartment="c" hasOnlySubstanceUnits="false" boundaryCondition="false" constant="false">
        <notes>
          <body xmlns="http://www.w3.org/1999/xhtml">
            <p>FORMULA: C10H15NO</p>
            <p>CHARGE: 0.99358</p>
          </body>
        </notes>
      </species>
      <species id="M_cid0002036_c" name="Adenosyl cobyrinate hexaamide" compartment="c" hasOnlySubstanceUnits="false" boundaryCondition="false" constant="false">
        <notes>
          <body xmlns="http://www.w3.org/1999/xhtml">
            <p>FORMULA: C55H77CoN15O11</p>
            <p>CHARGE: 0.00063043</p>
          </body>
        </notes>
      </species>
      <species id="M_cid0002138_c" name="2-Hydroxy-4-isopropenylcyclohexane-1-carboxyl-CoA" compartment="c" hasOnlySubstanceUnits="false" boundaryCondition="false" constant="false">
        <notes>
          <body xmlns="http://www.w3.org/1999/xhtml">
            <p>FORMULA: C31H50N7O18P3S</p>
            <p>CHARGE: -3.9164</p>
          </body>
        </notes>
      </species>
      <species id="M_cid0002143_c" name="2,6-Dimethyl-5-methylene-3-oxo-heptanoyl-CoA" compartment="c" hasOnlySubstanceUnits="false" boundaryCondition="false" constant="false">
        <notes>
          <body xmlns="http://www.w3.org/1999/xhtml">
            <p>FORMULA: C31H50N7O18P3S</p>
            <p>CHARGE: -3.9164</p>
          </body>
        </notes>
      </species>
      <species id="M_cid0002197_c" name="5-Carboxyamino-1-(5-phospho-D-ribosyl)imidazole" compartment="c" hasOnlySubstanceUnits="false" boundaryCondition="false" constant="false">
        <notes>
          <body xmlns="http://www.w3.org/1999/xhtml">
            <p>FORMULA: C9H14N3O9P</p>
            <p>CHARGE: -2.7762</p>
          </body>
        </notes>
      </species>
      <species id="M_cid0002199_c" name="[Enzyme]-cysteine" compartment="c" hasOnlySubstanceUnits="false" boundaryCondition="false" constant="false">
        <notes>
          <body xmlns="http://www.w3.org/1999/xhtml">
            <p>FORMULA: C4H6N2O2SR2</p>
            <p>CHARGE: NaN</p>
          </body>
        </notes>
      </species>
      <species id="M_cid0002200_c" name="[Enzyme]-S-sulfanylcysteine" compartment="c" hasOnlySubstanceUnits="false" boundaryCondition="false" constant="false">
        <notes>
          <body xmlns="http://www.w3.org/1999/xhtml">
            <p>FORMULA: C4H6N2O2S2R2</p>
            <p>CHARGE: NaN</p>
          </body>
        </notes>
      </species>
      <species id="M_cid0002358_c" name="di-trans,poly-cis-Undecaprenyl phosphate" compartment="c" hasOnlySubstanceUnits="false" boundaryCondition="false" constant="false">
        <notes>
          <body xmlns="http://www.w3.org/1999/xhtml">
            <p>FORMULA: C55H91O4P</p>
            <p>CHARGE: -1.6077</p>
          </body>
        </notes>
      </species>
      <species id="M_cid0002414_c" name="Protein histidine" compartment="c" hasOnlySubstanceUnits="false" boundaryCondition="false" constant="false">
        <notes>
          <body xmlns="http://www.w3.org/1999/xhtml">
            <p>FORMULA: C7H8N4O2R2</p>
            <p>CHARGE: NaN</p>
          </body>
        </notes>
      </species>
      <species id="M_cid0002415_c" name="D-Galactosamine" compartment="c" hasOnlySubstanceUnits="false" boundaryCondition="false" constant="false">
        <notes>
          <body xmlns="http://www.w3.org/1999/xhtml">
            <p>FORMULA: C6H13NO5</p>
            <p>CHARGE: 0</p>
          </body>
        </notes>
      </species>
      <species id="M_cid0002416_c" name="Protein N(pi)-phospho-L-histidine" compartment="c" hasOnlySubstanceUnits="false" boundaryCondition="false" constant="false">
        <notes>
          <body xmlns="http://www.w3.org/1999/xhtml">
            <p>FORMULA: C7H9N4O5PR2</p>
            <p>CHARGE: NaN</p>
          </body>
        </notes>
      </species>
      <species id="M_cid0002417_c" name="N-Acetyl-D-galactosamine 6-phosphate" compartment="c" hasOnlySubstanceUnits="false" boundaryCondition="false" constant="false">
        <notes>
          <body xmlns="http://www.w3.org/1999/xhtml">
            <p>FORMULA: C8H16NO9P</p>
            <p>CHARGE: 0</p>
          </body>
        </notes>
      </species>
      <species id="M_cid0002418_c" name="D-Galactosamine 6-phosphate" compartment="c" hasOnlySubstanceUnits="false" boundaryCondition="false" constant="false">
        <notes>
          <body xmlns="http://www.w3.org/1999/xhtml">
            <p>FORMULA: C6H14NO8P</p>
            <p>CHARGE: 0</p>
          </body>
        </notes>
      </species>
      <species id="M_cid0002419_c" name="Phosphatidylcholine|Phosphatidylcholine|Lecithin|Phosphatidyl-N-trimethylethanolamine|1,2-Diacyl-sn-glycero-3-phosphocholine|Choline phosphatide|3-sn-Phosphatidylcholine" compartment="c" hasOnlySubstanceUnits="false" boundaryCondition="false" constant="false">
        <notes>
          <body xmlns="http://www.w3.org/1999/xhtml">
            <p>FORMULA: C10H18NO8PR2</p>
            <p>CHARGE: NaN</p>
          </body>
        </notes>
      </species>
      <species id="M_cid0002424_c" name="Phosphatidylethanolamine|Phosphatidylethanolamine|(3-Phosphatidyl)ethanolamine|(3-Phosphatidyl)-ethanolamine|Cephalin|O-(1-beta-Acyl-2-acyl-sn-glycero-3-phospho)ethanolamine|1-Acyl-2-acyl-sn-glycero-3-phosphoethanolamine" compartment="c" hasOnlySubstanceUnits="false" boundaryCondition="false" constant="false">
        <notes>
          <body xmlns="http://www.w3.org/1999/xhtml">
            <p>FORMULA: C7H12NO8PR2</p>
            <p>CHARGE: NaN</p>
          </body>
        </notes>
      </species>
      <species id="M_cid0002429_c" name="1-Acyl-sn-glycerol 3-phosphate|1-Acyl-sn-glycerol 3-phosphate|2-Lysophosphatidate|Lysophosphatidate|Lysophosphatidic acid" compartment="c" hasOnlySubstanceUnits="false" boundaryCondition="false" constant="false">
        <notes>
          <body xmlns="http://www.w3.org/1999/xhtml">
            <p>FORMULA: C4H8O7PR</p>
            <p>CHARGE: NaN</p>
          </body>
        </notes>
      </species>
      <species id="M_cid0002432_c" name="3,5-Cyclic GMP|3,5-Cyclic GMP|Guanosine 3,5-cyclic monophosphate|Guanosine 3,5-cyclic phosphate|Cyclic GMP|cGMP" compartment="c" hasOnlySubstanceUnits="false" boundaryCondition="false" constant="false">
        <notes>
          <body xmlns="http://www.w3.org/1999/xhtml">
            <p>FORMULA: C10H12N5O7P</p>
            <p>CHARGE: -1.0007</p>
          </body>
        </notes>
      </species>
      <species id="M_cid0002433_c" name="5-Amino-2-oxopentanoic acid|5-Amino-2-oxopentanoic acid|5-Amino-2-oxopentanoate|2-Oxo-5-amino-pentanoate|2-Oxo-5-aminopentanoate|alpha-Keto-delta-aminopentanoate|2-Oxo-5-aminovalerate" compartment="c" hasOnlySubstanceUnits="false" boundaryCondition="false" constant="false">
        <notes>
          <body xmlns="http://www.w3.org/1999/xhtml">
            <p>FORMULA: C5H9NO3</p>
            <p>CHARGE: -0.85272</p>
          </body>
        </notes>
      </species>
      <species id="M_cid0002434_c" name="(R)-2-Hydroxybutane-1,2,4-tricarboxylate|(R)-2-Hydroxybutane-1,2,4-tricarboxylate|Homocitrate|Homocitric acid|3-Hydroxy-3-carboxyadipic acid|(R)-2-Hydroxy-1,2,4-butanetricarboxylic acid" compartment="c" hasOnlySubstanceUnits="false" boundaryCondition="false" constant="false">
        <notes>
          <body xmlns="http://www.w3.org/1999/xhtml">
            <p>FORMULA: C7H10O7</p>
            <p>CHARGE: -2.9825</p>
          </body>
        </notes>
      </species>
      <species id="M_cid0002436_c" name="Thiocysteine" compartment="c" hasOnlySubstanceUnits="false" boundaryCondition="false" constant="false">
        <notes>
          <body xmlns="http://www.w3.org/1999/xhtml">
            <p>FORMULA: C3H7NO2S2</p>
            <p>CHARGE: -1.0008</p>
          </body>
        </notes>
      </species>
      <species id="M_cid0002437_c" name="2-Aminoacrylate|2-Aminoacrylate|Dehydroalanine" compartment="c" hasOnlySubstanceUnits="false" boundaryCondition="false" constant="false">
        <notes>
          <body xmlns="http://www.w3.org/1999/xhtml">
            <p>FORMULA: C3H5NO2</p>
            <p>CHARGE: -0.99665</p>
          </body>
        </notes>
      </species>
      <species id="M_cid0002440_c" name="Phosphatidylserine|Phosphatidylserine|Phosphatidyl-L-serine|1,2-Diacyl-sn-glycerol 3-phospho-L-serine|3-O-sn-Phosphatidyl-L-serine|O3-Phosphatidyl-L-serine" compartment="c" hasOnlySubstanceUnits="false" boundaryCondition="false" constant="false">
        <notes>
          <body xmlns="http://www.w3.org/1999/xhtml">
            <p>FORMULA: C8H12NO10PR2</p>
            <p>CHARGE: NaN</p>
          </body>
        </notes>
      </species>
      <species id="M_cid0002441_c" name="1-Alkenyl-2-acylglycerol" compartment="c" hasOnlySubstanceUnits="false" boundaryCondition="false" constant="false">
        <notes>
          <body xmlns="http://www.w3.org/1999/xhtml">
            <p>FORMULA: C6H8O4R2</p>
            <p>CHARGE: NaN</p>
          </body>
        </notes>
      </species>
      <species id="M_cid0002442_c" name="6-Pyruvoyltetrahydropterin|6-Pyruvoyltetrahydropterin|6-(1,2-Dioxopropyl)-5,6,7,8-tetrahydropterin|6-Pyruvoyl-5,6,7,8-tetrahydropterin" compartment="c" hasOnlySubstanceUnits="false" boundaryCondition="false" constant="false">
        <notes>
          <body xmlns="http://www.w3.org/1999/xhtml">
            <p>FORMULA: C9H11N5O3</p>
            <p>CHARGE: 0.0041718</p>
          </body>
        </notes>
      </species>
      <species id="M_cid0002443_c" name="5-Guanidino-2-oxopentanoate|5-Guanidino-2-oxopentanoate|5-Guanidino-2-oxo-pentanoate|2-Oxo-5-guanidinopentanoate|2-Oxo-5-guanidino-pentanoate|2-Oxoarginine" compartment="c" hasOnlySubstanceUnits="false" boundaryCondition="false" constant="false">
        <notes>
          <body xmlns="http://www.w3.org/1999/xhtml">
            <p>FORMULA: C6H11N3O3</p>
            <p>CHARGE: 0.92171</p>
          </body>
        </notes>
      </species>
      <species id="M_cid0002444_c" name="5-Amino-4-imidazolecarboxyamide" compartment="c" hasOnlySubstanceUnits="false" boundaryCondition="false" constant="false">
        <notes>
          <body xmlns="http://www.w3.org/1999/xhtml">
            <p>FORMULA: C4H6N4O</p>
            <p>CHARGE: 0.017942</p>
          </body>
        </notes>
      </species>
      <species id="M_cid0002445_c" name="1-Acyl-sn-glycero-3-phosphocholine|1-Acyl-sn-glycero-3-phosphocholine|1-Acyl-sn-glycerol-3-phosphocholine|alpha-Acylglycerophosphocholine|2-Lysolecithin|2-Lysophosphatidylcholine|1-Acylglycerophosphocholine" compartment="c" hasOnlySubstanceUnits="false" boundaryCondition="false" constant="false">
        <notes>
          <body xmlns="http://www.w3.org/1999/xhtml">
            <p>FORMULA: C9H20NO7PR</p>
            <p>CHARGE: NaN</p>
          </body>
        </notes>
      </species>
      <species id="M_cid0002446_c" name="2-Acyl-sn-glycero-3-phosphocholine|2-Acyl-sn-glycero-3-phosphocholine|2-Acylglycero-3-phosphocholine|1-Lysophosphatidylcholine|1-Lysolecithin|3-Lysolecithin" compartment="c" hasOnlySubstanceUnits="false" boundaryCondition="false" constant="false">
        <notes>
          <body xmlns="http://www.w3.org/1999/xhtml">
            <p>FORMULA: C9H20NO7PR</p>
            <p>CHARGE: NaN</p>
          </body>
        </notes>
      </species>
      <species id="M_cid0002447_c" name="1-Acyl-sn-glycero-3-phosphoethanolamine|1-Acyl-sn-glycero-3-phosphoethanolamine|L-2-Lysophosphatidylethanolamine" compartment="c" hasOnlySubstanceUnits="false" boundaryCondition="false" constant="false">
        <notes>
          <body xmlns="http://www.w3.org/1999/xhtml">
            <p>FORMULA: C6H13NO7PR</p>
            <p>CHARGE: NaN</p>
          </body>
        </notes>
      </species>
      <species id="M_cid0002448_c" name="(15S)-15-Hydroxy-5,8,11-cis-13-trans-eicosatetraenoate|(15S)-15-Hydroxy-5,8,11-cis-13-trans-eicosatetraenoate|(15S)-15-Hydroxy-5,8,11-cis-13-trans-icosatetraenoate|(5Z,8Z,11Z,13E)-(15S)-15-Hydroxyicosa-5,8,11,13-tetraenoic acid|15(S)-HETE" compartment="c" hasOnlySubstanceUnits="false" boundaryCondition="false" constant="false">
        <notes>
          <body xmlns="http://www.w3.org/1999/xhtml">
            <p>FORMULA: C20H32O3</p>
            <p>CHARGE: -0.99344</p>
          </body>
        </notes>
      </species>
      <species id="M_cid0002449_c" name="5(S)-HETE|5(S)-HETE|5-Hydroxyeicosatetraenoate|5-HETE|(6E,8Z,11Z,14Z)-(5S)-5-Hydroxyicosa-6,8,11,14-tetraenoic acid" compartment="c" hasOnlySubstanceUnits="false" boundaryCondition="false" constant="false">
        <notes>
          <body xmlns="http://www.w3.org/1999/xhtml">
            <p>FORMULA: C20H32O3</p>
            <p>CHARGE: -0.99621</p>
          </body>
        </notes>
      </species>
      <species id="M_cid0002451_c" name="5(S)-HPETE|5(S)-HPETE|5(S)-Hydroperoxy-6-trans-8,11,14-cis-eicosatetraenoic acid|(6E,8Z,11Z,14Z)-(5S)-5-Hydroperoxyeicosa-6,8,11,14-tetraenoate|(6E,8Z,11Z,14Z)-(5S)-5-Hydroperoxyeicosa-6,8,11,14-tetraenoic acid|(5S,6E,8Z,11Z,14Z)-5-Hydroperoxyicosa-6,8,11,14-tetraenoate" compartment="c" hasOnlySubstanceUnits="false" boundaryCondition="false" constant="false">
        <notes>
          <body xmlns="http://www.w3.org/1999/xhtml">
            <p>FORMULA: C20H32O4</p>
            <p>CHARGE: -0.99757</p>
          </body>
        </notes>
      </species>
      <species id="M_cid0002453_c" name="3-Sulfopyruvate|3-Sulfopyruvate|3-Sulfopyruvic acid" compartment="c" hasOnlySubstanceUnits="false" boundaryCondition="false" constant="false">
        <notes>
          <body xmlns="http://www.w3.org/1999/xhtml">
            <p>FORMULA: C3H4O6S</p>
            <p>CHARGE: -2</p>
          </body>
        </notes>
      </species>
      <species id="M_cid0002454_c" name="Selenite" compartment="c" hasOnlySubstanceUnits="false" boundaryCondition="false" constant="false">
        <notes>
          <body xmlns="http://www.w3.org/1999/xhtml">
            <p>FORMULA: SeO3</p>
            <p>CHARGE: -1.1749e-005</p>
          </body>
        </notes>
      </species>
      <species id="M_cid0002455_c" name="Adenylylselenate|Adenylylselenate|Adenosine-5-phosphoselenate" compartment="c" hasOnlySubstanceUnits="false" boundaryCondition="false" constant="false">
        <notes>
          <body xmlns="http://www.w3.org/1999/xhtml">
            <p>FORMULA: C10H14N5O10PSe</p>
            <p>CHARGE: -1.0003</p>
          </body>
        </notes>
      </species>
      <species id="M_cid0002456_c" name="3-Phosphoadenylylselenate|3-Phosphoadenylylselenate|3-Phosphoadenosine-5-phosphoselanate" compartment="c" hasOnlySubstanceUnits="false" boundaryCondition="false" constant="false">
        <notes>
          <body xmlns="http://www.w3.org/1999/xhtml">
            <p>FORMULA: C10H15N5O13P2Se</p>
            <p>CHARGE: -2.9167</p>
          </body>
        </notes>
      </species>
      <species id="M_cid0002457_c" name="Selenate|Selenate|Selenic acid" compartment="c" hasOnlySubstanceUnits="false" boundaryCondition="false" constant="false">
        <notes>
          <body xmlns="http://www.w3.org/1999/xhtml">
            <p>FORMULA: H2SeO4</p>
            <p>CHARGE: -0.00052453</p>
          </body>
        </notes>
      </species>
      <species id="M_cid0002458_c" name="L-Selenocystathionine" compartment="c" hasOnlySubstanceUnits="false" boundaryCondition="false" constant="false">
        <notes>
          <body xmlns="http://www.w3.org/1999/xhtml">
            <p>FORMULA: C7H14N2O4Se</p>
            <p>CHARGE: -2</p>
          </body>
        </notes>
      </species>
      <species id="M_cid0002459_c" name="O-Phosphorylhomoserine" compartment="c" hasOnlySubstanceUnits="false" boundaryCondition="false" constant="false">
        <notes>
          <body xmlns="http://www.w3.org/1999/xhtml">
            <p>FORMULA: C4H10NO6P</p>
            <p>CHARGE: -2.563</p>
          </body>
        </notes>
      </species>
      <species id="M_cid0002461_c" name="L-erythro-4-Hydroxyglutamate" compartment="c" hasOnlySubstanceUnits="false" boundaryCondition="false" constant="false">
        <notes>
          <body xmlns="http://www.w3.org/1999/xhtml">
            <p>FORMULA: C5H9NO5</p>
            <p>CHARGE: -1.9996</p>
          </body>
        </notes>
      </species>
      <species id="M_cid0002462_c" name="15(S)-HPETE|15(S)-HPETE|(5Z,8Z,11Z,13E)-(15S)-15-Hydroperoxyicosa-5,8,11,13-tetraenoic acid|15-Hydroperoxyeicosatetraenoate|15-Hydroperoxyicosatetraenoate|15-Hydroperoxyeicosatetraenoic acid|15-Hydroperoxyicosatetraenoic acid|(5Z,8Z,11Z,13E)-(15S)-15-Hydroperoxyicosa-5,8,11,13-tetraenoate" compartment="c" hasOnlySubstanceUnits="false" boundaryCondition="false" constant="false">
        <notes>
          <body xmlns="http://www.w3.org/1999/xhtml">
            <p>FORMULA: C20H32O4</p>
            <p>CHARGE: -0.99346</p>
          </body>
        </notes>
      </species>
      <species id="M_cid0002463_c" name="2-Acyl-sn-glycero-3-phosphoethanolamine|2-Acyl-sn-glycero-3-phosphoethanolamine|L-1-Lysophosphatidylethanolamine|O-(2-Acyl-sn-glycero-3-phospho)-ethanolamine" compartment="c" hasOnlySubstanceUnits="false" boundaryCondition="false" constant="false">
        <notes>
          <body xmlns="http://www.w3.org/1999/xhtml">
            <p>FORMULA: C6H13NO7PR</p>
            <p>CHARGE: NaN</p>
          </body>
        </notes>
      </species>
      <species id="M_cid0002465_c" name="Levan|Levan|(2,6-beta-D-Fructosyl)n|Levan n|2,6-beta-D-Fructan|(2,6-beta-D-Fructosyl)n+1" compartment="c" hasOnlySubstanceUnits="false" boundaryCondition="false" constant="false">
        <notes>
          <body xmlns="http://www.w3.org/1999/xhtml">
            <p>FORMULA: C12H22O11(C6H10O5)n</p>
            <p>CHARGE: NaN</p>
          </body>
        </notes>
      </species>
      <species id="M_cid0002466_c" name="Pinocarvone" compartment="c" hasOnlySubstanceUnits="false" boundaryCondition="false" constant="false">
        <notes>
          <body xmlns="http://www.w3.org/1999/xhtml">
            <p>FORMULA: C10H14O</p>
            <p>CHARGE: 1.0233e-012</p>
          </body>
        </notes>
      </species>
      <species id="M_cid0002467_c" name="4-Isopropenyl-2-oxy-cyclohexanecarboxyl-CoA|4-Isopropenyl-2-oxy-cyclohexanecarboxyl-CoA|4-Isopropenyl-2-ketocyclohexane-1-carboxyl-CoA" compartment="c" hasOnlySubstanceUnits="false" boundaryCondition="false" constant="false">
        <notes>
          <body xmlns="http://www.w3.org/1999/xhtml">
            <p>FORMULA: C31H48N7O18P3S</p>
            <p>CHARGE: -3.9165</p>
          </body>
        </notes>
      </species>
      <species id="M_cid0002470_c" name="Pinocarveol" compartment="c" hasOnlySubstanceUnits="false" boundaryCondition="false" constant="false">
        <notes>
          <body xmlns="http://www.w3.org/1999/xhtml">
            <p>FORMULA: C10H16O</p>
            <p>CHARGE: 3.0788e-009</p>
          </body>
        </notes>
      </species>
      <species id="M_cid0002471_c" name="3-Hydroxy-2,6-dimethyl-5-methylene-heptanoyl-CoA" compartment="c" hasOnlySubstanceUnits="false" boundaryCondition="false" constant="false">
        <notes>
          <body xmlns="http://www.w3.org/1999/xhtml">
            <p>FORMULA: C31H52N7O18P3S</p>
            <p>CHARGE: -3.9164</p>
          </body>
        </notes>
      </species>
      <species id="M_cid0002472_c" name="S-(Hydroxymethyl)glutathione" compartment="c" hasOnlySubstanceUnits="false" boundaryCondition="false" constant="false">
        <notes>
          <body xmlns="http://www.w3.org/1999/xhtml">
            <p>FORMULA: C11H19N3O7S</p>
            <p>CHARGE: -1.9995</p>
          </body>
        </notes>
      </species>
      <species id="M_cid0002473_c" name="Iminoglycine|Iminoglycine|Iminoacetic acid" compartment="c" hasOnlySubstanceUnits="false" boundaryCondition="false" constant="false">
        <notes>
          <body xmlns="http://www.w3.org/1999/xhtml">
            <p>FORMULA: C2H3NO2</p>
            <p>CHARGE: -0.99915</p>
          </body>
        </notes>
      </species>
      <species id="M_cid0002474_c" name="C15810|C15810|Thiamine biosynthesis intermediate 1" compartment="c" hasOnlySubstanceUnits="false" boundaryCondition="false" constant="false">
        <notes>
          <body xmlns="http://www.w3.org/1999/xhtml">
            <p>FORMULA: </p>
            <p>CHARGE: NaN</p>
          </body>
        </notes>
      </species>
      <species id="M_cid0002475_c" name="C15813|C15813|Thiamine biosynthesis intermediate 4" compartment="c" hasOnlySubstanceUnits="false" boundaryCondition="false" constant="false">
        <notes>
          <body xmlns="http://www.w3.org/1999/xhtml">
            <p>FORMULA: </p>
            <p>CHARGE: NaN</p>
          </body>
        </notes>
      </species>
      <species id="M_cid0002476_c" name="C15814|C15814|Thiamine biosynthesis intermediate 5" compartment="c" hasOnlySubstanceUnits="false" boundaryCondition="false" constant="false">
        <notes>
          <body xmlns="http://www.w3.org/1999/xhtml">
            <p>FORMULA: </p>
            <p>CHARGE: NaN</p>
          </body>
        </notes>
      </species>
      <species id="M_cid0002477_c" name="C15815|C15815|Thiamine biosynthesis intermediate 6" compartment="c" hasOnlySubstanceUnits="false" boundaryCondition="false" constant="false">
        <notes>
          <body xmlns="http://www.w3.org/1999/xhtml">
            <p>FORMULA: </p>
            <p>CHARGE: NaN</p>
          </body>
        </notes>
      </species>
      <species id="M_cid0002478_c" name="Aminopropylcadaverine" compartment="c" hasOnlySubstanceUnits="false" boundaryCondition="false" constant="false">
        <notes>
          <body xmlns="http://www.w3.org/1999/xhtml">
            <p>FORMULA: C8H21N3</p>
            <p>CHARGE: 2.9641</p>
          </body>
        </notes>
      </species>
      <species id="M_cid0002479_c" name="N-Acetylmuramic acid 6-phosphate|N-Acetylmuramic acid 6-phosphate|MurNAc 6-phosphate" compartment="c" hasOnlySubstanceUnits="false" boundaryCondition="false" constant="false">
        <notes>
          <body xmlns="http://www.w3.org/1999/xhtml">
            <p>FORMULA: C11H20NO11P</p>
            <p>CHARGE: -2.8135</p>
          </body>
        </notes>
      </species>
    </listOfSpecies>
    <listOfReactions>
      <reaction id="R_R00344" name="Pyruvate:carbon-dioxide ligase (ADP-forming)" reversible="false">
        <notes>
          <body xmlns="http://www.w3.org/1999/xhtml">
            <p>GENE_ASSOCIATION: CAC2660</p>
            <p>SUBSYSTEM: Alanine and aspartate metabolism</p>
            <p>EC Number: 6.4.1.1</p>
          </body>
        </notes>
        <listOfReactants>
          <speciesReference species="M_cid0000002_c" stoichiometry="1"/>
          <speciesReference species="M_cid0000021_c" stoichiometry="1"/>
          <speciesReference species="M_cid0000225_c" stoichiometry="1"/>
        </listOfReactants>
        <listOfProducts>
          <speciesReference species="M_cid0000008_c" stoichiometry="1"/>
          <speciesReference species="M_cid0000009_c" stoichiometry="1"/>
          <speciesReference species="M_cid0000033_c" stoichiometry="1"/>
          <speciesReference species="M_cid0000068_c" stoichiometry="0.62"/>
        </listOfProducts>
        <kineticLaw>
          <math xmlns="http://www.w3.org/1998/Math/MathML">
            <ci> FLUX_VALUE </ci>
          </math>
          <listOfParameters>
            <parameter id="LOWER_BOUND" value="0" units="mmol_per_gDW_per_hr" constant="false"/>
            <parameter id="UPPER_BOUND" value="1000" units="mmol_per_gDW_per_hr" constant="false"/>
            <parameter id="FLUX_VALUE" value="0" units="mmol_per_gDW_per_hr" constant="false"/>
            <parameter id="OBJECTIVE_COEFFICIENT" value="0" units="mmol_per_gDW_per_hr" constant="false"/>
          </listOfParameters>
        </kineticLaw>
      </reaction>
      <reaction id="R_R00355" name="L-Aspartate:2-oxoglutarate aminotransferase" reversible="true">
        <notes>
          <body xmlns="http://www.w3.org/1999/xhtml">
            <p>GENE_ASSOCIATION: CAC1001|CAC1819|CAC2832</p>
            <p>SUBSYSTEM: Alanine and aspartate metabolism</p>
            <p>EC Number: 2.6.1.1</p>
          </body>
        </notes>
        <listOfReactants>
          <speciesReference species="M_cid0000025_c" stoichiometry="1"/>
          <speciesReference species="M_cid0000044_c" stoichiometry="1"/>
        </listOfReactants>
        <listOfProducts>
          <speciesReference species="M_cid0000024_c" stoichiometry="1"/>
          <speciesReference species="M_cid0000033_c" stoichiometry="1"/>
          <speciesReference species="M_cid0000068_c" stoichiometry="0.01"/>
        </listOfProducts>
        <kineticLaw>
          <math xmlns="http://www.w3.org/1998/Math/MathML">
            <ci> FLUX_VALUE </ci>
          </math>
          <listOfParameters>
            <parameter id="LOWER_BOUND" value="-1000" units="mmol_per_gDW_per_hr" constant="false"/>
            <parameter id="UPPER_BOUND" value="1000" units="mmol_per_gDW_per_hr" constant="false"/>
            <parameter id="FLUX_VALUE" value="0" units="mmol_per_gDW_per_hr" constant="false"/>
            <parameter id="OBJECTIVE_COEFFICIENT" value="0" units="mmol_per_gDW_per_hr" constant="false"/>
          </listOfParameters>
        </kineticLaw>
      </reaction>
      <reaction id="R_R00401" name="alanine racemase" reversible="true">
        <notes>
          <body xmlns="http://www.w3.org/1999/xhtml">
            <p>GENE_ASSOCIATION: CAC0492|CAC3331</p>
            <p>SUBSYSTEM: Alanine and aspartate metabolism</p>
            <p>EC Number: 5.1.1.1</p>
          </body>
        </notes>
        <listOfReactants>
          <speciesReference species="M_cid0000038_c" stoichiometry="1"/>
        </listOfReactants>
        <listOfProducts>
          <speciesReference species="M_cid0000116_c" stoichiometry="1"/>
        </listOfProducts>
        <kineticLaw>
          <math xmlns="http://www.w3.org/1998/Math/MathML">
            <ci> FLUX_VALUE </ci>
          </math>
          <listOfParameters>
            <parameter id="LOWER_BOUND" value="-1000" units="mmol_per_gDW_per_hr" constant="false"/>
            <parameter id="UPPER_BOUND" value="1000" units="mmol_per_gDW_per_hr" constant="false"/>
            <parameter id="FLUX_VALUE" value="0" units="mmol_per_gDW_per_hr" constant="false"/>
            <parameter id="OBJECTIVE_COEFFICIENT" value="0" units="mmol_per_gDW_per_hr" constant="false"/>
          </listOfParameters>
        </kineticLaw>
      </reaction>
      <reaction id="R_R00485" name="L-Asparagine amidohydrolase" reversible="false">
        <notes>
          <body xmlns="http://www.w3.org/1999/xhtml">
            <p>GENE_ASSOCIATION: CAC1714</p>
            <p>SUBSYSTEM: Alanine and aspartate metabolism</p>
            <p>EC Number: 3.5.1.1|3.5.1.38</p>
          </body>
        </notes>
        <listOfReactants>
          <speciesReference species="M_cid0000001_c" stoichiometry="1"/>
          <speciesReference species="M_cid0000130_c" stoichiometry="1"/>
        </listOfReactants>
        <listOfProducts>
          <speciesReference species="M_cid0000013_c" stoichiometry="1"/>
          <speciesReference species="M_cid0000044_c" stoichiometry="1"/>
        </listOfProducts>
        <kineticLaw>
          <math xmlns="http://www.w3.org/1998/Math/MathML">
            <ci> FLUX_VALUE </ci>
          </math>
          <listOfParameters>
            <parameter id="LOWER_BOUND" value="0" units="mmol_per_gDW_per_hr" constant="false"/>
            <parameter id="UPPER_BOUND" value="1000" units="mmol_per_gDW_per_hr" constant="false"/>
            <parameter id="FLUX_VALUE" value="0" units="mmol_per_gDW_per_hr" constant="false"/>
            <parameter id="OBJECTIVE_COEFFICIENT" value="0" units="mmol_per_gDW_per_hr" constant="false"/>
          </listOfParameters>
        </kineticLaw>
      </reaction>
      <reaction id="R_R00489" name="L-aspartate 1-carboxy-lyase (beta-alanine-forming)" reversible="false">
        <notes>
          <body xmlns="http://www.w3.org/1999/xhtml">
            <p>GENE_ASSOCIATION: CAC2916</p>
            <p>SUBSYSTEM: Alanine and aspartate metabolism</p>
            <p>EC Number: 4.1.1.11|4.1.1.15</p>
          </body>
        </notes>
        <listOfReactants>
          <speciesReference species="M_cid0000044_c" stoichiometry="1"/>
          <speciesReference species="M_cid0000068_c" stoichiometry="2.41"/>
        </listOfReactants>
        <listOfProducts>
          <speciesReference species="M_cid0000011_c" stoichiometry="1"/>
          <speciesReference species="M_cid0000086_c" stoichiometry="1"/>
        </listOfProducts>
        <kineticLaw>
          <math xmlns="http://www.w3.org/1998/Math/MathML">
            <ci> FLUX_VALUE </ci>
          </math>
          <listOfParameters>
            <parameter id="LOWER_BOUND" value="0" units="mmol_per_gDW_per_hr" constant="false"/>
            <parameter id="UPPER_BOUND" value="1000" units="mmol_per_gDW_per_hr" constant="false"/>
            <parameter id="FLUX_VALUE" value="0" units="mmol_per_gDW_per_hr" constant="false"/>
            <parameter id="OBJECTIVE_COEFFICIENT" value="0" units="mmol_per_gDW_per_hr" constant="false"/>
          </listOfParameters>
        </kineticLaw>
      </reaction>
      <reaction id="R_R00490" name="L-Aspartate ammonia-lyase" reversible="false">
        <notes>
          <body xmlns="http://www.w3.org/1999/xhtml">
            <p>GENE_ASSOCIATION: CAC0274|CAC1652</p>
            <p>SUBSYSTEM: Alanine and aspartate metabolism</p>
            <p>EC Number: 3.5.1.38|4.3.1.1</p>
          </body>
        </notes>
        <listOfReactants>
          <speciesReference species="M_cid0000013_c" stoichiometry="1"/>
          <speciesReference species="M_cid0000105_c" stoichiometry="1"/>
        </listOfReactants>
        <listOfProducts>
          <speciesReference species="M_cid0000044_c" stoichiometry="1"/>
          <speciesReference species="M_cid0000068_c" stoichiometry="0.98"/>
        </listOfProducts>
        <kineticLaw>
          <math xmlns="http://www.w3.org/1998/Math/MathML">
            <ci> FLUX_VALUE </ci>
          </math>
          <listOfParameters>
            <parameter id="LOWER_BOUND" value="-1000" units="mmol_per_gDW_per_hr" constant="false"/>
            <parameter id="UPPER_BOUND" value="0" units="mmol_per_gDW_per_hr" constant="false"/>
            <parameter id="FLUX_VALUE" value="0" units="mmol_per_gDW_per_hr" constant="false"/>
            <parameter id="OBJECTIVE_COEFFICIENT" value="0" units="mmol_per_gDW_per_hr" constant="false"/>
          </listOfParameters>
        </kineticLaw>
      </reaction>
      <reaction id="R_R00578" name="L-aspartate:L-glutamine amido-ligase (AMP-forming)" reversible="false">
        <notes>
          <body xmlns="http://www.w3.org/1999/xhtml">
            <p>GENE_ASSOCIATION: CAC2243</p>
            <p>SUBSYSTEM: Alanine and aspartate metabolism</p>
            <p>EC Number: 6.3.5.4</p>
          </body>
        </notes>
        <listOfReactants>
          <speciesReference species="M_cid0000001_c" stoichiometry="1"/>
          <speciesReference species="M_cid0000002_c" stoichiometry="1"/>
          <speciesReference species="M_cid0000044_c" stoichiometry="1"/>
          <speciesReference species="M_cid0000055_c" stoichiometry="1"/>
        </listOfReactants>
        <listOfProducts>
          <speciesReference species="M_cid0000012_c" stoichiometry="1"/>
          <speciesReference species="M_cid0000019_c" stoichiometry="1"/>
          <speciesReference species="M_cid0000024_c" stoichiometry="1"/>
          <speciesReference species="M_cid0000068_c" stoichiometry="1.23"/>
          <speciesReference species="M_cid0000130_c" stoichiometry="1"/>
        </listOfProducts>
        <kineticLaw>
          <math xmlns="http://www.w3.org/1998/Math/MathML">
            <ci> FLUX_VALUE </ci>
          </math>
          <listOfParameters>
            <parameter id="LOWER_BOUND" value="0" units="mmol_per_gDW_per_hr" constant="false"/>
            <parameter id="UPPER_BOUND" value="1000" units="mmol_per_gDW_per_hr" constant="false"/>
            <parameter id="FLUX_VALUE" value="0" units="mmol_per_gDW_per_hr" constant="false"/>
            <parameter id="OBJECTIVE_COEFFICIENT" value="0" units="mmol_per_gDW_per_hr" constant="false"/>
          </listOfParameters>
        </kineticLaw>
      </reaction>
      <reaction id="R_R00908" name="beta-alanine:2-oxoglutarate aminotransferase" reversible="true">
        <notes>
          <body xmlns="http://www.w3.org/1999/xhtml">
            <p>GENE_ASSOCIATION: CAC0368|CAC1427</p>
            <p>SUBSYSTEM: Alanine and aspartate metabolism</p>
            <p>EC Number: 2.6.1.19|2.6.1.55</p>
          </body>
        </notes>
        <listOfReactants>
          <speciesReference species="M_cid0000025_c" stoichiometry="1"/>
          <speciesReference species="M_cid0000086_c" stoichiometry="1"/>
        </listOfReactants>
        <listOfProducts>
          <speciesReference species="M_cid0000024_c" stoichiometry="1"/>
          <speciesReference species="M_cid0000068_c" stoichiometry="1.42"/>
          <speciesReference species="M_cid0000175_c" stoichiometry="1"/>
        </listOfProducts>
        <kineticLaw>
          <math xmlns="http://www.w3.org/1998/Math/MathML">
            <ci> FLUX_VALUE </ci>
          </math>
          <listOfParameters>
            <parameter id="LOWER_BOUND" value="-1000" units="mmol_per_gDW_per_hr" constant="false"/>
            <parameter id="UPPER_BOUND" value="1000" units="mmol_per_gDW_per_hr" constant="false"/>
            <parameter id="FLUX_VALUE" value="0" units="mmol_per_gDW_per_hr" constant="false"/>
            <parameter id="OBJECTIVE_COEFFICIENT" value="0" units="mmol_per_gDW_per_hr" constant="false"/>
          </listOfParameters>
        </kineticLaw>
      </reaction>
      <reaction id="R_R01083" name="N6-(1,2-dicarboxyethyl)AMP AMP-lyase (fumarate-forming)" reversible="true">
        <notes>
          <body xmlns="http://www.w3.org/1999/xhtml">
            <p>GENE_ASSOCIATION: CAC1821</p>
            <p>SUBSYSTEM: Alanine and aspartate metabolism</p>
            <p>EC Number: 4.3.2.2</p>
          </body>
        </notes>
        <listOfReactants>
          <speciesReference species="M_cid0000773_c" stoichiometry="1"/>
        </listOfReactants>
        <listOfProducts>
          <speciesReference species="M_cid0000019_c" stoichiometry="1"/>
          <speciesReference species="M_cid0000068_c" stoichiometry="0.01"/>
          <speciesReference species="M_cid0000105_c" stoichiometry="1"/>
        </listOfProducts>
        <kineticLaw>
          <math xmlns="http://www.w3.org/1998/Math/MathML">
            <ci> FLUX_VALUE </ci>
          </math>
          <listOfParameters>
            <parameter id="LOWER_BOUND" value="-1000" units="mmol_per_gDW_per_hr" constant="false"/>
            <parameter id="UPPER_BOUND" value="1000" units="mmol_per_gDW_per_hr" constant="false"/>
            <parameter id="FLUX_VALUE" value="0" units="mmol_per_gDW_per_hr" constant="false"/>
            <parameter id="OBJECTIVE_COEFFICIENT" value="0" units="mmol_per_gDW_per_hr" constant="false"/>
          </listOfParameters>
        </kineticLaw>
      </reaction>
      <reaction id="R_R01086" name="2-(Nomega-L-arginino)succinate arginine-lyase (fumarate-forming)" reversible="true">
        <notes>
          <body xmlns="http://www.w3.org/1999/xhtml">
            <p>GENE_ASSOCIATION: CAC0974</p>
            <p>SUBSYSTEM: Alanine and aspartate metabolism</p>
            <p>EC Number: 4.3.2.1</p>
          </body>
        </notes>
        <listOfReactants>
          <speciesReference species="M_cid0000068_c" stoichiometry="2.97"/>
          <speciesReference species="M_cid0000743_c" stoichiometry="1"/>
        </listOfReactants>
        <listOfProducts>
          <speciesReference species="M_cid0000053_c" stoichiometry="1"/>
          <speciesReference species="M_cid0000105_c" stoichiometry="1"/>
        </listOfProducts>
        <kineticLaw>
          <math xmlns="http://www.w3.org/1998/Math/MathML">
            <ci> FLUX_VALUE </ci>
          </math>
          <listOfParameters>
            <parameter id="LOWER_BOUND" value="-1000" units="mmol_per_gDW_per_hr" constant="false"/>
            <parameter id="UPPER_BOUND" value="1000" units="mmol_per_gDW_per_hr" constant="false"/>
            <parameter id="FLUX_VALUE" value="0" units="mmol_per_gDW_per_hr" constant="false"/>
            <parameter id="OBJECTIVE_COEFFICIENT" value="0" units="mmol_per_gDW_per_hr" constant="false"/>
          </listOfParameters>
        </kineticLaw>
      </reaction>
      <reaction id="R_R01135" name="IMP:L-aspartate ligase (GDP-forming)" reversible="false">
        <notes>
          <body xmlns="http://www.w3.org/1999/xhtml">
            <p>GENE_ASSOCIATION: CAC3593</p>
            <p>SUBSYSTEM: Alanine and aspartate metabolism</p>
            <p>EC Number: 6.3.4.4</p>
          </body>
        </notes>
        <listOfReactants>
          <speciesReference species="M_cid0000041_c" stoichiometry="1"/>
          <speciesReference species="M_cid0000044_c" stoichiometry="1"/>
          <speciesReference species="M_cid0000113_c" stoichiometry="1"/>
        </listOfReactants>
        <listOfProducts>
          <speciesReference species="M_cid0000009_c" stoichiometry="1"/>
          <speciesReference species="M_cid0000032_c" stoichiometry="1"/>
          <speciesReference species="M_cid0000068_c" stoichiometry="0.51"/>
          <speciesReference species="M_cid0000773_c" stoichiometry="1"/>
        </listOfProducts>
        <kineticLaw>
          <math xmlns="http://www.w3.org/1998/Math/MathML">
            <ci> FLUX_VALUE </ci>
          </math>
          <listOfParameters>
            <parameter id="LOWER_BOUND" value="0" units="mmol_per_gDW_per_hr" constant="false"/>
            <parameter id="UPPER_BOUND" value="1000" units="mmol_per_gDW_per_hr" constant="false"/>
            <parameter id="FLUX_VALUE" value="0" units="mmol_per_gDW_per_hr" constant="false"/>
            <parameter id="OBJECTIVE_COEFFICIENT" value="0" units="mmol_per_gDW_per_hr" constant="false"/>
          </listOfParameters>
        </kineticLaw>
      </reaction>
      <reaction id="R_R01397" name="carbamoyl-phosphate:L-aspartate carbamoyltransferase" reversible="true">
        <notes>
          <body xmlns="http://www.w3.org/1999/xhtml">
            <p>GENE_ASSOCIATION: CAC2653|CAC2654</p>
            <p>SUBSYSTEM: Alanine and aspartate metabolism</p>
            <p>EC Number: 2.1.3.2</p>
          </body>
        </notes>
        <listOfReactants>
          <speciesReference species="M_cid0000044_c" stoichiometry="1"/>
          <speciesReference species="M_cid0000068_c" stoichiometry="0.36"/>
          <speciesReference species="M_cid0000143_c" stoichiometry="1"/>
        </listOfReactants>
        <listOfProducts>
          <speciesReference species="M_cid0000009_c" stoichiometry="1"/>
          <speciesReference species="M_cid0000310_c" stoichiometry="1"/>
        </listOfProducts>
        <kineticLaw>
          <math xmlns="http://www.w3.org/1998/Math/MathML">
            <ci> FLUX_VALUE </ci>
          </math>
          <listOfParameters>
            <parameter id="LOWER_BOUND" value="-1000" units="mmol_per_gDW_per_hr" constant="false"/>
            <parameter id="UPPER_BOUND" value="1000" units="mmol_per_gDW_per_hr" constant="false"/>
            <parameter id="FLUX_VALUE" value="0" units="mmol_per_gDW_per_hr" constant="false"/>
            <parameter id="OBJECTIVE_COEFFICIENT" value="0" units="mmol_per_gDW_per_hr" constant="false"/>
          </listOfParameters>
        </kineticLaw>
      </reaction>
      <reaction id="R_R01954" name="L-Citrulline:L-aspartate ligase (AMP-forming)" reversible="true">
        <notes>
          <body xmlns="http://www.w3.org/1999/xhtml">
            <p>GENE_ASSOCIATION: CAC0973</p>
            <p>SUBSYSTEM: Alanine and aspartate metabolism</p>
            <p>EC Number: 6.3.4.5</p>
          </body>
        </notes>
        <listOfReactants>
          <speciesReference species="M_cid0000002_c" stoichiometry="1"/>
          <speciesReference species="M_cid0000044_c" stoichiometry="1"/>
          <speciesReference species="M_cid0000241_c" stoichiometry="1"/>
        </listOfReactants>
        <listOfProducts>
          <speciesReference species="M_cid0000012_c" stoichiometry="1"/>
          <speciesReference species="M_cid0000019_c" stoichiometry="1"/>
          <speciesReference species="M_cid0000068_c" stoichiometry="1.21"/>
          <speciesReference species="M_cid0000743_c" stoichiometry="1"/>
        </listOfProducts>
        <kineticLaw>
          <math xmlns="http://www.w3.org/1998/Math/MathML">
            <ci> FLUX_VALUE </ci>
          </math>
          <listOfParameters>
            <parameter id="LOWER_BOUND" value="-1000" units="mmol_per_gDW_per_hr" constant="false"/>
            <parameter id="UPPER_BOUND" value="1000" units="mmol_per_gDW_per_hr" constant="false"/>
            <parameter id="FLUX_VALUE" value="0" units="mmol_per_gDW_per_hr" constant="false"/>
            <parameter id="OBJECTIVE_COEFFICIENT" value="0" units="mmol_per_gDW_per_hr" constant="false"/>
          </listOfParameters>
        </kineticLaw>
      </reaction>
      <reaction id="R_R07255" name="malonyl-CoA:anthocyanidin-3-O-beta-D-glucoside" reversible="false">
        <notes>
          <body xmlns="http://www.w3.org/1999/xhtml">
            <p>GENE_ASSOCIATION: Unassigned</p>
            <p>SUBSYSTEM: Alanine and aspartate metabolism</p>
            <p>EC Number: Unassigned</p>
          </body>
        </notes>
        <listOfReactants>
          <speciesReference species="M_cid0000068_c" stoichiometry="1"/>
          <speciesReference species="M_cid0000175_c" stoichiometry="1"/>
        </listOfReactants>
        <listOfProducts>
          <speciesReference species="M_cid0000011_c" stoichiometry="1"/>
          <speciesReference species="M_cid0000072_c" stoichiometry="1"/>
        </listOfProducts>
        <kineticLaw>
          <math xmlns="http://www.w3.org/1998/Math/MathML">
            <ci> FLUX_VALUE </ci>
          </math>
          <listOfParameters>
            <parameter id="LOWER_BOUND" value="0" units="mmol_per_gDW_per_hr" constant="false"/>
            <parameter id="UPPER_BOUND" value="1000" units="mmol_per_gDW_per_hr" constant="false"/>
            <parameter id="FLUX_VALUE" value="0" units="mmol_per_gDW_per_hr" constant="false"/>
            <parameter id="OBJECTIVE_COEFFICIENT" value="0" units="mmol_per_gDW_per_hr" constant="false"/>
          </listOfParameters>
        </kineticLaw>
      </reaction>
      <reaction id="R_R00150" name="ATP:carbamate phosphotransferase" reversible="true">
        <notes>
          <body xmlns="http://www.w3.org/1999/xhtml">
            <p>GENE_ASSOCIATION: Unassigned</p>
            <p>SUBSYSTEM: Arginine and proline metabolism</p>
            <p>EC Number: 2.7.2.2</p>
          </body>
        </notes>
        <listOfReactants>
          <speciesReference species="M_cid0000002_c" stoichiometry="1"/>
          <speciesReference species="M_cid0000011_c" stoichiometry="1"/>
          <speciesReference species="M_cid0000013_c" stoichiometry="1"/>
        </listOfReactants>
        <listOfProducts>
          <speciesReference species="M_cid0000008_c" stoichiometry="1"/>
          <speciesReference species="M_cid0000068_c" stoichiometry="1.86"/>
          <speciesReference species="M_cid0000143_c" stoichiometry="1"/>
        </listOfProducts>
        <kineticLaw>
          <math xmlns="http://www.w3.org/1998/Math/MathML">
            <ci> FLUX_VALUE </ci>
          </math>
          <listOfParameters>
            <parameter id="LOWER_BOUND" value="-1000" units="mmol_per_gDW_per_hr" constant="false"/>
            <parameter id="UPPER_BOUND" value="1000" units="mmol_per_gDW_per_hr" constant="false"/>
            <parameter id="FLUX_VALUE" value="0" units="mmol_per_gDW_per_hr" constant="false"/>
            <parameter id="OBJECTIVE_COEFFICIENT" value="0" units="mmol_per_gDW_per_hr" constant="false"/>
          </listOfParameters>
        </kineticLaw>
      </reaction>
      <reaction id="R_R00551" name="L-Arginine amidinohydrolase" reversible="true">
        <notes>
          <body xmlns="http://www.w3.org/1999/xhtml">
            <p>GENE_ASSOCIATION: CAC1054</p>
            <p>SUBSYSTEM: Arginine and proline metabolism</p>
            <p>EC Number: 3.5.3.1</p>
          </body>
        </notes>
        <listOfReactants>
          <speciesReference species="M_cid0000001_c" stoichiometry="1"/>
          <speciesReference species="M_cid0000053_c" stoichiometry="1"/>
        </listOfReactants>
        <listOfProducts>
          <speciesReference species="M_cid0000065_c" stoichiometry="1"/>
          <speciesReference species="M_cid0000068_c" stoichiometry="0.11"/>
          <speciesReference species="M_cid0000074_c" stoichiometry="1"/>
        </listOfProducts>
        <kineticLaw>
          <math xmlns="http://www.w3.org/1998/Math/MathML">
            <ci> FLUX_VALUE </ci>
          </math>
          <listOfParameters>
            <parameter id="LOWER_BOUND" value="-1000" units="mmol_per_gDW_per_hr" constant="false"/>
            <parameter id="UPPER_BOUND" value="1000" units="mmol_per_gDW_per_hr" constant="false"/>
            <parameter id="FLUX_VALUE" value="0" units="mmol_per_gDW_per_hr" constant="false"/>
            <parameter id="OBJECTIVE_COEFFICIENT" value="0" units="mmol_per_gDW_per_hr" constant="false"/>
          </listOfParameters>
        </kineticLaw>
      </reaction>
      <reaction id="R_R01251" name="L-Proline:NADP+ 5-oxidoreductase" reversible="false">
        <notes>
          <body xmlns="http://www.w3.org/1999/xhtml">
            <p>GENE_ASSOCIATION: CAC3252</p>
            <p>SUBSYSTEM: Arginine and proline metabolism</p>
            <p>EC Number: 1.5.1.2</p>
          </body>
        </notes>
        <listOfReactants>
          <speciesReference species="M_cid0000006_c" stoichiometry="1"/>
          <speciesReference species="M_cid0000128_c" stoichiometry="1"/>
        </listOfReactants>
        <listOfProducts>
          <speciesReference species="M_cid0000005_c" stoichiometry="1"/>
          <speciesReference species="M_cid0000068_c" stoichiometry="1.31"/>
          <speciesReference species="M_cid0000783_c" stoichiometry="1"/>
        </listOfProducts>
        <kineticLaw>
          <math xmlns="http://www.w3.org/1998/Math/MathML">
            <ci> FLUX_VALUE </ci>
          </math>
          <listOfParameters>
            <parameter id="LOWER_BOUND" value="-1000" units="mmol_per_gDW_per_hr" constant="false"/>
            <parameter id="UPPER_BOUND" value="0" units="mmol_per_gDW_per_hr" constant="false"/>
            <parameter id="FLUX_VALUE" value="0" units="mmol_per_gDW_per_hr" constant="false"/>
            <parameter id="OBJECTIVE_COEFFICIENT" value="0" units="mmol_per_gDW_per_hr" constant="false"/>
          </listOfParameters>
        </kineticLaw>
      </reaction>
      <reaction id="R_R01398" name="Carbamoyl-phosphate:L-ornithine carbamoyltransferase" reversible="true">
        <notes>
          <body xmlns="http://www.w3.org/1999/xhtml">
            <p>GENE_ASSOCIATION: CAC0316</p>
            <p>SUBSYSTEM: Arginine and proline metabolism</p>
            <p>EC Number: 2.1.3.3</p>
          </body>
        </notes>
        <listOfReactants>
          <speciesReference species="M_cid0000065_c" stoichiometry="1"/>
          <speciesReference species="M_cid0000143_c" stoichiometry="1"/>
        </listOfReactants>
        <listOfProducts>
          <speciesReference species="M_cid0000009_c" stoichiometry="1"/>
          <speciesReference species="M_cid0000068_c" stoichiometry="2.52"/>
          <speciesReference species="M_cid0000241_c" stoichiometry="1"/>
        </listOfProducts>
        <kineticLaw>
          <math xmlns="http://www.w3.org/1998/Math/MathML">
            <ci> FLUX_VALUE </ci>
          </math>
          <listOfParameters>
            <parameter id="LOWER_BOUND" value="-1000" units="mmol_per_gDW_per_hr" constant="false"/>
            <parameter id="UPPER_BOUND" value="1000" units="mmol_per_gDW_per_hr" constant="false"/>
            <parameter id="FLUX_VALUE" value="0" units="mmol_per_gDW_per_hr" constant="false"/>
            <parameter id="OBJECTIVE_COEFFICIENT" value="0" units="mmol_per_gDW_per_hr" constant="false"/>
          </listOfParameters>
        </kineticLaw>
      </reaction>
      <reaction id="R_R07358" name="NADH:quinone oxidoreductase" reversible="false">
        <notes>
          <body xmlns="http://www.w3.org/1999/xhtml">
            <p>GENE_ASSOCIATION: Unassigned</p>
            <p>SUBSYSTEM: Arginine and proline metabolism</p>
            <p>EC Number: Unassigned</p>
          </body>
        </notes>
        <listOfReactants>
          <speciesReference species="M_cid0000001_c" stoichiometry="1"/>
          <speciesReference species="M_cid0000783_c" stoichiometry="1"/>
        </listOfReactants>
        <listOfProducts>
          <speciesReference species="M_cid0000544_c" stoichiometry="1"/>
        </listOfProducts>
        <kineticLaw>
          <math xmlns="http://www.w3.org/1998/Math/MathML">
            <ci> FLUX_VALUE </ci>
          </math>
          <listOfParameters>
            <parameter id="LOWER_BOUND" value="-1000" units="mmol_per_gDW_per_hr" constant="false"/>
            <parameter id="UPPER_BOUND" value="0" units="mmol_per_gDW_per_hr" constant="false"/>
            <parameter id="FLUX_VALUE" value="0" units="mmol_per_gDW_per_hr" constant="false"/>
            <parameter id="OBJECTIVE_COEFFICIENT" value="0" units="mmol_per_gDW_per_hr" constant="false"/>
          </listOfParameters>
        </kineticLaw>
      </reaction>
      <reaction id="R_R02869" name="S-adenosylmethioninamine:spermidine 3-aminopropyltransferase" reversible="true">
        <notes>
          <body xmlns="http://www.w3.org/1999/xhtml">
            <p>GENE_ASSOCIATION: Unassigned</p>
            <p>SUBSYSTEM: B-alanine metabolism</p>
            <p>EC Number: 2.5.1.16|2.5.1.22</p>
          </body>
        </notes>
        <listOfReactants>
          <speciesReference species="M_cid0000237_c" stoichiometry="1"/>
          <speciesReference species="M_cid0000514_c" stoichiometry="1"/>
        </listOfReactants>
        <listOfProducts>
          <speciesReference species="M_cid0000068_c" stoichiometry="1.03"/>
          <speciesReference species="M_cid0000144_c" stoichiometry="1"/>
          <speciesReference species="M_cid0000429_c" stoichiometry="1"/>
        </listOfProducts>
        <kineticLaw>
          <math xmlns="http://www.w3.org/1998/Math/MathML">
            <ci> FLUX_VALUE </ci>
          </math>
          <listOfParameters>
            <parameter id="LOWER_BOUND" value="-1000" units="mmol_per_gDW_per_hr" constant="false"/>
            <parameter id="UPPER_BOUND" value="1000" units="mmol_per_gDW_per_hr" constant="false"/>
            <parameter id="FLUX_VALUE" value="0" units="mmol_per_gDW_per_hr" constant="false"/>
            <parameter id="OBJECTIVE_COEFFICIENT" value="0" units="mmol_per_gDW_per_hr" constant="false"/>
          </listOfParameters>
        </kineticLaw>
      </reaction>
      <reaction id="R_R02473" name="(R)-Pantoate:beta-alanine ligase (AMP-forming)" reversible="true">
        <notes>
          <body xmlns="http://www.w3.org/1999/xhtml">
            <p>GENE_ASSOCIATION: CAC2915</p>
            <p>SUBSYSTEM: Beta-alanine metabolism</p>
            <p>EC Number: 6.3.2.1</p>
          </body>
        </notes>
        <listOfReactants>
          <speciesReference species="M_cid0000002_c" stoichiometry="1"/>
          <speciesReference species="M_cid0000086_c" stoichiometry="1"/>
          <speciesReference species="M_cid0000345_c" stoichiometry="1"/>
        </listOfReactants>
        <listOfProducts>
          <speciesReference species="M_cid0000012_c" stoichiometry="1"/>
          <speciesReference species="M_cid0000019_c" stoichiometry="1"/>
          <speciesReference species="M_cid0000068_c" stoichiometry="1.63"/>
          <speciesReference species="M_cid0000448_c" stoichiometry="1"/>
        </listOfProducts>
        <kineticLaw>
          <math xmlns="http://www.w3.org/1998/Math/MathML">
            <ci> FLUX_VALUE </ci>
          </math>
          <listOfParameters>
            <parameter id="LOWER_BOUND" value="-1000" units="mmol_per_gDW_per_hr" constant="false"/>
            <parameter id="UPPER_BOUND" value="1000" units="mmol_per_gDW_per_hr" constant="false"/>
            <parameter id="FLUX_VALUE" value="0" units="mmol_per_gDW_per_hr" constant="false"/>
            <parameter id="OBJECTIVE_COEFFICIENT" value="0" units="mmol_per_gDW_per_hr" constant="false"/>
          </listOfParameters>
        </kineticLaw>
      </reaction>
      <reaction id="R_R00483" name="L-aspartate:ammonia ligase (AMP-forming)" reversible="false">
        <notes>
          <body xmlns="http://www.w3.org/1999/xhtml">
            <p>GENE_ASSOCIATION: Unassigned</p>
            <p>SUBSYSTEM: Cyanoamino acid metabolism</p>
            <p>EC Number: 6.3.1.1</p>
          </body>
        </notes>
        <listOfReactants>
          <speciesReference species="M_cid0000002_c" stoichiometry="1"/>
          <speciesReference species="M_cid0000013_c" stoichiometry="1"/>
          <speciesReference species="M_cid0000044_c" stoichiometry="1"/>
        </listOfReactants>
        <listOfProducts>
          <speciesReference species="M_cid0000012_c" stoichiometry="1"/>
          <speciesReference species="M_cid0000019_c" stoichiometry="1"/>
          <speciesReference species="M_cid0000068_c" stoichiometry="1.21"/>
          <speciesReference species="M_cid0000130_c" stoichiometry="1"/>
        </listOfProducts>
        <kineticLaw>
          <math xmlns="http://www.w3.org/1998/Math/MathML">
            <ci> FLUX_VALUE </ci>
          </math>
          <listOfParameters>
            <parameter id="LOWER_BOUND" value="0" units="mmol_per_gDW_per_hr" constant="false"/>
            <parameter id="UPPER_BOUND" value="1000" units="mmol_per_gDW_per_hr" constant="false"/>
            <parameter id="FLUX_VALUE" value="0" units="mmol_per_gDW_per_hr" constant="false"/>
            <parameter id="OBJECTIVE_COEFFICIENT" value="0" units="mmol_per_gDW_per_hr" constant="false"/>
          </listOfParameters>
        </kineticLaw>
      </reaction>
      <reaction id="R_R00945" name="5,10-Methylenetetrahydrofolate:glycine hydroxymethyltransferase" reversible="true">
        <notes>
          <body xmlns="http://www.w3.org/1999/xhtml">
            <p>GENE_ASSOCIATION: CAC2264</p>
            <p>SUBSYSTEM: Cyanoamino acid metabolism</p>
            <p>EC Number: 2.1.2.1</p>
          </body>
        </notes>
        <listOfReactants>
          <speciesReference species="M_cid0000001_c" stoichiometry="1"/>
          <speciesReference species="M_cid0000034_c" stoichiometry="1"/>
          <speciesReference species="M_cid0000125_c" stoichiometry="1"/>
        </listOfReactants>
        <listOfProducts>
          <speciesReference species="M_cid0000056_c" stoichiometry="1"/>
          <speciesReference species="M_cid0000068_c" stoichiometry="0.01"/>
          <speciesReference species="M_cid0000088_c" stoichiometry="1"/>
        </listOfProducts>
        <kineticLaw>
          <math xmlns="http://www.w3.org/1998/Math/MathML">
            <ci> FLUX_VALUE </ci>
          </math>
          <listOfParameters>
            <parameter id="LOWER_BOUND" value="-1000" units="mmol_per_gDW_per_hr" constant="false"/>
            <parameter id="UPPER_BOUND" value="1000" units="mmol_per_gDW_per_hr" constant="false"/>
            <parameter id="FLUX_VALUE" value="0" units="mmol_per_gDW_per_hr" constant="false"/>
            <parameter id="OBJECTIVE_COEFFICIENT" value="0" units="mmol_per_gDW_per_hr" constant="false"/>
          </listOfParameters>
        </kineticLaw>
      </reaction>
      <reaction id="R_R00586" name="acetyl-CoA:L-serine O-acetyltransferase" reversible="false">
        <notes>
          <body xmlns="http://www.w3.org/1999/xhtml">
            <p>GENE_ASSOCIATION: CAC0687</p>
            <p>SUBSYSTEM: Cysteine metabolism</p>
            <p>EC Number: 2.3.1.30</p>
          </body>
        </notes>
        <listOfReactants>
          <speciesReference species="M_cid0000023_c" stoichiometry="1"/>
          <speciesReference species="M_cid0000056_c" stoichiometry="1"/>
        </listOfReactants>
        <listOfProducts>
          <speciesReference species="M_cid0000010_c" stoichiometry="1"/>
          <speciesReference species="M_cid0000471_c" stoichiometry="1"/>
        </listOfProducts>
        <kineticLaw>
          <math xmlns="http://www.w3.org/1998/Math/MathML">
            <ci> FLUX_VALUE </ci>
          </math>
          <listOfParameters>
            <parameter id="LOWER_BOUND" value="0" units="mmol_per_gDW_per_hr" constant="false"/>
            <parameter id="UPPER_BOUND" value="1000" units="mmol_per_gDW_per_hr" constant="false"/>
            <parameter id="FLUX_VALUE" value="0" units="mmol_per_gDW_per_hr" constant="false"/>
            <parameter id="OBJECTIVE_COEFFICIENT" value="0" units="mmol_per_gDW_per_hr" constant="false"/>
          </listOfParameters>
        </kineticLaw>
      </reaction>
      <reaction id="R_R00782" name="L-Cysteine hydrogen-sulfide-lyase (deaminating pyruvate-forming)" reversible="false">
        <notes>
          <body xmlns="http://www.w3.org/1999/xhtml">
            <p>GENE_ASSOCIATION: CAC0391</p>
            <p>SUBSYSTEM: Cysteine metabolism</p>
            <p>EC Number: 4.4.1.1|4.4.1.8</p>
          </body>
        </notes>
        <listOfReactants>
          <speciesReference species="M_cid0000001_c" stoichiometry="1"/>
          <speciesReference species="M_cid0000068_c" stoichiometry="0.3"/>
          <speciesReference species="M_cid0000085_c" stoichiometry="1"/>
        </listOfReactants>
        <listOfProducts>
          <speciesReference species="M_cid0000013_c" stoichiometry="1"/>
          <speciesReference species="M_cid0000021_c" stoichiometry="1"/>
          <speciesReference species="M_cid0000223_c" stoichiometry="1"/>
        </listOfProducts>
        <kineticLaw>
          <math xmlns="http://www.w3.org/1998/Math/MathML">
            <ci> FLUX_VALUE </ci>
          </math>
          <listOfParameters>
            <parameter id="LOWER_BOUND" value="0" units="mmol_per_gDW_per_hr" constant="false"/>
            <parameter id="UPPER_BOUND" value="1000" units="mmol_per_gDW_per_hr" constant="false"/>
            <parameter id="FLUX_VALUE" value="0" units="mmol_per_gDW_per_hr" constant="false"/>
            <parameter id="OBJECTIVE_COEFFICIENT" value="0" units="mmol_per_gDW_per_hr" constant="false"/>
          </listOfParameters>
        </kineticLaw>
      </reaction>
      <reaction id="R_R00897" name="O3-acetyl-L-serine:hydrogen-sulfide" reversible="false">
        <notes>
          <body xmlns="http://www.w3.org/1999/xhtml">
            <p>GENE_ASSOCIATION: CAC0931|CAC2235</p>
            <p>SUBSYSTEM: Cysteine metabolism</p>
            <p>EC Number: 2.5.1.47|2.5.1.65</p>
          </body>
        </notes>
        <listOfReactants>
          <speciesReference species="M_cid0000223_c" stoichiometry="1"/>
          <speciesReference species="M_cid0000471_c" stoichiometry="1"/>
        </listOfReactants>
        <listOfProducts>
          <speciesReference species="M_cid0000030_c" stoichiometry="1"/>
          <speciesReference species="M_cid0000068_c" stoichiometry="0.31"/>
          <speciesReference species="M_cid0000085_c" stoichiometry="1"/>
        </listOfProducts>
        <kineticLaw>
          <math xmlns="http://www.w3.org/1998/Math/MathML">
            <ci> FLUX_VALUE </ci>
          </math>
          <listOfParameters>
            <parameter id="LOWER_BOUND" value="0" units="mmol_per_gDW_per_hr" constant="false"/>
            <parameter id="UPPER_BOUND" value="1000" units="mmol_per_gDW_per_hr" constant="false"/>
            <parameter id="FLUX_VALUE" value="0" units="mmol_per_gDW_per_hr" constant="false"/>
            <parameter id="OBJECTIVE_COEFFICIENT" value="0" units="mmol_per_gDW_per_hr" constant="false"/>
          </listOfParameters>
        </kineticLaw>
      </reaction>
      <reaction id="R_R01148" name="D-Alanine:2-oxoglutarate aminotransferase" reversible="true">
        <notes>
          <body xmlns="http://www.w3.org/1999/xhtml">
            <p>GENE_ASSOCIATION: CAC0792</p>
            <p>SUBSYSTEM: D-alanine metabolism</p>
            <p>EC Number: 2.6.1.21</p>
          </body>
        </notes>
        <listOfReactants>
          <speciesReference species="M_cid0000025_c" stoichiometry="1"/>
          <speciesReference species="M_cid0000116_c" stoichiometry="1"/>
        </listOfReactants>
        <listOfProducts>
          <speciesReference species="M_cid0000021_c" stoichiometry="1"/>
          <speciesReference species="M_cid0000068_c" stoichiometry="0.02"/>
          <speciesReference species="M_cid0000173_c" stoichiometry="1"/>
        </listOfProducts>
        <kineticLaw>
          <math xmlns="http://www.w3.org/1998/Math/MathML">
            <ci> FLUX_VALUE </ci>
          </math>
          <listOfParameters>
            <parameter id="LOWER_BOUND" value="-1000" units="mmol_per_gDW_per_hr" constant="false"/>
            <parameter id="UPPER_BOUND" value="1000" units="mmol_per_gDW_per_hr" constant="false"/>
            <parameter id="FLUX_VALUE" value="0" units="mmol_per_gDW_per_hr" constant="false"/>
            <parameter id="OBJECTIVE_COEFFICIENT" value="0" units="mmol_per_gDW_per_hr" constant="false"/>
          </listOfParameters>
        </kineticLaw>
      </reaction>
      <reaction id="R_R01150" name="D-alanine:D-alanine ligase (ADP-forming)" reversible="true">
        <notes>
          <body xmlns="http://www.w3.org/1999/xhtml">
            <p>GENE_ASSOCIATION: CAC2895</p>
            <p>SUBSYSTEM: D-alanine metabolism</p>
            <p>EC Number: 6.3.2.4</p>
          </body>
        </notes>
        <listOfReactants>
          <speciesReference species="M_cid0000002_c" stoichiometry="1"/>
          <speciesReference species="M_cid0000068_c" stoichiometry="0.47"/>
          <speciesReference species="M_cid0000116_c" stoichiometry="2"/>
        </listOfReactants>
        <listOfProducts>
          <speciesReference species="M_cid0000008_c" stoichiometry="1"/>
          <speciesReference species="M_cid0000009_c" stoichiometry="1"/>
          <speciesReference species="M_cid0000473_c" stoichiometry="1"/>
        </listOfProducts>
        <kineticLaw>
          <math xmlns="http://www.w3.org/1998/Math/MathML">
            <ci> FLUX_VALUE </ci>
          </math>
          <listOfParameters>
            <parameter id="LOWER_BOUND" value="-1000" units="mmol_per_gDW_per_hr" constant="false"/>
            <parameter id="UPPER_BOUND" value="1000" units="mmol_per_gDW_per_hr" constant="false"/>
            <parameter id="FLUX_VALUE" value="0" units="mmol_per_gDW_per_hr" constant="false"/>
            <parameter id="OBJECTIVE_COEFFICIENT" value="0" units="mmol_per_gDW_per_hr" constant="false"/>
          </listOfParameters>
        </kineticLaw>
      </reaction>
      <reaction id="R_R02459" name="D-Ornithine:2-oxoglutarate aminotransferase" reversible="true">
        <notes>
          <body xmlns="http://www.w3.org/1999/xhtml">
            <p>GENE_ASSOCIATION: CAC0792</p>
            <p>SUBSYSTEM: D-arginine and D-ornithine metabolism</p>
            <p>EC Number: 2.6.1.21</p>
          </body>
        </notes>
        <listOfReactants>
          <speciesReference species="M_cid0000065_c" stoichiometry="1"/>
          <speciesReference species="M_cid0001696_c" stoichiometry="1"/>
        </listOfReactants>
        <listOfProducts>
          <speciesReference species="M_cid0001689_c" stoichiometry="1"/>
          <speciesReference species="M_cid0002433_c" stoichiometry="1"/>
        </listOfProducts>
        <kineticLaw>
          <math xmlns="http://www.w3.org/1998/Math/MathML">
            <ci> FLUX_VALUE </ci>
          </math>
          <listOfParameters>
            <parameter id="LOWER_BOUND" value="-1000" units="mmol_per_gDW_per_hr" constant="false"/>
            <parameter id="UPPER_BOUND" value="1000" units="mmol_per_gDW_per_hr" constant="false"/>
            <parameter id="FLUX_VALUE" value="0" units="mmol_per_gDW_per_hr" constant="false"/>
            <parameter id="OBJECTIVE_COEFFICIENT" value="0" units="mmol_per_gDW_per_hr" constant="false"/>
          </listOfParameters>
        </kineticLaw>
      </reaction>
      <reaction id="R_R02924" name="D-Arginine:2-oxoglutarate aminotransferase" reversible="true">
        <notes>
          <body xmlns="http://www.w3.org/1999/xhtml">
            <p>GENE_ASSOCIATION: CAC0792</p>
            <p>SUBSYSTEM: D-arginine and D-ornithine metabolism</p>
            <p>EC Number: 2.6.1.21</p>
          </body>
        </notes>
        <listOfReactants>
          <speciesReference species="M_cid0000053_c" stoichiometry="1"/>
          <speciesReference species="M_cid0001696_c" stoichiometry="1"/>
        </listOfReactants>
        <listOfProducts>
          <speciesReference species="M_cid0001689_c" stoichiometry="1"/>
          <speciesReference species="M_cid0002443_c" stoichiometry="1"/>
        </listOfProducts>
        <kineticLaw>
          <math xmlns="http://www.w3.org/1998/Math/MathML">
            <ci> FLUX_VALUE </ci>
          </math>
          <listOfParameters>
            <parameter id="LOWER_BOUND" value="-1000" units="mmol_per_gDW_per_hr" constant="false"/>
            <parameter id="UPPER_BOUND" value="1000" units="mmol_per_gDW_per_hr" constant="false"/>
            <parameter id="FLUX_VALUE" value="0" units="mmol_per_gDW_per_hr" constant="false"/>
            <parameter id="OBJECTIVE_COEFFICIENT" value="0" units="mmol_per_gDW_per_hr" constant="false"/>
          </listOfParameters>
        </kineticLaw>
      </reaction>
      <reaction id="R_R00260" name="glutamate racemase" reversible="true">
        <notes>
          <body xmlns="http://www.w3.org/1999/xhtml">
            <p>GENE_ASSOCIATION: CAC3250</p>
            <p>SUBSYSTEM: D-glutamine and D-glutamate metabolism</p>
            <p>EC Number: 5.1.1.3</p>
          </body>
        </notes>
        <listOfReactants>
          <speciesReference species="M_cid0000024_c" stoichiometry="1"/>
        </listOfReactants>
        <listOfProducts>
          <speciesReference species="M_cid0000173_c" stoichiometry="1"/>
        </listOfProducts>
        <kineticLaw>
          <math xmlns="http://www.w3.org/1998/Math/MathML">
            <ci> FLUX_VALUE </ci>
          </math>
          <listOfParameters>
            <parameter id="LOWER_BOUND" value="-1000" units="mmol_per_gDW_per_hr" constant="false"/>
            <parameter id="UPPER_BOUND" value="1000" units="mmol_per_gDW_per_hr" constant="false"/>
            <parameter id="FLUX_VALUE" value="0" units="mmol_per_gDW_per_hr" constant="false"/>
            <parameter id="OBJECTIVE_COEFFICIENT" value="0" units="mmol_per_gDW_per_hr" constant="false"/>
          </listOfParameters>
        </kineticLaw>
      </reaction>
      <reaction id="R_R02783" name="UDP-N-acetylmuramoyl-L-alanine:D-glutamate ligase(ADP-forming)" reversible="false">
        <notes>
          <body xmlns="http://www.w3.org/1999/xhtml">
            <p>GENE_ASSOCIATION: CAC3194</p>
            <p>SUBSYSTEM: D-glutamine and D-glutamate metabolism</p>
            <p>EC Number: 6.3.2.9</p>
          </body>
        </notes>
        <listOfReactants>
          <speciesReference species="M_cid0000002_c" stoichiometry="1"/>
          <speciesReference species="M_cid0000068_c" stoichiometry="0.48"/>
          <speciesReference species="M_cid0000173_c" stoichiometry="1"/>
          <speciesReference species="M_cid0000533_c" stoichiometry="1"/>
        </listOfReactants>
        <listOfProducts>
          <speciesReference species="M_cid0000008_c" stoichiometry="1"/>
          <speciesReference species="M_cid0000009_c" stoichiometry="1"/>
          <speciesReference species="M_cid0000416_c" stoichiometry="1"/>
        </listOfProducts>
        <kineticLaw>
          <math xmlns="http://www.w3.org/1998/Math/MathML">
            <ci> FLUX_VALUE </ci>
          </math>
          <listOfParameters>
            <parameter id="LOWER_BOUND" value="0" units="mmol_per_gDW_per_hr" constant="false"/>
            <parameter id="UPPER_BOUND" value="1000" units="mmol_per_gDW_per_hr" constant="false"/>
            <parameter id="FLUX_VALUE" value="0" units="mmol_per_gDW_per_hr" constant="false"/>
            <parameter id="OBJECTIVE_COEFFICIENT" value="0" units="mmol_per_gDW_per_hr" constant="false"/>
          </listOfParameters>
        </kineticLaw>
      </reaction>
      <reaction id="R_R03193" name="UDP-N-acetylmuramate:L-alanine ligase (ADP-forming)" reversible="false">
        <notes>
          <body xmlns="http://www.w3.org/1999/xhtml">
            <p>GENE_ASSOCIATION: CAC3225</p>
            <p>SUBSYSTEM: D-glutamine and D-glutamate metabolism</p>
            <p>EC Number: 6.3.2.8</p>
          </body>
        </notes>
        <listOfReactants>
          <speciesReference species="M_cid0000002_c" stoichiometry="1"/>
          <speciesReference species="M_cid0000038_c" stoichiometry="1"/>
          <speciesReference species="M_cid0000068_c" stoichiometry="0.46"/>
          <speciesReference species="M_cid0000487_c" stoichiometry="1"/>
        </listOfReactants>
        <listOfProducts>
          <speciesReference species="M_cid0000008_c" stoichiometry="1"/>
          <speciesReference species="M_cid0000009_c" stoichiometry="1"/>
          <speciesReference species="M_cid0000533_c" stoichiometry="1"/>
        </listOfProducts>
        <kineticLaw>
          <math xmlns="http://www.w3.org/1998/Math/MathML">
            <ci> FLUX_VALUE </ci>
          </math>
          <listOfParameters>
            <parameter id="LOWER_BOUND" value="0" units="mmol_per_gDW_per_hr" constant="false"/>
            <parameter id="UPPER_BOUND" value="1000" units="mmol_per_gDW_per_hr" constant="false"/>
            <parameter id="FLUX_VALUE" value="0" units="mmol_per_gDW_per_hr" constant="false"/>
            <parameter id="OBJECTIVE_COEFFICIENT" value="0" units="mmol_per_gDW_per_hr" constant="false"/>
          </listOfParameters>
        </kineticLaw>
      </reaction>
      <reaction id="R_R00114" name="L-Glutamate:NADP+ oxidoreductase (transaminating)" reversible="false">
        <notes>
          <body xmlns="http://www.w3.org/1999/xhtml">
            <p>GENE_ASSOCIATION: CAC0764|CAC1673|CAC1674</p>
            <p>SUBSYSTEM: Glutamate metabolism</p>
            <p>EC Number: 1.4.1.13</p>
          </body>
        </notes>
        <listOfReactants>
          <speciesReference species="M_cid0000006_c" stoichiometry="1"/>
          <speciesReference species="M_cid0000024_c" stoichiometry="2"/>
        </listOfReactants>
        <listOfProducts>
          <speciesReference species="M_cid0000005_c" stoichiometry="1"/>
          <speciesReference species="M_cid0000025_c" stoichiometry="1"/>
          <speciesReference species="M_cid0000055_c" stoichiometry="1"/>
        </listOfProducts>
        <kineticLaw>
          <math xmlns="http://www.w3.org/1998/Math/MathML">
            <ci> FLUX_VALUE </ci>
          </math>
          <listOfParameters>
            <parameter id="LOWER_BOUND" value="-1000" units="mmol_per_gDW_per_hr" constant="false"/>
            <parameter id="UPPER_BOUND" value="0" units="mmol_per_gDW_per_hr" constant="false"/>
            <parameter id="FLUX_VALUE" value="0" units="mmol_per_gDW_per_hr" constant="false"/>
            <parameter id="OBJECTIVE_COEFFICIENT" value="0" units="mmol_per_gDW_per_hr" constant="false"/>
          </listOfParameters>
        </kineticLaw>
      </reaction>
      <reaction id="R_R00248" name="L-Glutamate:NADP+ oxidoreductase (deaminating)" reversible="false">
        <notes>
          <body xmlns="http://www.w3.org/1999/xhtml">
            <p>GENE_ASSOCIATION: CAC0737</p>
            <p>SUBSYSTEM: Glutamate metabolism</p>
            <p>EC Number: 1.4.1.3|1.4.1.4</p>
          </body>
        </notes>
        <listOfReactants>
          <speciesReference species="M_cid0000001_c" stoichiometry="1"/>
          <speciesReference species="M_cid0000006_c" stoichiometry="1"/>
          <speciesReference species="M_cid0000024_c" stoichiometry="1"/>
        </listOfReactants>
        <listOfProducts>
          <speciesReference species="M_cid0000005_c" stoichiometry="1"/>
          <speciesReference species="M_cid0000013_c" stoichiometry="1"/>
          <speciesReference species="M_cid0000025_c" stoichiometry="1"/>
          <speciesReference species="M_cid0000068_c" stoichiometry="0.01"/>
        </listOfProducts>
        <kineticLaw>
          <math xmlns="http://www.w3.org/1998/Math/MathML">
            <ci> FLUX_VALUE </ci>
          </math>
          <listOfParameters>
            <parameter id="LOWER_BOUND" value="-1000" units="mmol_per_gDW_per_hr" constant="false"/>
            <parameter id="UPPER_BOUND" value="0" units="mmol_per_gDW_per_hr" constant="false"/>
            <parameter id="FLUX_VALUE" value="0" units="mmol_per_gDW_per_hr" constant="false"/>
            <parameter id="OBJECTIVE_COEFFICIENT" value="0" units="mmol_per_gDW_per_hr" constant="false"/>
          </listOfParameters>
        </kineticLaw>
      </reaction>
      <reaction id="R_R00253" name="L-Glutamate:ammonia ligase (ADP-forming)" reversible="false">
        <notes>
          <body xmlns="http://www.w3.org/1999/xhtml">
            <p>GENE_ASSOCIATION: CAC2658</p>
            <p>SUBSYSTEM: Glutamate metabolism</p>
            <p>EC Number: 6.3.1.2</p>
          </body>
        </notes>
        <listOfReactants>
          <speciesReference species="M_cid0000002_c" stoichiometry="1"/>
          <speciesReference species="M_cid0000013_c" stoichiometry="1"/>
          <speciesReference species="M_cid0000024_c" stoichiometry="1"/>
        </listOfReactants>
        <listOfProducts>
          <speciesReference species="M_cid0000008_c" stoichiometry="1"/>
          <speciesReference species="M_cid0000009_c" stoichiometry="1"/>
          <speciesReference species="M_cid0000055_c" stoichiometry="1"/>
          <speciesReference species="M_cid0000068_c" stoichiometry="0.51"/>
        </listOfProducts>
        <kineticLaw>
          <math xmlns="http://www.w3.org/1998/Math/MathML">
            <ci> FLUX_VALUE </ci>
          </math>
          <listOfParameters>
            <parameter id="LOWER_BOUND" value="0" units="mmol_per_gDW_per_hr" constant="false"/>
            <parameter id="UPPER_BOUND" value="1000" units="mmol_per_gDW_per_hr" constant="false"/>
            <parameter id="FLUX_VALUE" value="0" units="mmol_per_gDW_per_hr" constant="false"/>
            <parameter id="OBJECTIVE_COEFFICIENT" value="0" units="mmol_per_gDW_per_hr" constant="false"/>
          </listOfParameters>
        </kineticLaw>
      </reaction>
      <reaction id="R_R00257" name="Deamido-NAD+:L-glutamine amido-ligase (AMP-forming)" reversible="false">
        <notes>
          <body xmlns="http://www.w3.org/1999/xhtml">
            <p>GENE_ASSOCIATION: CAC1050|CAC1782</p>
            <p>SUBSYSTEM: Glutamate metabolism</p>
            <p>EC Number: 6.3.5.1</p>
          </body>
        </notes>
        <listOfReactants>
          <speciesReference species="M_cid0000001_c" stoichiometry="1"/>
          <speciesReference species="M_cid0000002_c" stoichiometry="1"/>
          <speciesReference species="M_cid0000055_c" stoichiometry="1"/>
          <speciesReference species="M_cid0000445_c" stoichiometry="1"/>
        </listOfReactants>
        <listOfProducts>
          <speciesReference species="M_cid0000003_c" stoichiometry="1"/>
          <speciesReference species="M_cid0000012_c" stoichiometry="1"/>
          <speciesReference species="M_cid0000019_c" stoichiometry="1"/>
          <speciesReference species="M_cid0000024_c" stoichiometry="1"/>
          <speciesReference species="M_cid0000068_c" stoichiometry="1.22"/>
        </listOfProducts>
        <kineticLaw>
          <math xmlns="http://www.w3.org/1998/Math/MathML">
            <ci> FLUX_VALUE </ci>
          </math>
          <listOfParameters>
            <parameter id="LOWER_BOUND" value="0" units="mmol_per_gDW_per_hr" constant="false"/>
            <parameter id="UPPER_BOUND" value="1000" units="mmol_per_gDW_per_hr" constant="false"/>
            <parameter id="FLUX_VALUE" value="0" units="mmol_per_gDW_per_hr" constant="false"/>
            <parameter id="OBJECTIVE_COEFFICIENT" value="0" units="mmol_per_gDW_per_hr" constant="false"/>
          </listOfParameters>
        </kineticLaw>
      </reaction>
      <reaction id="R_R00575" name="hydrogen-carbonate:L-glutamine amido-ligase (ADP-forming," reversible="false">
        <notes>
          <body xmlns="http://www.w3.org/1999/xhtml">
            <p>GENE_ASSOCIATION: CAC2644|CAC2645</p>
            <p>SUBSYSTEM: Glutamate metabolism</p>
            <p>EC Number: 6.3.5.5</p>
          </body>
        </notes>
        <listOfReactants>
          <speciesReference species="M_cid0000001_c" stoichiometry="1"/>
          <speciesReference species="M_cid0000002_c" stoichiometry="2"/>
          <speciesReference species="M_cid0000055_c" stoichiometry="1"/>
          <speciesReference species="M_cid0000225_c" stoichiometry="1"/>
        </listOfReactants>
        <listOfProducts>
          <speciesReference species="M_cid0000008_c" stoichiometry="2"/>
          <speciesReference species="M_cid0000009_c" stoichiometry="1"/>
          <speciesReference species="M_cid0000024_c" stoichiometry="1"/>
          <speciesReference species="M_cid0000068_c" stoichiometry="1.51"/>
          <speciesReference species="M_cid0000143_c" stoichiometry="1"/>
        </listOfProducts>
        <kineticLaw>
          <math xmlns="http://www.w3.org/1998/Math/MathML">
            <ci> FLUX_VALUE </ci>
          </math>
          <listOfParameters>
            <parameter id="LOWER_BOUND" value="0" units="mmol_per_gDW_per_hr" constant="false"/>
            <parameter id="UPPER_BOUND" value="1000" units="mmol_per_gDW_per_hr" constant="false"/>
            <parameter id="FLUX_VALUE" value="0" units="mmol_per_gDW_per_hr" constant="false"/>
            <parameter id="OBJECTIVE_COEFFICIENT" value="0" units="mmol_per_gDW_per_hr" constant="false"/>
          </listOfParameters>
        </kineticLaw>
      </reaction>
      <reaction id="R_R01072" name="5-phosphoribosylamine:diphosphate phospho-alpha-D-ribosyltransferase" reversible="true">
        <notes>
          <body xmlns="http://www.w3.org/1999/xhtml">
            <p>GENE_ASSOCIATION: CAC1392</p>
            <p>SUBSYSTEM: Glutamate metabolism</p>
            <p>EC Number: 2.4.2.14</p>
          </body>
        </notes>
        <listOfReactants>
          <speciesReference species="M_cid0000012_c" stoichiometry="1"/>
          <speciesReference species="M_cid0000024_c" stoichiometry="1"/>
          <speciesReference species="M_cid0000068_c" stoichiometry="1.38"/>
          <speciesReference species="M_cid0000712_c" stoichiometry="1"/>
        </listOfReactants>
        <listOfProducts>
          <speciesReference species="M_cid0000001_c" stoichiometry="1"/>
          <speciesReference species="M_cid0000055_c" stoichiometry="1"/>
          <speciesReference species="M_cid0000102_c" stoichiometry="1"/>
        </listOfProducts>
        <kineticLaw>
          <math xmlns="http://www.w3.org/1998/Math/MathML">
            <ci> FLUX_VALUE </ci>
          </math>
          <listOfParameters>
            <parameter id="LOWER_BOUND" value="-1000" units="mmol_per_gDW_per_hr" constant="false"/>
            <parameter id="UPPER_BOUND" value="1000" units="mmol_per_gDW_per_hr" constant="false"/>
            <parameter id="FLUX_VALUE" value="0" units="mmol_per_gDW_per_hr" constant="false"/>
            <parameter id="OBJECTIVE_COEFFICIENT" value="0" units="mmol_per_gDW_per_hr" constant="false"/>
          </listOfParameters>
        </kineticLaw>
      </reaction>
      <reaction id="R_R01231" name="Xanthosine-5&apos;-phosphate:L-glutamine amido-ligase (AMP-forming)" reversible="false">
        <notes>
          <body xmlns="http://www.w3.org/1999/xhtml">
            <p>GENE_ASSOCIATION: CAC2700</p>
            <p>SUBSYSTEM: Glutamate metabolism</p>
            <p>EC Number: 6.3.5.2</p>
          </body>
        </notes>
        <listOfReactants>
          <speciesReference species="M_cid0000001_c" stoichiometry="1"/>
          <speciesReference species="M_cid0000002_c" stoichiometry="1"/>
          <speciesReference species="M_cid0000055_c" stoichiometry="1"/>
          <speciesReference species="M_cid0000395_c" stoichiometry="1"/>
        </listOfReactants>
        <listOfProducts>
          <speciesReference species="M_cid0000012_c" stoichiometry="1"/>
          <speciesReference species="M_cid0000019_c" stoichiometry="1"/>
          <speciesReference species="M_cid0000024_c" stoichiometry="1"/>
          <speciesReference species="M_cid0000068_c" stoichiometry="2.21"/>
          <speciesReference species="M_cid0000126_c" stoichiometry="1"/>
        </listOfProducts>
        <kineticLaw>
          <math xmlns="http://www.w3.org/1998/Math/MathML">
            <ci> FLUX_VALUE </ci>
          </math>
          <listOfParameters>
            <parameter id="LOWER_BOUND" value="0" units="mmol_per_gDW_per_hr" constant="false"/>
            <parameter id="UPPER_BOUND" value="1000" units="mmol_per_gDW_per_hr" constant="false"/>
            <parameter id="FLUX_VALUE" value="0" units="mmol_per_gDW_per_hr" constant="false"/>
            <parameter id="OBJECTIVE_COEFFICIENT" value="0" units="mmol_per_gDW_per_hr" constant="false"/>
          </listOfParameters>
        </kineticLaw>
      </reaction>
      <reaction id="R_R00220" name="L-serine ammonia-lyase" reversible="false">
        <notes>
          <body xmlns="http://www.w3.org/1999/xhtml">
            <p>GENE_ASSOCIATION: CAC0673|CAC0674</p>
            <p>SUBSYSTEM: Glycine and serine and threonine metabolism</p>
            <p>EC Number: 4.3.1.17|4.3.1.19</p>
          </body>
        </notes>
        <listOfReactants>
          <speciesReference species="M_cid0000056_c" stoichiometry="1"/>
          <speciesReference species="M_cid0000068_c" stoichiometry="0.98"/>
        </listOfReactants>
        <listOfProducts>
          <speciesReference species="M_cid0000013_c" stoichiometry="1"/>
          <speciesReference species="M_cid0000021_c" stoichiometry="1"/>
        </listOfProducts>
        <kineticLaw>
          <math xmlns="http://www.w3.org/1998/Math/MathML">
            <ci> FLUX_VALUE </ci>
          </math>
          <listOfParameters>
            <parameter id="LOWER_BOUND" value="0" units="mmol_per_gDW_per_hr" constant="false"/>
            <parameter id="UPPER_BOUND" value="1000" units="mmol_per_gDW_per_hr" constant="false"/>
            <parameter id="FLUX_VALUE" value="0" units="mmol_per_gDW_per_hr" constant="false"/>
            <parameter id="OBJECTIVE_COEFFICIENT" value="0" units="mmol_per_gDW_per_hr" constant="false"/>
          </listOfParameters>
        </kineticLaw>
      </reaction>
      <reaction id="R_R00480" name="ATP:L-aspartate 4-phosphotransferase" reversible="true">
        <notes>
          <body xmlns="http://www.w3.org/1999/xhtml">
            <p>GENE_ASSOCIATION: CAC0278|CAC1810</p>
            <p>SUBSYSTEM: Glycine and serine and threonine metabolism</p>
            <p>EC Number: 2.7.2.4</p>
          </body>
        </notes>
        <listOfReactants>
          <speciesReference species="M_cid0000002_c" stoichiometry="1"/>
          <speciesReference species="M_cid0000044_c" stoichiometry="1"/>
          <speciesReference species="M_cid0000068_c" stoichiometry="0.19"/>
        </listOfReactants>
        <listOfProducts>
          <speciesReference species="M_cid0000008_c" stoichiometry="1"/>
          <speciesReference species="M_cid0000710_c" stoichiometry="1"/>
        </listOfProducts>
        <kineticLaw>
          <math xmlns="http://www.w3.org/1998/Math/MathML">
            <ci> FLUX_VALUE </ci>
          </math>
          <listOfParameters>
            <parameter id="LOWER_BOUND" value="-1000" units="mmol_per_gDW_per_hr" constant="false"/>
            <parameter id="UPPER_BOUND" value="1000" units="mmol_per_gDW_per_hr" constant="false"/>
            <parameter id="FLUX_VALUE" value="0" units="mmol_per_gDW_per_hr" constant="false"/>
            <parameter id="OBJECTIVE_COEFFICIENT" value="0" units="mmol_per_gDW_per_hr" constant="false"/>
          </listOfParameters>
        </kineticLaw>
      </reaction>
      <reaction id="R_R00582" name="O-phospho-L-serine phosphohydrolase" reversible="true">
        <notes>
          <body xmlns="http://www.w3.org/1999/xhtml">
            <p>GENE_ASSOCIATION: Unassigned</p>
            <p>SUBSYSTEM: Glycine and serine and threonine metabolism</p>
            <p>EC Number: 3.1.3.3</p>
          </body>
        </notes>
        <listOfReactants>
          <speciesReference species="M_cid0000001_c" stoichiometry="1"/>
          <speciesReference species="M_cid0000068_c" stoichiometry="0.27"/>
          <speciesReference species="M_cid0000474_c" stoichiometry="1"/>
        </listOfReactants>
        <listOfProducts>
          <speciesReference species="M_cid0000009_c" stoichiometry="1"/>
          <speciesReference species="M_cid0000056_c" stoichiometry="1"/>
        </listOfProducts>
        <kineticLaw>
          <math xmlns="http://www.w3.org/1998/Math/MathML">
            <ci> FLUX_VALUE </ci>
          </math>
          <listOfParameters>
            <parameter id="LOWER_BOUND" value="-1000" units="mmol_per_gDW_per_hr" constant="false"/>
            <parameter id="UPPER_BOUND" value="1000" units="mmol_per_gDW_per_hr" constant="false"/>
            <parameter id="FLUX_VALUE" value="0" units="mmol_per_gDW_per_hr" constant="false"/>
            <parameter id="OBJECTIVE_COEFFICIENT" value="0" units="mmol_per_gDW_per_hr" constant="false"/>
          </listOfParameters>
        </kineticLaw>
      </reaction>
      <reaction id="R_R00751" name="L-threonine acetaldehyde-lyase (glycine-forming)" reversible="false">
        <notes>
          <body xmlns="http://www.w3.org/1999/xhtml">
            <p>GENE_ASSOCIATION: CAC3420</p>
            <p>SUBSYSTEM: Glycine and serine and threonine metabolism</p>
            <p>EC Number: 4.1.2.5</p>
          </body>
        </notes>
        <listOfReactants>
          <speciesReference species="M_cid0000155_c" stoichiometry="1"/>
        </listOfReactants>
        <listOfProducts>
          <speciesReference species="M_cid0000034_c" stoichiometry="1"/>
          <speciesReference species="M_cid0000072_c" stoichiometry="1"/>
        </listOfProducts>
        <kineticLaw>
          <math xmlns="http://www.w3.org/1998/Math/MathML">
            <ci> FLUX_VALUE </ci>
          </math>
          <listOfParameters>
            <parameter id="LOWER_BOUND" value="0" units="mmol_per_gDW_per_hr" constant="false"/>
            <parameter id="UPPER_BOUND" value="1000" units="mmol_per_gDW_per_hr" constant="false"/>
            <parameter id="FLUX_VALUE" value="0" units="mmol_per_gDW_per_hr" constant="false"/>
            <parameter id="OBJECTIVE_COEFFICIENT" value="0" units="mmol_per_gDW_per_hr" constant="false"/>
          </listOfParameters>
        </kineticLaw>
      </reaction>
      <reaction id="R_R01388" name="D-Glycerate:NAD+ 2-oxidoreductase" reversible="false">
        <notes>
          <body xmlns="http://www.w3.org/1999/xhtml">
            <p>GENE_ASSOCIATION: CAC2945</p>
            <p>SUBSYSTEM: Glycine and serine and threonine metabolism</p>
            <p>EC Number: 1.1.1.26|1.1.1.29|1.1.1.81</p>
          </body>
        </notes>
        <listOfReactants>
          <speciesReference species="M_cid0000003_c" stoichiometry="1"/>
          <speciesReference species="M_cid0000204_c" stoichiometry="1"/>
        </listOfReactants>
        <listOfProducts>
          <speciesReference species="M_cid0000004_c" stoichiometry="1"/>
          <speciesReference species="M_cid0000068_c" stoichiometry="1"/>
          <speciesReference species="M_cid0000142_c" stoichiometry="1"/>
        </listOfProducts>
        <kineticLaw>
          <math xmlns="http://www.w3.org/1998/Math/MathML">
            <ci> FLUX_VALUE </ci>
          </math>
          <listOfParameters>
            <parameter id="LOWER_BOUND" value="-1000" units="mmol_per_gDW_per_hr" constant="false"/>
            <parameter id="UPPER_BOUND" value="0" units="mmol_per_gDW_per_hr" constant="false"/>
            <parameter id="FLUX_VALUE" value="0" units="mmol_per_gDW_per_hr" constant="false"/>
            <parameter id="OBJECTIVE_COEFFICIENT" value="0" units="mmol_per_gDW_per_hr" constant="false"/>
          </listOfParameters>
        </kineticLaw>
      </reaction>
      <reaction id="R_R01466" name="O-phospho-L-homoserine phosphate-lyase (adding" reversible="true">
        <notes>
          <body xmlns="http://www.w3.org/1999/xhtml">
            <p>GENE_ASSOCIATION: CAC0999</p>
            <p>SUBSYSTEM: Glycine and serine and threonine metabolism</p>
            <p>EC Number: 4.2.3.1</p>
          </body>
        </notes>
        <listOfReactants>
          <speciesReference species="M_cid0000001_c" stoichiometry="1"/>
          <speciesReference species="M_cid0000068_c" stoichiometry="0.04"/>
          <speciesReference species="M_cid0000503_c" stoichiometry="1"/>
        </listOfReactants>
        <listOfProducts>
          <speciesReference species="M_cid0000009_c" stoichiometry="1"/>
          <speciesReference species="M_cid0000155_c" stoichiometry="1"/>
        </listOfProducts>
        <kineticLaw>
          <math xmlns="http://www.w3.org/1998/Math/MathML">
            <ci> FLUX_VALUE </ci>
          </math>
          <listOfParameters>
            <parameter id="LOWER_BOUND" value="-1000" units="mmol_per_gDW_per_hr" constant="false"/>
            <parameter id="UPPER_BOUND" value="1000" units="mmol_per_gDW_per_hr" constant="false"/>
            <parameter id="FLUX_VALUE" value="0" units="mmol_per_gDW_per_hr" constant="false"/>
            <parameter id="OBJECTIVE_COEFFICIENT" value="0" units="mmol_per_gDW_per_hr" constant="false"/>
          </listOfParameters>
        </kineticLaw>
      </reaction>
      <reaction id="R_R01513" name="3-Phospho-D-glycerate:NAD+ 2-oxidoreductase" reversible="true">
        <notes>
          <body xmlns="http://www.w3.org/1999/xhtml">
            <p>GENE_ASSOCIATION: CAC0015|CAC0089</p>
            <p>SUBSYSTEM: Glycine and serine and threonine metabolism</p>
            <p>EC Number: 1.1.1.95</p>
          </body>
        </notes>
        <listOfReactants>
          <speciesReference species="M_cid0000003_c" stoichiometry="1"/>
          <speciesReference species="M_cid0000160_c" stoichiometry="1"/>
        </listOfReactants>
        <listOfProducts>
          <speciesReference species="M_cid0000004_c" stoichiometry="1"/>
          <speciesReference species="M_cid0000068_c" stoichiometry="1.1"/>
          <speciesReference species="M_cid0000726_c" stoichiometry="1"/>
        </listOfProducts>
        <kineticLaw>
          <math xmlns="http://www.w3.org/1998/Math/MathML">
            <ci> FLUX_VALUE </ci>
          </math>
          <listOfParameters>
            <parameter id="LOWER_BOUND" value="-1000" units="mmol_per_gDW_per_hr" constant="false"/>
            <parameter id="UPPER_BOUND" value="1000" units="mmol_per_gDW_per_hr" constant="false"/>
            <parameter id="FLUX_VALUE" value="0" units="mmol_per_gDW_per_hr" constant="false"/>
            <parameter id="OBJECTIVE_COEFFICIENT" value="0" units="mmol_per_gDW_per_hr" constant="false"/>
          </listOfParameters>
        </kineticLaw>
      </reaction>
      <reaction id="R_R01771" name="ATP:L-homoserine O-phosphotransferase" reversible="true">
        <notes>
          <body xmlns="http://www.w3.org/1999/xhtml">
            <p>GENE_ASSOCIATION: CAC1235</p>
            <p>SUBSYSTEM: Glycine and serine and threonine metabolism</p>
            <p>EC Number: 2.7.1.39</p>
          </body>
        </notes>
        <listOfReactants>
          <speciesReference species="M_cid0000002_c" stoichiometry="1"/>
          <speciesReference species="M_cid0000207_c" stoichiometry="1"/>
        </listOfReactants>
        <listOfProducts>
          <speciesReference species="M_cid0000008_c" stoichiometry="1"/>
          <speciesReference species="M_cid0000068_c" stoichiometry="0.56"/>
          <speciesReference species="M_cid0000503_c" stoichiometry="1"/>
        </listOfProducts>
        <kineticLaw>
          <math xmlns="http://www.w3.org/1998/Math/MathML">
            <ci> FLUX_VALUE </ci>
          </math>
          <listOfParameters>
            <parameter id="LOWER_BOUND" value="-1000" units="mmol_per_gDW_per_hr" constant="false"/>
            <parameter id="UPPER_BOUND" value="1000" units="mmol_per_gDW_per_hr" constant="false"/>
            <parameter id="FLUX_VALUE" value="0" units="mmol_per_gDW_per_hr" constant="false"/>
            <parameter id="OBJECTIVE_COEFFICIENT" value="0" units="mmol_per_gDW_per_hr" constant="false"/>
          </listOfParameters>
        </kineticLaw>
      </reaction>
      <reaction id="R_R01775" name="L-homoserine:NADP+ oxidoreductase" reversible="true">
        <notes>
          <body xmlns="http://www.w3.org/1999/xhtml">
            <p>GENE_ASSOCIATION: CAC0998</p>
            <p>SUBSYSTEM: Glycine and serine and threonine metabolism</p>
            <p>EC Number: 1.1.1.3</p>
          </body>
        </notes>
        <listOfReactants>
          <speciesReference species="M_cid0000006_c" stoichiometry="1"/>
          <speciesReference species="M_cid0000207_c" stoichiometry="1"/>
        </listOfReactants>
        <listOfProducts>
          <speciesReference species="M_cid0000005_c" stoichiometry="1"/>
          <speciesReference species="M_cid0000068_c" stoichiometry="1"/>
          <speciesReference species="M_cid0000313_c" stoichiometry="1"/>
        </listOfProducts>
        <kineticLaw>
          <math xmlns="http://www.w3.org/1998/Math/MathML">
            <ci> FLUX_VALUE </ci>
          </math>
          <listOfParameters>
            <parameter id="LOWER_BOUND" value="-1000" units="mmol_per_gDW_per_hr" constant="false"/>
            <parameter id="UPPER_BOUND" value="1000" units="mmol_per_gDW_per_hr" constant="false"/>
            <parameter id="FLUX_VALUE" value="0" units="mmol_per_gDW_per_hr" constant="false"/>
            <parameter id="OBJECTIVE_COEFFICIENT" value="0" units="mmol_per_gDW_per_hr" constant="false"/>
          </listOfParameters>
        </kineticLaw>
      </reaction>
      <reaction id="R_R02291" name="L-Aspartate-4-semialdehyde:NADP+ oxidoreductase (phosphorylating)" reversible="true">
        <notes>
          <body xmlns="http://www.w3.org/1999/xhtml">
            <p>GENE_ASSOCIATION: CAC0022|CAC0568</p>
            <p>SUBSYSTEM: Glycine and serine and threonine metabolism</p>
            <p>EC Number: 1.2.1.11</p>
          </body>
        </notes>
        <listOfReactants>
          <speciesReference species="M_cid0000006_c" stoichiometry="1"/>
          <speciesReference species="M_cid0000009_c" stoichiometry="1"/>
          <speciesReference species="M_cid0000313_c" stoichiometry="1"/>
        </listOfReactants>
        <listOfProducts>
          <speciesReference species="M_cid0000005_c" stoichiometry="1"/>
          <speciesReference species="M_cid0000068_c" stoichiometry="1.28"/>
          <speciesReference species="M_cid0000710_c" stoichiometry="1"/>
        </listOfProducts>
        <kineticLaw>
          <math xmlns="http://www.w3.org/1998/Math/MathML">
            <ci> FLUX_VALUE </ci>
          </math>
          <listOfParameters>
            <parameter id="LOWER_BOUND" value="-1000" units="mmol_per_gDW_per_hr" constant="false"/>
            <parameter id="UPPER_BOUND" value="1000" units="mmol_per_gDW_per_hr" constant="false"/>
            <parameter id="FLUX_VALUE" value="0" units="mmol_per_gDW_per_hr" constant="false"/>
            <parameter id="OBJECTIVE_COEFFICIENT" value="0" units="mmol_per_gDW_per_hr" constant="false"/>
          </listOfParameters>
        </kineticLaw>
      </reaction>
      <reaction id="R_R02528" name="NaN" reversible="true">
        <notes>
          <body xmlns="http://www.w3.org/1999/xhtml">
            <p>GENE_ASSOCIATION: CAC3298|CAC3299</p>
            <p>SUBSYSTEM: Glycine and serine and threonine metabolism</p>
            <p>EC Number: 1.1.1.-</p>
          </body>
        </notes>
        <listOfReactants>
          <speciesReference species="M_cid0000005_c" stoichiometry="1"/>
          <speciesReference species="M_cid0000068_c" stoichiometry="1"/>
          <speciesReference species="M_cid0000355_c" stoichiometry="1"/>
        </listOfReactants>
        <listOfProducts>
          <speciesReference species="M_cid0000006_c" stoichiometry="1"/>
          <speciesReference species="M_cid0000896_c" stoichiometry="1"/>
        </listOfProducts>
        <kineticLaw>
          <math xmlns="http://www.w3.org/1998/Math/MathML">
            <ci> FLUX_VALUE </ci>
          </math>
          <listOfParameters>
            <parameter id="LOWER_BOUND" value="-1000" units="mmol_per_gDW_per_hr" constant="false"/>
            <parameter id="UPPER_BOUND" value="1000" units="mmol_per_gDW_per_hr" constant="false"/>
            <parameter id="FLUX_VALUE" value="0" units="mmol_per_gDW_per_hr" constant="false"/>
            <parameter id="OBJECTIVE_COEFFICIENT" value="0" units="mmol_per_gDW_per_hr" constant="false"/>
          </listOfParameters>
        </kineticLaw>
      </reaction>
      <reaction id="R_R01071" name="1-(5-phospho-D-ribosyl)-ATP:diphosphate" reversible="true">
        <notes>
          <body xmlns="http://www.w3.org/1999/xhtml">
            <p>GENE_ASSOCIATION: CAC0936</p>
            <p>SUBSYSTEM: Histidine metabolism</p>
            <p>EC Number: 2.4.2.17</p>
          </body>
        </notes>
        <listOfReactants>
          <speciesReference species="M_cid0000012_c" stoichiometry="1"/>
          <speciesReference species="M_cid0000068_c" stoichiometry="0.37"/>
          <speciesReference species="M_cid0000681_c" stoichiometry="1"/>
        </listOfReactants>
        <listOfProducts>
          <speciesReference species="M_cid0000002_c" stoichiometry="1"/>
          <speciesReference species="M_cid0000102_c" stoichiometry="1"/>
        </listOfProducts>
        <kineticLaw>
          <math xmlns="http://www.w3.org/1998/Math/MathML">
            <ci> FLUX_VALUE </ci>
          </math>
          <listOfParameters>
            <parameter id="LOWER_BOUND" value="-1000" units="mmol_per_gDW_per_hr" constant="false"/>
            <parameter id="UPPER_BOUND" value="1000" units="mmol_per_gDW_per_hr" constant="false"/>
            <parameter id="FLUX_VALUE" value="0" units="mmol_per_gDW_per_hr" constant="false"/>
            <parameter id="OBJECTIVE_COEFFICIENT" value="0" units="mmol_per_gDW_per_hr" constant="false"/>
          </listOfParameters>
        </kineticLaw>
      </reaction>
      <reaction id="R_R01163" name="L-histidinal:NAD+ oxidoreductase" reversible="true">
        <notes>
          <body xmlns="http://www.w3.org/1999/xhtml">
            <p>GENE_ASSOCIATION: CAC0937</p>
            <p>SUBSYSTEM: Histidine metabolism</p>
            <p>EC Number: 1.1.1.23</p>
          </body>
        </notes>
        <listOfReactants>
          <speciesReference species="M_cid0000001_c" stoichiometry="1"/>
          <speciesReference species="M_cid0000003_c" stoichiometry="2"/>
          <speciesReference species="M_cid0000625_c" stoichiometry="1"/>
        </listOfReactants>
        <listOfProducts>
          <speciesReference species="M_cid0000004_c" stoichiometry="2"/>
          <speciesReference species="M_cid0000068_c" stoichiometry="3.86"/>
          <speciesReference species="M_cid0000118_c" stoichiometry="1"/>
        </listOfProducts>
        <kineticLaw>
          <math xmlns="http://www.w3.org/1998/Math/MathML">
            <ci> FLUX_VALUE </ci>
          </math>
          <listOfParameters>
            <parameter id="LOWER_BOUND" value="-1000" units="mmol_per_gDW_per_hr" constant="false"/>
            <parameter id="UPPER_BOUND" value="1000" units="mmol_per_gDW_per_hr" constant="false"/>
            <parameter id="FLUX_VALUE" value="0" units="mmol_per_gDW_per_hr" constant="false"/>
            <parameter id="OBJECTIVE_COEFFICIENT" value="0" units="mmol_per_gDW_per_hr" constant="false"/>
          </listOfParameters>
        </kineticLaw>
      </reaction>
      <reaction id="R_R01168" name="L-histidine ammonia-lyase (urocanate-forming)" reversible="false">
        <notes>
          <body xmlns="http://www.w3.org/1999/xhtml">
            <p>GENE_ASSOCIATION: Unassigned</p>
            <p>SUBSYSTEM: Histidine metabolism</p>
            <p>EC Number: 4.3.1.3</p>
          </body>
        </notes>
        <listOfReactants>
          <speciesReference species="M_cid0000068_c" stoichiometry="0.98"/>
          <speciesReference species="M_cid0000118_c" stoichiometry="1"/>
        </listOfReactants>
        <listOfProducts>
          <speciesReference species="M_cid0000013_c" stoichiometry="1"/>
          <speciesReference species="M_cid0000431_c" stoichiometry="1"/>
        </listOfProducts>
        <kineticLaw>
          <math xmlns="http://www.w3.org/1998/Math/MathML">
            <ci> FLUX_VALUE </ci>
          </math>
          <listOfParameters>
            <parameter id="LOWER_BOUND" value="0" units="mmol_per_gDW_per_hr" constant="false"/>
            <parameter id="UPPER_BOUND" value="1000" units="mmol_per_gDW_per_hr" constant="false"/>
            <parameter id="FLUX_VALUE" value="0" units="mmol_per_gDW_per_hr" constant="false"/>
            <parameter id="OBJECTIVE_COEFFICIENT" value="0" units="mmol_per_gDW_per_hr" constant="false"/>
          </listOfParameters>
        </kineticLaw>
      </reaction>
      <reaction id="R_R02287" name="5-Formiminotetrahydrofolate:L-glutamate N-formiminotransferase" reversible="false">
        <notes>
          <body xmlns="http://www.w3.org/1999/xhtml">
            <p>GENE_ASSOCIATION: Unassigned</p>
            <p>SUBSYSTEM: Histidine metabolism</p>
            <p>EC Number: 2.1.2.5</p>
          </body>
        </notes>
        <listOfReactants>
          <speciesReference species="M_cid0000001_c" stoichiometry="1"/>
          <speciesReference species="M_cid0000311_c" stoichiometry="1"/>
        </listOfReactants>
        <listOfProducts>
          <speciesReference species="M_cid0000024_c" stoichiometry="1"/>
          <speciesReference species="M_cid0000330_c" stoichiometry="1"/>
        </listOfProducts>
        <kineticLaw>
          <math xmlns="http://www.w3.org/1998/Math/MathML">
            <ci> FLUX_VALUE </ci>
          </math>
          <listOfParameters>
            <parameter id="LOWER_BOUND" value="-1000" units="mmol_per_gDW_per_hr" constant="false"/>
            <parameter id="UPPER_BOUND" value="0" units="mmol_per_gDW_per_hr" constant="false"/>
            <parameter id="FLUX_VALUE" value="0" units="mmol_per_gDW_per_hr" constant="false"/>
            <parameter id="OBJECTIVE_COEFFICIENT" value="0" units="mmol_per_gDW_per_hr" constant="false"/>
          </listOfParameters>
        </kineticLaw>
      </reaction>
      <reaction id="R_R02288" name="4-imidazolone-5-propanoate amidohydrolase" reversible="false">
        <notes>
          <body xmlns="http://www.w3.org/1999/xhtml">
            <p>GENE_ASSOCIATION: Unassigned</p>
            <p>SUBSYSTEM: Histidine metabolism</p>
            <p>EC Number: 3.5.2.7</p>
          </body>
        </notes>
        <listOfReactants>
          <speciesReference species="M_cid0000001_c" stoichiometry="1"/>
          <speciesReference species="M_cid0000765_c" stoichiometry="1"/>
        </listOfReactants>
        <listOfProducts>
          <speciesReference species="M_cid0000068_c" stoichiometry="0.2"/>
          <speciesReference species="M_cid0000311_c" stoichiometry="1"/>
        </listOfProducts>
        <kineticLaw>
          <math xmlns="http://www.w3.org/1998/Math/MathML">
            <ci> FLUX_VALUE </ci>
          </math>
          <listOfParameters>
            <parameter id="LOWER_BOUND" value="0" units="mmol_per_gDW_per_hr" constant="false"/>
            <parameter id="UPPER_BOUND" value="1000" units="mmol_per_gDW_per_hr" constant="false"/>
            <parameter id="FLUX_VALUE" value="0" units="mmol_per_gDW_per_hr" constant="false"/>
            <parameter id="OBJECTIVE_COEFFICIENT" value="0" units="mmol_per_gDW_per_hr" constant="false"/>
          </listOfParameters>
        </kineticLaw>
      </reaction>
      <reaction id="R_R02914" name="4,5-Dihydro-4-oxo-5-imidazolepropanoate hydro-lyase" reversible="true">
        <notes>
          <body xmlns="http://www.w3.org/1999/xhtml">
            <p>GENE_ASSOCIATION: Unassigned</p>
            <p>SUBSYSTEM: Histidine metabolism</p>
            <p>EC Number: 4.2.1.49</p>
          </body>
        </notes>
        <listOfReactants>
          <speciesReference species="M_cid0000068_c" stoichiometry="0.8"/>
          <speciesReference species="M_cid0000765_c" stoichiometry="1"/>
        </listOfReactants>
        <listOfProducts>
          <speciesReference species="M_cid0000001_c" stoichiometry="1"/>
          <speciesReference species="M_cid0000431_c" stoichiometry="1"/>
        </listOfProducts>
        <kineticLaw>
          <math xmlns="http://www.w3.org/1998/Math/MathML">
            <ci> FLUX_VALUE </ci>
          </math>
          <listOfParameters>
            <parameter id="LOWER_BOUND" value="-1000" units="mmol_per_gDW_per_hr" constant="false"/>
            <parameter id="UPPER_BOUND" value="1000" units="mmol_per_gDW_per_hr" constant="false"/>
            <parameter id="FLUX_VALUE" value="0" units="mmol_per_gDW_per_hr" constant="false"/>
            <parameter id="OBJECTIVE_COEFFICIENT" value="0" units="mmol_per_gDW_per_hr" constant="false"/>
          </listOfParameters>
        </kineticLaw>
      </reaction>
      <reaction id="R_R03012" name="L-Histidinol:NAD+ oxidoreductase" reversible="true">
        <notes>
          <body xmlns="http://www.w3.org/1999/xhtml">
            <p>GENE_ASSOCIATION: CAC0937</p>
            <p>SUBSYSTEM: Histidine metabolism</p>
            <p>EC Number: 1.1.1.23</p>
          </body>
        </notes>
        <listOfReactants>
          <speciesReference species="M_cid0000003_c" stoichiometry="1"/>
          <speciesReference species="M_cid0000446_c" stoichiometry="1"/>
        </listOfReactants>
        <listOfProducts>
          <speciesReference species="M_cid0000004_c" stoichiometry="1"/>
          <speciesReference species="M_cid0000068_c" stoichiometry="1.29"/>
          <speciesReference species="M_cid0000625_c" stoichiometry="1"/>
        </listOfProducts>
        <kineticLaw>
          <math xmlns="http://www.w3.org/1998/Math/MathML">
            <ci> FLUX_VALUE </ci>
          </math>
          <listOfParameters>
            <parameter id="LOWER_BOUND" value="-1000" units="mmol_per_gDW_per_hr" constant="false"/>
            <parameter id="UPPER_BOUND" value="1000" units="mmol_per_gDW_per_hr" constant="false"/>
            <parameter id="FLUX_VALUE" value="0" units="mmol_per_gDW_per_hr" constant="false"/>
            <parameter id="OBJECTIVE_COEFFICIENT" value="0" units="mmol_per_gDW_per_hr" constant="false"/>
          </listOfParameters>
        </kineticLaw>
      </reaction>
      <reaction id="R_R03013" name="L-Histidinol-phosphate phosphohydrolase" reversible="true">
        <notes>
          <body xmlns="http://www.w3.org/1999/xhtml">
            <p>GENE_ASSOCIATION: CAC2727</p>
            <p>SUBSYSTEM: Histidine metabolism</p>
            <p>EC Number: 3.1.3.15</p>
          </body>
        </notes>
        <listOfReactants>
          <speciesReference species="M_cid0000001_c" stoichiometry="1"/>
          <speciesReference species="M_cid0000068_c" stoichiometry="1.31"/>
          <speciesReference species="M_cid0000501_c" stoichiometry="1"/>
        </listOfReactants>
        <listOfProducts>
          <speciesReference species="M_cid0000009_c" stoichiometry="1"/>
          <speciesReference species="M_cid0000446_c" stoichiometry="1"/>
        </listOfProducts>
        <kineticLaw>
          <math xmlns="http://www.w3.org/1998/Math/MathML">
            <ci> FLUX_VALUE </ci>
          </math>
          <listOfParameters>
            <parameter id="LOWER_BOUND" value="-1000" units="mmol_per_gDW_per_hr" constant="false"/>
            <parameter id="UPPER_BOUND" value="1000" units="mmol_per_gDW_per_hr" constant="false"/>
            <parameter id="FLUX_VALUE" value="0" units="mmol_per_gDW_per_hr" constant="false"/>
            <parameter id="OBJECTIVE_COEFFICIENT" value="0" units="mmol_per_gDW_per_hr" constant="false"/>
          </listOfParameters>
        </kineticLaw>
      </reaction>
      <reaction id="R_R03243" name="5-Amino-2-oxopentanoate:2-oxoglutarate aminotransferase" reversible="true">
        <notes>
          <body xmlns="http://www.w3.org/1999/xhtml">
            <p>GENE_ASSOCIATION: CAC1369|CAC3031</p>
            <p>SUBSYSTEM: Histidine metabolism</p>
            <p>EC Number: 2.6.1.9</p>
          </body>
        </notes>
        <listOfReactants>
          <speciesReference species="M_cid0000025_c" stoichiometry="1"/>
          <speciesReference species="M_cid0000501_c" stoichiometry="1"/>
        </listOfReactants>
        <listOfProducts>
          <speciesReference species="M_cid0000024_c" stoichiometry="1"/>
          <speciesReference species="M_cid0000068_c" stoichiometry="0.22"/>
          <speciesReference species="M_cid0000547_c" stoichiometry="1"/>
        </listOfProducts>
        <kineticLaw>
          <math xmlns="http://www.w3.org/1998/Math/MathML">
            <ci> FLUX_VALUE </ci>
          </math>
          <listOfParameters>
            <parameter id="LOWER_BOUND" value="-1000" units="mmol_per_gDW_per_hr" constant="false"/>
            <parameter id="UPPER_BOUND" value="1000" units="mmol_per_gDW_per_hr" constant="false"/>
            <parameter id="FLUX_VALUE" value="0" units="mmol_per_gDW_per_hr" constant="false"/>
            <parameter id="OBJECTIVE_COEFFICIENT" value="0" units="mmol_per_gDW_per_hr" constant="false"/>
          </listOfParameters>
        </kineticLaw>
      </reaction>
      <reaction id="R_R03457" name="D-erythro-1-(Imidazol-4-yl)glycerol 3-phosphate hydro-lyase" reversible="true">
        <notes>
          <body xmlns="http://www.w3.org/1999/xhtml">
            <p>GENE_ASSOCIATION: CAC0938</p>
            <p>SUBSYSTEM: Histidine metabolism</p>
            <p>EC Number: 4.2.1.19</p>
          </body>
        </notes>
        <listOfReactants>
          <speciesReference species="M_cid0000867_c" stoichiometry="1"/>
        </listOfReactants>
        <listOfProducts>
          <speciesReference species="M_cid0000001_c" stoichiometry="1"/>
          <speciesReference species="M_cid0000068_c" stoichiometry="0.19"/>
          <speciesReference species="M_cid0000547_c" stoichiometry="1"/>
        </listOfProducts>
        <kineticLaw>
          <math xmlns="http://www.w3.org/1998/Math/MathML">
            <ci> FLUX_VALUE </ci>
          </math>
          <listOfParameters>
            <parameter id="LOWER_BOUND" value="-1000" units="mmol_per_gDW_per_hr" constant="false"/>
            <parameter id="UPPER_BOUND" value="1000" units="mmol_per_gDW_per_hr" constant="false"/>
            <parameter id="FLUX_VALUE" value="0" units="mmol_per_gDW_per_hr" constant="false"/>
            <parameter id="OBJECTIVE_COEFFICIENT" value="0" units="mmol_per_gDW_per_hr" constant="false"/>
          </listOfParameters>
        </kineticLaw>
      </reaction>
      <reaction id="R_R04035" name="Phosphoribosyl-ATP pyrophosphohydrolase" reversible="true">
        <notes>
          <body xmlns="http://www.w3.org/1999/xhtml">
            <p>GENE_ASSOCIATION: CAC0943</p>
            <p>SUBSYSTEM: Histidine metabolism</p>
            <p>EC Number: 3.6.1.31</p>
          </body>
        </notes>
        <listOfReactants>
          <speciesReference species="M_cid0000001_c" stoichiometry="1"/>
          <speciesReference species="M_cid0000681_c" stoichiometry="1"/>
        </listOfReactants>
        <listOfProducts>
          <speciesReference species="M_cid0000012_c" stoichiometry="1"/>
          <speciesReference species="M_cid0000068_c" stoichiometry="1.26"/>
          <speciesReference species="M_cid0000682_c" stoichiometry="1"/>
        </listOfProducts>
        <kineticLaw>
          <math xmlns="http://www.w3.org/1998/Math/MathML">
            <ci> FLUX_VALUE </ci>
          </math>
          <listOfParameters>
            <parameter id="LOWER_BOUND" value="-1000" units="mmol_per_gDW_per_hr" constant="false"/>
            <parameter id="UPPER_BOUND" value="1000" units="mmol_per_gDW_per_hr" constant="false"/>
            <parameter id="FLUX_VALUE" value="0" units="mmol_per_gDW_per_hr" constant="false"/>
            <parameter id="OBJECTIVE_COEFFICIENT" value="0" units="mmol_per_gDW_per_hr" constant="false"/>
          </listOfParameters>
        </kineticLaw>
      </reaction>
      <reaction id="R_R04037" name="1-(5-phospho-D-ribosyl)-AMP 1,6-hydrolase" reversible="true">
        <notes>
          <body xmlns="http://www.w3.org/1999/xhtml">
            <p>GENE_ASSOCIATION: CAC0942</p>
            <p>SUBSYSTEM: Histidine metabolism</p>
            <p>EC Number: 3.5.4.19</p>
          </body>
        </notes>
        <listOfReactants>
          <speciesReference species="M_cid0000001_c" stoichiometry="1"/>
          <speciesReference species="M_cid0000682_c" stoichiometry="1"/>
        </listOfReactants>
        <listOfProducts>
          <speciesReference species="M_cid0000068_c" stoichiometry="0.09"/>
          <speciesReference species="M_cid0000886_c" stoichiometry="1"/>
        </listOfProducts>
        <kineticLaw>
          <math xmlns="http://www.w3.org/1998/Math/MathML">
            <ci> FLUX_VALUE </ci>
          </math>
          <listOfParameters>
            <parameter id="LOWER_BOUND" value="-1000" units="mmol_per_gDW_per_hr" constant="false"/>
            <parameter id="UPPER_BOUND" value="1000" units="mmol_per_gDW_per_hr" constant="false"/>
            <parameter id="FLUX_VALUE" value="0" units="mmol_per_gDW_per_hr" constant="false"/>
            <parameter id="OBJECTIVE_COEFFICIENT" value="0" units="mmol_per_gDW_per_hr" constant="false"/>
          </listOfParameters>
        </kineticLaw>
      </reaction>
      <reaction id="R_R04558" name="NaN" reversible="true">
        <notes>
          <body xmlns="http://www.w3.org/1999/xhtml">
            <p>GENE_ASSOCIATION: Unassigned</p>
            <p>SUBSYSTEM: Histidine metabolism</p>
            <p>EC Number: Unassigned</p>
          </body>
        </notes>
        <listOfReactants>
          <speciesReference species="M_cid0000024_c" stoichiometry="1"/>
          <speciesReference species="M_cid0000068_c" stoichiometry="0.9"/>
          <speciesReference species="M_cid0000867_c" stoichiometry="1"/>
          <speciesReference species="M_cid0000868_c" stoichiometry="1"/>
        </listOfReactants>
        <listOfProducts>
          <speciesReference species="M_cid0000055_c" stoichiometry="1"/>
          <speciesReference species="M_cid0000887_c" stoichiometry="1"/>
        </listOfProducts>
        <kineticLaw>
          <math xmlns="http://www.w3.org/1998/Math/MathML">
            <ci> FLUX_VALUE </ci>
          </math>
          <listOfParameters>
            <parameter id="LOWER_BOUND" value="-1000" units="mmol_per_gDW_per_hr" constant="false"/>
            <parameter id="UPPER_BOUND" value="1000" units="mmol_per_gDW_per_hr" constant="false"/>
            <parameter id="FLUX_VALUE" value="0" units="mmol_per_gDW_per_hr" constant="false"/>
            <parameter id="OBJECTIVE_COEFFICIENT" value="0" units="mmol_per_gDW_per_hr" constant="false"/>
          </listOfParameters>
        </kineticLaw>
      </reaction>
      <reaction id="R_R04640" name="N-(5&apos;-Phospho-D-ribosylformimino)-5-amino-1-" reversible="true">
        <notes>
          <body xmlns="http://www.w3.org/1999/xhtml">
            <p>GENE_ASSOCIATION: CAC0940</p>
            <p>SUBSYSTEM: Histidine metabolism</p>
            <p>EC Number: 5.3.1.16</p>
          </body>
        </notes>
        <listOfReactants>
          <speciesReference species="M_cid0000068_c" stoichiometry="0.17"/>
          <speciesReference species="M_cid0000886_c" stoichiometry="1"/>
        </listOfReactants>
        <listOfProducts>
          <speciesReference species="M_cid0000887_c" stoichiometry="1"/>
        </listOfProducts>
        <kineticLaw>
          <math xmlns="http://www.w3.org/1998/Math/MathML">
            <ci> FLUX_VALUE </ci>
          </math>
          <listOfParameters>
            <parameter id="LOWER_BOUND" value="-1000" units="mmol_per_gDW_per_hr" constant="false"/>
            <parameter id="UPPER_BOUND" value="1000" units="mmol_per_gDW_per_hr" constant="false"/>
            <parameter id="FLUX_VALUE" value="0" units="mmol_per_gDW_per_hr" constant="false"/>
            <parameter id="OBJECTIVE_COEFFICIENT" value="0" units="mmol_per_gDW_per_hr" constant="false"/>
          </listOfParameters>
        </kineticLaw>
      </reaction>
      <reaction id="R_R00451" name="meso-2,6-diaminoheptanedioate carboxy-lyase (L-lysine-forming)" reversible="false">
        <notes>
          <body xmlns="http://www.w3.org/1999/xhtml">
            <p>GENE_ASSOCIATION: CAC0608</p>
            <p>SUBSYSTEM: Lysine biosynthesis</p>
            <p>EC Number: 4.1.1.20</p>
          </body>
        </notes>
        <listOfReactants>
          <speciesReference species="M_cid0000068_c" stoichiometry="3.9"/>
          <speciesReference species="M_cid0000405_c" stoichiometry="1"/>
        </listOfReactants>
        <listOfProducts>
          <speciesReference species="M_cid0000011_c" stoichiometry="1"/>
          <speciesReference species="M_cid0000042_c" stoichiometry="1"/>
        </listOfProducts>
        <kineticLaw>
          <math xmlns="http://www.w3.org/1998/Math/MathML">
            <ci> FLUX_VALUE </ci>
          </math>
          <listOfParameters>
            <parameter id="LOWER_BOUND" value="0" units="mmol_per_gDW_per_hr" constant="false"/>
            <parameter id="UPPER_BOUND" value="1000" units="mmol_per_gDW_per_hr" constant="false"/>
            <parameter id="FLUX_VALUE" value="0" units="mmol_per_gDW_per_hr" constant="false"/>
            <parameter id="OBJECTIVE_COEFFICIENT" value="0" units="mmol_per_gDW_per_hr" constant="false"/>
          </listOfParameters>
        </kineticLaw>
      </reaction>
      <reaction id="R_R02292" name="L-Aspartate-4-semialdehyde hydro-lyase (adding pyruvate and" reversible="true">
        <notes>
          <body xmlns="http://www.w3.org/1999/xhtml">
            <p>GENE_ASSOCIATION: CAC2378|CAC3600</p>
            <p>SUBSYSTEM: Lysine biosynthesis</p>
            <p>EC Number: 4.2.1.52</p>
          </body>
        </notes>
        <listOfReactants>
          <speciesReference species="M_cid0000021_c" stoichiometry="1"/>
          <speciesReference species="M_cid0000313_c" stoichiometry="1"/>
        </listOfReactants>
        <listOfProducts>
          <speciesReference species="M_cid0000001_c" stoichiometry="2"/>
          <speciesReference species="M_cid0000736_c" stoichiometry="1"/>
        </listOfProducts>
        <kineticLaw>
          <math xmlns="http://www.w3.org/1998/Math/MathML">
            <ci> FLUX_VALUE </ci>
          </math>
          <listOfParameters>
            <parameter id="LOWER_BOUND" value="-1000" units="mmol_per_gDW_per_hr" constant="false"/>
            <parameter id="UPPER_BOUND" value="1000" units="mmol_per_gDW_per_hr" constant="false"/>
            <parameter id="FLUX_VALUE" value="0" units="mmol_per_gDW_per_hr" constant="false"/>
            <parameter id="OBJECTIVE_COEFFICIENT" value="0" units="mmol_per_gDW_per_hr" constant="false"/>
          </listOfParameters>
        </kineticLaw>
      </reaction>
      <reaction id="R_R02734" name="N-Succinyl-LL-2,6-diaminoheptanedioate amidohydrolase" reversible="true">
        <notes>
          <body xmlns="http://www.w3.org/1999/xhtml">
            <p>GENE_ASSOCIATION: CAC2723</p>
            <p>SUBSYSTEM: Lysine biosynthesis</p>
            <p>EC Number: 3.5.1.18</p>
          </body>
        </notes>
        <listOfReactants>
          <speciesReference species="M_cid0000001_c" stoichiometry="1"/>
          <speciesReference species="M_cid0000834_c" stoichiometry="1"/>
        </listOfReactants>
        <listOfProducts>
          <speciesReference species="M_cid0000039_c" stoichiometry="1"/>
          <speciesReference species="M_cid0000068_c" stoichiometry="0.96"/>
          <speciesReference species="M_cid0000398_c" stoichiometry="1"/>
        </listOfProducts>
        <kineticLaw>
          <math xmlns="http://www.w3.org/1998/Math/MathML">
            <ci> FLUX_VALUE </ci>
          </math>
          <listOfParameters>
            <parameter id="LOWER_BOUND" value="-1000" units="mmol_per_gDW_per_hr" constant="false"/>
            <parameter id="UPPER_BOUND" value="1000" units="mmol_per_gDW_per_hr" constant="false"/>
            <parameter id="FLUX_VALUE" value="0" units="mmol_per_gDW_per_hr" constant="false"/>
            <parameter id="OBJECTIVE_COEFFICIENT" value="0" units="mmol_per_gDW_per_hr" constant="false"/>
          </listOfParameters>
        </kineticLaw>
      </reaction>
      <reaction id="R_R02735" name="LL-2,6-Diaminoheptanedioate 2-epimerase" reversible="true">
        <notes>
          <body xmlns="http://www.w3.org/1999/xhtml">
            <p>GENE_ASSOCIATION: CAC2624</p>
            <p>SUBSYSTEM: Lysine biosynthesis</p>
            <p>EC Number: 5.1.1.7</p>
          </body>
        </notes>
        <listOfReactants>
          <speciesReference species="M_cid0000398_c" stoichiometry="1"/>
        </listOfReactants>
        <listOfProducts>
          <speciesReference species="M_cid0000405_c" stoichiometry="1"/>
        </listOfProducts>
        <kineticLaw>
          <math xmlns="http://www.w3.org/1998/Math/MathML">
            <ci> FLUX_VALUE </ci>
          </math>
          <listOfParameters>
            <parameter id="LOWER_BOUND" value="-1000" units="mmol_per_gDW_per_hr" constant="false"/>
            <parameter id="UPPER_BOUND" value="1000" units="mmol_per_gDW_per_hr" constant="false"/>
            <parameter id="FLUX_VALUE" value="0" units="mmol_per_gDW_per_hr" constant="false"/>
            <parameter id="OBJECTIVE_COEFFICIENT" value="0" units="mmol_per_gDW_per_hr" constant="false"/>
          </listOfParameters>
        </kineticLaw>
      </reaction>
      <reaction id="R_R04199" name="2,3,4,5-Tetrahydrodipicolinate:NADP+ oxidoreductase" reversible="true">
        <notes>
          <body xmlns="http://www.w3.org/1999/xhtml">
            <p>GENE_ASSOCIATION: CAC2379</p>
            <p>SUBSYSTEM: Lysine biosynthesis</p>
            <p>EC Number: 1.3.1.26</p>
          </body>
        </notes>
        <listOfReactants>
          <speciesReference species="M_cid0000006_c" stoichiometry="1"/>
          <speciesReference species="M_cid0000786_c" stoichiometry="1"/>
        </listOfReactants>
        <listOfProducts>
          <speciesReference species="M_cid0000005_c" stoichiometry="1"/>
          <speciesReference species="M_cid0000068_c" stoichiometry="1"/>
          <speciesReference species="M_cid0000736_c" stoichiometry="1"/>
        </listOfProducts>
        <kineticLaw>
          <math xmlns="http://www.w3.org/1998/Math/MathML">
            <ci> FLUX_VALUE </ci>
          </math>
          <listOfParameters>
            <parameter id="LOWER_BOUND" value="-1000" units="mmol_per_gDW_per_hr" constant="false"/>
            <parameter id="UPPER_BOUND" value="1000" units="mmol_per_gDW_per_hr" constant="false"/>
            <parameter id="FLUX_VALUE" value="0" units="mmol_per_gDW_per_hr" constant="false"/>
            <parameter id="OBJECTIVE_COEFFICIENT" value="0" units="mmol_per_gDW_per_hr" constant="false"/>
          </listOfParameters>
        </kineticLaw>
      </reaction>
      <reaction id="R_R04365" name="Succinyl-CoA:2,3,4,5-tetrahydropyridine-2,6-dicarboxylate" reversible="true">
        <notes>
          <body xmlns="http://www.w3.org/1999/xhtml">
            <p>GENE_ASSOCIATION: CAC2381</p>
            <p>SUBSYSTEM: Lysine biosynthesis</p>
            <p>EC Number: 2.3.1.117</p>
          </body>
        </notes>
        <listOfReactants>
          <speciesReference species="M_cid0000001_c" stoichiometry="1"/>
          <speciesReference species="M_cid0000079_c" stoichiometry="1"/>
          <speciesReference species="M_cid0000786_c" stoichiometry="1"/>
        </listOfReactants>
        <listOfProducts>
          <speciesReference species="M_cid0000010_c" stoichiometry="1"/>
          <speciesReference species="M_cid0000847_c" stoichiometry="1"/>
        </listOfProducts>
        <kineticLaw>
          <math xmlns="http://www.w3.org/1998/Math/MathML">
            <ci> FLUX_VALUE </ci>
          </math>
          <listOfParameters>
            <parameter id="LOWER_BOUND" value="-1000" units="mmol_per_gDW_per_hr" constant="false"/>
            <parameter id="UPPER_BOUND" value="1000" units="mmol_per_gDW_per_hr" constant="false"/>
            <parameter id="FLUX_VALUE" value="0" units="mmol_per_gDW_per_hr" constant="false"/>
            <parameter id="OBJECTIVE_COEFFICIENT" value="0" units="mmol_per_gDW_per_hr" constant="false"/>
          </listOfParameters>
        </kineticLaw>
      </reaction>
      <reaction id="R_R04475" name="N-Succinyl-L-2,6-diaminoheptanedioate:2-oxoglutarate" reversible="true">
        <notes>
          <body xmlns="http://www.w3.org/1999/xhtml">
            <p>GENE_ASSOCIATION: CAC2380</p>
            <p>SUBSYSTEM: Lysine biosynthesis</p>
            <p>EC Number: 2.6.1.17</p>
          </body>
        </notes>
        <listOfReactants>
          <speciesReference species="M_cid0000025_c" stoichiometry="1"/>
          <speciesReference species="M_cid0000834_c" stoichiometry="1"/>
        </listOfReactants>
        <listOfProducts>
          <speciesReference species="M_cid0000024_c" stoichiometry="1"/>
          <speciesReference species="M_cid0000847_c" stoichiometry="1"/>
        </listOfProducts>
        <kineticLaw>
          <math xmlns="http://www.w3.org/1998/Math/MathML">
            <ci> FLUX_VALUE </ci>
          </math>
          <listOfParameters>
            <parameter id="LOWER_BOUND" value="-1000" units="mmol_per_gDW_per_hr" constant="false"/>
            <parameter id="UPPER_BOUND" value="1000" units="mmol_per_gDW_per_hr" constant="false"/>
            <parameter id="FLUX_VALUE" value="0" units="mmol_per_gDW_per_hr" constant="false"/>
            <parameter id="OBJECTIVE_COEFFICIENT" value="0" units="mmol_per_gDW_per_hr" constant="false"/>
          </listOfParameters>
        </kineticLaw>
      </reaction>
      <reaction id="R_R00177" name="ATP:L-methionine S-adenosyltransferase" reversible="false">
        <notes>
          <body xmlns="http://www.w3.org/1999/xhtml">
            <p>GENE_ASSOCIATION: CAC2856</p>
            <p>SUBSYSTEM: Methionine metabolism</p>
            <p>EC Number: 2.5.1.6</p>
          </body>
        </notes>
        <listOfReactants>
          <speciesReference species="M_cid0000009_c" stoichiometry="1"/>
          <speciesReference species="M_cid0000012_c" stoichiometry="1"/>
          <speciesReference species="M_cid0000018_c" stoichiometry="1"/>
        </listOfReactants>
        <listOfProducts>
          <speciesReference species="M_cid0000001_c" stoichiometry="1"/>
          <speciesReference species="M_cid0000002_c" stoichiometry="1"/>
          <speciesReference species="M_cid0000061_c" stoichiometry="1"/>
          <speciesReference species="M_cid0000068_c" stoichiometry="1.09"/>
        </listOfProducts>
        <kineticLaw>
          <math xmlns="http://www.w3.org/1998/Math/MathML">
            <ci> FLUX_VALUE </ci>
          </math>
          <listOfParameters>
            <parameter id="LOWER_BOUND" value="-1000" units="mmol_per_gDW_per_hr" constant="false"/>
            <parameter id="UPPER_BOUND" value="0" units="mmol_per_gDW_per_hr" constant="false"/>
            <parameter id="FLUX_VALUE" value="0" units="mmol_per_gDW_per_hr" constant="false"/>
            <parameter id="OBJECTIVE_COEFFICIENT" value="0" units="mmol_per_gDW_per_hr" constant="false"/>
          </listOfParameters>
        </kineticLaw>
      </reaction>
      <reaction id="R_R00192" name="S-Adenosyl-L-homocysteine hydrolase" reversible="true">
        <notes>
          <body xmlns="http://www.w3.org/1999/xhtml">
            <p>GENE_ASSOCIATION: Unassigned</p>
            <p>SUBSYSTEM: Methionine metabolism</p>
            <p>EC Number: 3.3.1.1</p>
          </body>
        </notes>
        <listOfReactants>
          <speciesReference species="M_cid0000001_c" stoichiometry="1"/>
          <speciesReference species="M_cid0000020_c" stoichiometry="1"/>
          <speciesReference species="M_cid0000068_c" stoichiometry="0.02"/>
        </listOfReactants>
        <listOfProducts>
          <speciesReference species="M_cid0000133_c" stoichiometry="1"/>
          <speciesReference species="M_cid0000169_c" stoichiometry="1"/>
        </listOfProducts>
        <kineticLaw>
          <math xmlns="http://www.w3.org/1998/Math/MathML">
            <ci> FLUX_VALUE </ci>
          </math>
          <listOfParameters>
            <parameter id="LOWER_BOUND" value="-1000" units="mmol_per_gDW_per_hr" constant="false"/>
            <parameter id="UPPER_BOUND" value="1000" units="mmol_per_gDW_per_hr" constant="false"/>
            <parameter id="FLUX_VALUE" value="0" units="mmol_per_gDW_per_hr" constant="false"/>
            <parameter id="OBJECTIVE_COEFFICIENT" value="0" units="mmol_per_gDW_per_hr" constant="false"/>
          </listOfParameters>
        </kineticLaw>
      </reaction>
      <reaction id="R_R00194" name="S-Adenosyl-L-homocysteine homocysteinylribohydrolase" reversible="false">
        <notes>
          <body xmlns="http://www.w3.org/1999/xhtml">
            <p>GENE_ASSOCIATION: CAC2117</p>
            <p>SUBSYSTEM: Methionine metabolism</p>
            <p>EC Number: 3.2.2.9</p>
          </body>
        </notes>
        <listOfReactants>
          <speciesReference species="M_cid0000001_c" stoichiometry="1"/>
          <speciesReference species="M_cid0000020_c" stoichiometry="1"/>
          <speciesReference species="M_cid0000068_c" stoichiometry="0.03"/>
        </listOfReactants>
        <listOfProducts>
          <speciesReference species="M_cid0000127_c" stoichiometry="1"/>
          <speciesReference species="M_cid0000756_c" stoichiometry="1"/>
        </listOfProducts>
        <kineticLaw>
          <math xmlns="http://www.w3.org/1998/Math/MathML">
            <ci> FLUX_VALUE </ci>
          </math>
          <listOfParameters>
            <parameter id="LOWER_BOUND" value="0" units="mmol_per_gDW_per_hr" constant="false"/>
            <parameter id="UPPER_BOUND" value="1000" units="mmol_per_gDW_per_hr" constant="false"/>
            <parameter id="FLUX_VALUE" value="0" units="mmol_per_gDW_per_hr" constant="false"/>
            <parameter id="OBJECTIVE_COEFFICIENT" value="0" units="mmol_per_gDW_per_hr" constant="false"/>
          </listOfParameters>
        </kineticLaw>
      </reaction>
      <reaction id="R_R00650" name="S-Adenosyl-L-methionine:L-homocysteine S-methyltransferase" reversible="true">
        <notes>
          <body xmlns="http://www.w3.org/1999/xhtml">
            <p>GENE_ASSOCIATION: CAC3348</p>
            <p>SUBSYSTEM: Methionine metabolism</p>
            <p>EC Number: 2.1.1.10</p>
          </body>
        </notes>
        <listOfReactants>
          <speciesReference species="M_cid0000018_c" stoichiometry="1"/>
          <speciesReference species="M_cid0000133_c" stoichiometry="1"/>
        </listOfReactants>
        <listOfProducts>
          <speciesReference species="M_cid0000020_c" stoichiometry="1"/>
          <speciesReference species="M_cid0000061_c" stoichiometry="1"/>
          <speciesReference species="M_cid0000068_c" stoichiometry="2"/>
        </listOfProducts>
        <kineticLaw>
          <math xmlns="http://www.w3.org/1998/Math/MathML">
            <ci> FLUX_VALUE </ci>
          </math>
          <listOfParameters>
            <parameter id="LOWER_BOUND" value="-1000" units="mmol_per_gDW_per_hr" constant="false"/>
            <parameter id="UPPER_BOUND" value="1000" units="mmol_per_gDW_per_hr" constant="false"/>
            <parameter id="FLUX_VALUE" value="0" units="mmol_per_gDW_per_hr" constant="false"/>
            <parameter id="OBJECTIVE_COEFFICIENT" value="0" units="mmol_per_gDW_per_hr" constant="false"/>
          </listOfParameters>
        </kineticLaw>
      </reaction>
      <reaction id="R_R00946" name="5-Methyltetrahydrofolate:L-homocysteine S-methyltransferase" reversible="true">
        <notes>
          <body xmlns="http://www.w3.org/1999/xhtml">
            <p>GENE_ASSOCIATION: CAC0578</p>
            <p>SUBSYSTEM: Methionine metabolism</p>
            <p>EC Number: 2.1.1.13</p>
          </body>
        </notes>
        <listOfReactants>
          <speciesReference species="M_cid0000068_c" stoichiometry="0.01"/>
          <speciesReference species="M_cid0000133_c" stoichiometry="1"/>
          <speciesReference species="M_cid0000312_c" stoichiometry="1"/>
        </listOfReactants>
        <listOfProducts>
          <speciesReference species="M_cid0000061_c" stoichiometry="1"/>
          <speciesReference species="M_cid0000088_c" stoichiometry="1"/>
        </listOfProducts>
        <kineticLaw>
          <math xmlns="http://www.w3.org/1998/Math/MathML">
            <ci> FLUX_VALUE </ci>
          </math>
          <listOfParameters>
            <parameter id="LOWER_BOUND" value="-1000" units="mmol_per_gDW_per_hr" constant="false"/>
            <parameter id="UPPER_BOUND" value="1000" units="mmol_per_gDW_per_hr" constant="false"/>
            <parameter id="FLUX_VALUE" value="0" units="mmol_per_gDW_per_hr" constant="false"/>
            <parameter id="OBJECTIVE_COEFFICIENT" value="0" units="mmol_per_gDW_per_hr" constant="false"/>
          </listOfParameters>
        </kineticLaw>
      </reaction>
      <reaction id="R_R00999" name="O-Succinyl-L-homoserine succinate-lyase (deaminating" reversible="true">
        <notes>
          <body xmlns="http://www.w3.org/1999/xhtml">
            <p>GENE_ASSOCIATION: CAC0390|CAC0930</p>
            <p>SUBSYSTEM: Methionine metabolism</p>
            <p>EC Number: 2.5.1.48</p>
          </body>
        </notes>
        <listOfReactants>
          <speciesReference species="M_cid0000001_c" stoichiometry="1"/>
          <speciesReference species="M_cid0000068_c" stoichiometry="0.03"/>
          <speciesReference species="M_cid0000508_c" stoichiometry="1"/>
        </listOfReactants>
        <listOfProducts>
          <speciesReference species="M_cid0000013_c" stoichiometry="1"/>
          <speciesReference species="M_cid0000039_c" stoichiometry="1"/>
          <speciesReference species="M_cid0000094_c" stoichiometry="1"/>
        </listOfProducts>
        <kineticLaw>
          <math xmlns="http://www.w3.org/1998/Math/MathML">
            <ci> FLUX_VALUE </ci>
          </math>
          <listOfParameters>
            <parameter id="LOWER_BOUND" value="-1000" units="mmol_per_gDW_per_hr" constant="false"/>
            <parameter id="UPPER_BOUND" value="1000" units="mmol_per_gDW_per_hr" constant="false"/>
            <parameter id="FLUX_VALUE" value="0" units="mmol_per_gDW_per_hr" constant="false"/>
            <parameter id="OBJECTIVE_COEFFICIENT" value="0" units="mmol_per_gDW_per_hr" constant="false"/>
          </listOfParameters>
        </kineticLaw>
      </reaction>
      <reaction id="R_R01286" name="L-cystathionine L-homocysteine-lyase (deaminating pyruvate-forming)" reversible="false">
        <notes>
          <body xmlns="http://www.w3.org/1999/xhtml">
            <p>GENE_ASSOCIATION: CAC0391</p>
            <p>SUBSYSTEM: Methionine metabolism</p>
            <p>EC Number: 4.4.1.8</p>
          </body>
        </notes>
        <listOfReactants>
          <speciesReference species="M_cid0000001_c" stoichiometry="1"/>
          <speciesReference species="M_cid0000068_c" stoichiometry="1"/>
          <speciesReference species="M_cid0000353_c" stoichiometry="1"/>
        </listOfReactants>
        <listOfProducts>
          <speciesReference species="M_cid0000013_c" stoichiometry="1"/>
          <speciesReference species="M_cid0000021_c" stoichiometry="1"/>
          <speciesReference species="M_cid0000133_c" stoichiometry="1"/>
        </listOfProducts>
        <kineticLaw>
          <math xmlns="http://www.w3.org/1998/Math/MathML">
            <ci> FLUX_VALUE </ci>
          </math>
          <listOfParameters>
            <parameter id="LOWER_BOUND" value="0" units="mmol_per_gDW_per_hr" constant="false"/>
            <parameter id="UPPER_BOUND" value="1000" units="mmol_per_gDW_per_hr" constant="false"/>
            <parameter id="FLUX_VALUE" value="0" units="mmol_per_gDW_per_hr" constant="false"/>
            <parameter id="OBJECTIVE_COEFFICIENT" value="0" units="mmol_per_gDW_per_hr" constant="false"/>
          </listOfParameters>
        </kineticLaw>
      </reaction>
      <reaction id="R_R01291" name="S-(5-deoxy-D-ribos-5-yl)-L-homocysteine homocysteine-lyase" reversible="true">
        <notes>
          <body xmlns="http://www.w3.org/1999/xhtml">
            <p>GENE_ASSOCIATION: CAC2942</p>
            <p>SUBSYSTEM: Methionine metabolism</p>
            <p>EC Number: 4.4.1.21</p>
          </body>
        </notes>
        <listOfReactants>
          <speciesReference species="M_cid0000001_c" stoichiometry="1"/>
          <speciesReference species="M_cid0000068_c" stoichiometry="0.01"/>
          <speciesReference species="M_cid0000756_c" stoichiometry="1"/>
        </listOfReactants>
        <listOfProducts>
          <speciesReference species="M_cid0000104_c" stoichiometry="1"/>
          <speciesReference species="M_cid0000133_c" stoichiometry="1"/>
        </listOfProducts>
        <kineticLaw>
          <math xmlns="http://www.w3.org/1998/Math/MathML">
            <ci> FLUX_VALUE </ci>
          </math>
          <listOfParameters>
            <parameter id="LOWER_BOUND" value="-1000" units="mmol_per_gDW_per_hr" constant="false"/>
            <parameter id="UPPER_BOUND" value="1000" units="mmol_per_gDW_per_hr" constant="false"/>
            <parameter id="FLUX_VALUE" value="0" units="mmol_per_gDW_per_hr" constant="false"/>
            <parameter id="OBJECTIVE_COEFFICIENT" value="0" units="mmol_per_gDW_per_hr" constant="false"/>
          </listOfParameters>
        </kineticLaw>
      </reaction>
      <reaction id="R_R01777" name="Succinyl-CoA:L-homoserine O-succinyltransferase" reversible="true">
        <notes>
          <body xmlns="http://www.w3.org/1999/xhtml">
            <p>GENE_ASSOCIATION: CAC1825</p>
            <p>SUBSYSTEM: Methionine metabolism</p>
            <p>EC Number: 2.3.1.46</p>
          </body>
        </notes>
        <listOfReactants>
          <speciesReference species="M_cid0000079_c" stoichiometry="1"/>
          <speciesReference species="M_cid0000207_c" stoichiometry="1"/>
        </listOfReactants>
        <listOfProducts>
          <speciesReference species="M_cid0000010_c" stoichiometry="1"/>
          <speciesReference species="M_cid0000068_c" stoichiometry="0.01"/>
          <speciesReference species="M_cid0000508_c" stoichiometry="1"/>
        </listOfProducts>
        <kineticLaw>
          <math xmlns="http://www.w3.org/1998/Math/MathML">
            <ci> FLUX_VALUE </ci>
          </math>
          <listOfParameters>
            <parameter id="LOWER_BOUND" value="-1000" units="mmol_per_gDW_per_hr" constant="false"/>
            <parameter id="UPPER_BOUND" value="1000" units="mmol_per_gDW_per_hr" constant="false"/>
            <parameter id="FLUX_VALUE" value="0" units="mmol_per_gDW_per_hr" constant="false"/>
            <parameter id="OBJECTIVE_COEFFICIENT" value="0" units="mmol_per_gDW_per_hr" constant="false"/>
          </listOfParameters>
        </kineticLaw>
      </reaction>
      <reaction id="R_R03260" name="O-Succinyl-L-homoserine succinate-lyase (adding cysteine)" reversible="true">
        <notes>
          <body xmlns="http://www.w3.org/1999/xhtml">
            <p>GENE_ASSOCIATION: CAC0390|CAC0930</p>
            <p>SUBSYSTEM: Methionine metabolism</p>
            <p>EC Number: 2.5.1.48</p>
          </body>
        </notes>
        <listOfReactants>
          <speciesReference species="M_cid0000085_c" stoichiometry="1"/>
          <speciesReference species="M_cid0000508_c" stoichiometry="1"/>
        </listOfReactants>
        <listOfProducts>
          <speciesReference species="M_cid0000039_c" stoichiometry="1"/>
          <speciesReference species="M_cid0000068_c" stoichiometry="0.96"/>
          <speciesReference species="M_cid0000353_c" stoichiometry="1"/>
        </listOfProducts>
        <kineticLaw>
          <math xmlns="http://www.w3.org/1998/Math/MathML">
            <ci> FLUX_VALUE </ci>
          </math>
          <listOfParameters>
            <parameter id="LOWER_BOUND" value="-1000" units="mmol_per_gDW_per_hr" constant="false"/>
            <parameter id="UPPER_BOUND" value="1000" units="mmol_per_gDW_per_hr" constant="false"/>
            <parameter id="FLUX_VALUE" value="0" units="mmol_per_gDW_per_hr" constant="false"/>
            <parameter id="OBJECTIVE_COEFFICIENT" value="0" units="mmol_per_gDW_per_hr" constant="false"/>
          </listOfParameters>
        </kineticLaw>
      </reaction>
      <reaction id="R_R00674" name="L-serine hydro-lyase (adding indole L-tryptophan-forming)" reversible="false">
        <notes>
          <body xmlns="http://www.w3.org/1999/xhtml">
            <p>GENE_ASSOCIATION: CAC3157|CAC3158</p>
            <p>SUBSYSTEM: Phenylalanine and tyrosine and tryptophan biosynthesis</p>
            <p>EC Number: 4.2.1.20</p>
          </body>
        </notes>
        <listOfReactants>
          <speciesReference species="M_cid0000056_c" stoichiometry="1"/>
          <speciesReference species="M_cid0000068_c" stoichiometry="0.02"/>
          <speciesReference species="M_cid0000323_c" stoichiometry="1"/>
        </listOfReactants>
        <listOfProducts>
          <speciesReference species="M_cid0000001_c" stoichiometry="1"/>
          <speciesReference species="M_cid0000066_c" stoichiometry="1"/>
        </listOfProducts>
        <kineticLaw>
          <math xmlns="http://www.w3.org/1998/Math/MathML">
            <ci> FLUX_VALUE </ci>
          </math>
          <listOfParameters>
            <parameter id="LOWER_BOUND" value="0" units="mmol_per_gDW_per_hr" constant="false"/>
            <parameter id="UPPER_BOUND" value="1000" units="mmol_per_gDW_per_hr" constant="false"/>
            <parameter id="FLUX_VALUE" value="0" units="mmol_per_gDW_per_hr" constant="false"/>
            <parameter id="OBJECTIVE_COEFFICIENT" value="0" units="mmol_per_gDW_per_hr" constant="false"/>
          </listOfParameters>
        </kineticLaw>
      </reaction>
      <reaction id="R_R00694" name="L-Phenylalanine:2-oxoglutarate aminotransferase" reversible="true">
        <notes>
          <body xmlns="http://www.w3.org/1999/xhtml">
            <p>GENE_ASSOCIATION: CAC1001|CAC1369|CAC1819|CAC2832|CAC3031</p>
            <p>SUBSYSTEM: Phenylalanine and tyrosine and tryptophan biosynthesis</p>
            <p>EC Number: 2.6.1.1|2.6.1.5|2.6.1.9|2.6.1.57</p>
          </body>
        </notes>
        <listOfReactants>
          <speciesReference species="M_cid0000024_c" stoichiometry="1"/>
          <speciesReference species="M_cid0000068_c" stoichiometry="0.02"/>
          <speciesReference species="M_cid0000140_c" stoichiometry="1"/>
        </listOfReactants>
        <listOfProducts>
          <speciesReference species="M_cid0000025_c" stoichiometry="1"/>
          <speciesReference species="M_cid0000067_c" stoichiometry="1"/>
        </listOfProducts>
        <kineticLaw>
          <math xmlns="http://www.w3.org/1998/Math/MathML">
            <ci> FLUX_VALUE </ci>
          </math>
          <listOfParameters>
            <parameter id="LOWER_BOUND" value="-1000" units="mmol_per_gDW_per_hr" constant="false"/>
            <parameter id="UPPER_BOUND" value="1000" units="mmol_per_gDW_per_hr" constant="false"/>
            <parameter id="FLUX_VALUE" value="0" units="mmol_per_gDW_per_hr" constant="false"/>
            <parameter id="OBJECTIVE_COEFFICIENT" value="0" units="mmol_per_gDW_per_hr" constant="false"/>
          </listOfParameters>
        </kineticLaw>
      </reaction>
      <reaction id="R_R00734" name="L-Tyrosine:2-oxoglutarate aminotransferase" reversible="true">
        <notes>
          <body xmlns="http://www.w3.org/1999/xhtml">
            <p>GENE_ASSOCIATION: CAC1001|CAC1369|CAC1819|CAC2832|CAC3031</p>
            <p>SUBSYSTEM: Phenylalanine and tyrosine and tryptophan biosynthesis</p>
            <p>EC Number: 2.6.1.1|2.6.1.5|2.6.1.9|2.6.1.57</p>
          </body>
        </notes>
        <listOfReactants>
          <speciesReference species="M_cid0000024_c" stoichiometry="1"/>
          <speciesReference species="M_cid0000525_c" stoichiometry="1"/>
        </listOfReactants>
        <listOfProducts>
          <speciesReference species="M_cid0000025_c" stoichiometry="1"/>
          <speciesReference species="M_cid0000070_c" stoichiometry="1"/>
        </listOfProducts>
        <kineticLaw>
          <math xmlns="http://www.w3.org/1998/Math/MathML">
            <ci> FLUX_VALUE </ci>
          </math>
          <listOfParameters>
            <parameter id="LOWER_BOUND" value="-1000" units="mmol_per_gDW_per_hr" constant="false"/>
            <parameter id="UPPER_BOUND" value="1000" units="mmol_per_gDW_per_hr" constant="false"/>
            <parameter id="FLUX_VALUE" value="0" units="mmol_per_gDW_per_hr" constant="false"/>
            <parameter id="OBJECTIVE_COEFFICIENT" value="0" units="mmol_per_gDW_per_hr" constant="false"/>
          </listOfParameters>
        </kineticLaw>
      </reaction>
      <reaction id="R_R00985" name="chorismate pyruvate-lyase (amino-accepting anthranilate-forming)" reversible="false">
        <notes>
          <body xmlns="http://www.w3.org/1999/xhtml">
            <p>GENE_ASSOCIATION: CAC3162|CAC3163</p>
            <p>SUBSYSTEM: Phenylalanine and tyrosine and tryptophan biosynthesis</p>
            <p>EC Number: 4.1.3.27</p>
          </body>
        </notes>
        <listOfReactants>
          <speciesReference species="M_cid0000013_c" stoichiometry="1"/>
          <speciesReference species="M_cid0000197_c" stoichiometry="1"/>
        </listOfReactants>
        <listOfProducts>
          <speciesReference species="M_cid0000001_c" stoichiometry="1"/>
          <speciesReference species="M_cid0000021_c" stoichiometry="1"/>
          <speciesReference species="M_cid0000068_c" stoichiometry="0.98"/>
          <speciesReference species="M_cid0000093_c" stoichiometry="1"/>
        </listOfProducts>
        <kineticLaw>
          <math xmlns="http://www.w3.org/1998/Math/MathML">
            <ci> FLUX_VALUE </ci>
          </math>
          <listOfParameters>
            <parameter id="LOWER_BOUND" value="0" units="mmol_per_gDW_per_hr" constant="false"/>
            <parameter id="UPPER_BOUND" value="1000" units="mmol_per_gDW_per_hr" constant="false"/>
            <parameter id="FLUX_VALUE" value="0" units="mmol_per_gDW_per_hr" constant="false"/>
            <parameter id="OBJECTIVE_COEFFICIENT" value="0" units="mmol_per_gDW_per_hr" constant="false"/>
          </listOfParameters>
        </kineticLaw>
      </reaction>
      <reaction id="R_R00986" name="Chorismate pyruvate-lyase (amino-accepting)" reversible="false">
        <notes>
          <body xmlns="http://www.w3.org/1999/xhtml">
            <p>GENE_ASSOCIATION: CAC3162|CAC3163</p>
            <p>SUBSYSTEM: Phenylalanine and tyrosine and tryptophan biosynthesis</p>
            <p>EC Number: 4.1.3.27</p>
          </body>
        </notes>
        <listOfReactants>
          <speciesReference species="M_cid0000055_c" stoichiometry="1"/>
          <speciesReference species="M_cid0000197_c" stoichiometry="1"/>
        </listOfReactants>
        <listOfProducts>
          <speciesReference species="M_cid0000021_c" stoichiometry="1"/>
          <speciesReference species="M_cid0000024_c" stoichiometry="1"/>
          <speciesReference species="M_cid0000068_c" stoichiometry="1"/>
          <speciesReference species="M_cid0000093_c" stoichiometry="1"/>
        </listOfProducts>
        <kineticLaw>
          <math xmlns="http://www.w3.org/1998/Math/MathML">
            <ci> FLUX_VALUE </ci>
          </math>
          <listOfParameters>
            <parameter id="LOWER_BOUND" value="0" units="mmol_per_gDW_per_hr" constant="false"/>
            <parameter id="UPPER_BOUND" value="1000" units="mmol_per_gDW_per_hr" constant="false"/>
            <parameter id="FLUX_VALUE" value="0" units="mmol_per_gDW_per_hr" constant="false"/>
            <parameter id="OBJECTIVE_COEFFICIENT" value="0" units="mmol_per_gDW_per_hr" constant="false"/>
          </listOfParameters>
        </kineticLaw>
      </reaction>
      <reaction id="R_R01073" name="N-(5-Phospho-D-ribosyl)anthranilate:pyrophosphate" reversible="true">
        <notes>
          <body xmlns="http://www.w3.org/1999/xhtml">
            <p>GENE_ASSOCIATION: CAC3161</p>
            <p>SUBSYSTEM: Phenylalanine and tyrosine and tryptophan biosynthesis</p>
            <p>EC Number: 2.4.2.18</p>
          </body>
        </notes>
        <listOfReactants>
          <speciesReference species="M_cid0000093_c" stoichiometry="1"/>
          <speciesReference species="M_cid0000102_c" stoichiometry="1"/>
        </listOfReactants>
        <listOfProducts>
          <speciesReference species="M_cid0000012_c" stoichiometry="1"/>
          <speciesReference species="M_cid0000068_c" stoichiometry="0.38"/>
          <speciesReference species="M_cid0000824_c" stoichiometry="1"/>
        </listOfProducts>
        <kineticLaw>
          <math xmlns="http://www.w3.org/1998/Math/MathML">
            <ci> FLUX_VALUE </ci>
          </math>
          <listOfParameters>
            <parameter id="LOWER_BOUND" value="-1000" units="mmol_per_gDW_per_hr" constant="false"/>
            <parameter id="UPPER_BOUND" value="1000" units="mmol_per_gDW_per_hr" constant="false"/>
            <parameter id="FLUX_VALUE" value="0" units="mmol_per_gDW_per_hr" constant="false"/>
            <parameter id="OBJECTIVE_COEFFICIENT" value="0" units="mmol_per_gDW_per_hr" constant="false"/>
          </listOfParameters>
        </kineticLaw>
      </reaction>
      <reaction id="R_R01373" name="prephenate hydro-lyase (decarboxylating phenylpyruvate-forming)" reversible="false">
        <notes>
          <body xmlns="http://www.w3.org/1999/xhtml">
            <p>GENE_ASSOCIATION: CAC0217</p>
            <p>SUBSYSTEM: Phenylalanine and tyrosine and tryptophan biosynthesis</p>
            <p>EC Number: 4.2.1.51|4.2.1.91</p>
          </body>
        </notes>
        <listOfReactants>
          <speciesReference species="M_cid0000068_c" stoichiometry="1"/>
          <speciesReference species="M_cid0000200_c" stoichiometry="1"/>
        </listOfReactants>
        <listOfProducts>
          <speciesReference species="M_cid0000001_c" stoichiometry="1"/>
          <speciesReference species="M_cid0000011_c" stoichiometry="1"/>
          <speciesReference species="M_cid0000140_c" stoichiometry="1"/>
        </listOfProducts>
        <kineticLaw>
          <math xmlns="http://www.w3.org/1998/Math/MathML">
            <ci> FLUX_VALUE </ci>
          </math>
          <listOfParameters>
            <parameter id="LOWER_BOUND" value="0" units="mmol_per_gDW_per_hr" constant="false"/>
            <parameter id="UPPER_BOUND" value="1000" units="mmol_per_gDW_per_hr" constant="false"/>
            <parameter id="FLUX_VALUE" value="0" units="mmol_per_gDW_per_hr" constant="false"/>
            <parameter id="OBJECTIVE_COEFFICIENT" value="0" units="mmol_per_gDW_per_hr" constant="false"/>
          </listOfParameters>
        </kineticLaw>
      </reaction>
      <reaction id="R_R01714" name="5-O-(1-Carboxyvinyl)-3-phosphoshikimate phosphate-lyase" reversible="true">
        <notes>
          <body xmlns="http://www.w3.org/1999/xhtml">
            <p>GENE_ASSOCIATION: CAC0896</p>
            <p>SUBSYSTEM: Phenylalanine and tyrosine and tryptophan biosynthesis</p>
            <p>EC Number: 4.2.3.5</p>
          </body>
        </notes>
        <listOfReactants>
          <speciesReference species="M_cid0000068_c" stoichiometry="0.23"/>
          <speciesReference species="M_cid0000549_c" stoichiometry="1"/>
        </listOfReactants>
        <listOfProducts>
          <speciesReference species="M_cid0000009_c" stoichiometry="1"/>
          <speciesReference species="M_cid0000197_c" stoichiometry="1"/>
        </listOfProducts>
        <kineticLaw>
          <math xmlns="http://www.w3.org/1998/Math/MathML">
            <ci> FLUX_VALUE </ci>
          </math>
          <listOfParameters>
            <parameter id="LOWER_BOUND" value="-1000" units="mmol_per_gDW_per_hr" constant="false"/>
            <parameter id="UPPER_BOUND" value="1000" units="mmol_per_gDW_per_hr" constant="false"/>
            <parameter id="FLUX_VALUE" value="0" units="mmol_per_gDW_per_hr" constant="false"/>
            <parameter id="OBJECTIVE_COEFFICIENT" value="0" units="mmol_per_gDW_per_hr" constant="false"/>
          </listOfParameters>
        </kineticLaw>
      </reaction>
      <reaction id="R_R01715" name="Chorismate pyruvatemutase" reversible="false">
        <notes>
          <body xmlns="http://www.w3.org/1999/xhtml">
            <p>GENE_ASSOCIATION: CAC1234</p>
            <p>SUBSYSTEM: Phenylalanine and tyrosine and tryptophan biosynthesis</p>
            <p>EC Number: 5.4.99.5</p>
          </body>
        </notes>
        <listOfReactants>
          <speciesReference species="M_cid0000197_c" stoichiometry="1"/>
        </listOfReactants>
        <listOfProducts>
          <speciesReference species="M_cid0000200_c" stoichiometry="1"/>
        </listOfProducts>
        <kineticLaw>
          <math xmlns="http://www.w3.org/1998/Math/MathML">
            <ci> FLUX_VALUE </ci>
          </math>
          <listOfParameters>
            <parameter id="LOWER_BOUND" value="0" units="mmol_per_gDW_per_hr" constant="false"/>
            <parameter id="UPPER_BOUND" value="1000" units="mmol_per_gDW_per_hr" constant="false"/>
            <parameter id="FLUX_VALUE" value="0" units="mmol_per_gDW_per_hr" constant="false"/>
            <parameter id="OBJECTIVE_COEFFICIENT" value="0" units="mmol_per_gDW_per_hr" constant="false"/>
          </listOfParameters>
        </kineticLaw>
      </reaction>
      <reaction id="R_R01728" name="Prephenate:NAD+ oxidoreductase(decarboxylating)" reversible="false">
        <notes>
          <body xmlns="http://www.w3.org/1999/xhtml">
            <p>GENE_ASSOCIATION: CAC0893</p>
            <p>SUBSYSTEM: Phenylalanine and tyrosine and tryptophan biosynthesis</p>
            <p>EC Number: 1.3.1.12|1.3.1.43|1.3.1.52</p>
          </body>
        </notes>
        <listOfReactants>
          <speciesReference species="M_cid0000003_c" stoichiometry="1"/>
          <speciesReference species="M_cid0000200_c" stoichiometry="1"/>
        </listOfReactants>
        <listOfProducts>
          <speciesReference species="M_cid0000004_c" stoichiometry="1"/>
          <speciesReference species="M_cid0000011_c" stoichiometry="1"/>
          <speciesReference species="M_cid0000525_c" stoichiometry="1"/>
        </listOfProducts>
        <kineticLaw>
          <math xmlns="http://www.w3.org/1998/Math/MathML">
            <ci> FLUX_VALUE </ci>
          </math>
          <listOfParameters>
            <parameter id="LOWER_BOUND" value="0" units="mmol_per_gDW_per_hr" constant="false"/>
            <parameter id="UPPER_BOUND" value="1000" units="mmol_per_gDW_per_hr" constant="false"/>
            <parameter id="FLUX_VALUE" value="0" units="mmol_per_gDW_per_hr" constant="false"/>
            <parameter id="OBJECTIVE_COEFFICIENT" value="0" units="mmol_per_gDW_per_hr" constant="false"/>
          </listOfParameters>
        </kineticLaw>
      </reaction>
      <reaction id="R_R01826" name="Phosphoenolpyruvate:D-erythrose-4-phosphate" reversible="true">
        <notes>
          <body xmlns="http://www.w3.org/1999/xhtml">
            <p>GENE_ASSOCIATION: CAC0892</p>
            <p>SUBSYSTEM: Phenylalanine and tyrosine and tryptophan biosynthesis</p>
            <p>EC Number: 2.5.1.54</p>
          </body>
        </notes>
        <listOfReactants>
          <speciesReference species="M_cid0000001_c" stoichiometry="1"/>
          <speciesReference species="M_cid0000062_c" stoichiometry="1"/>
          <speciesReference species="M_cid0000068_c" stoichiometry="0.45"/>
          <speciesReference species="M_cid0000221_c" stoichiometry="1"/>
        </listOfReactants>
        <listOfProducts>
          <speciesReference species="M_cid0000009_c" stoichiometry="1"/>
          <speciesReference species="M_cid0000870_c" stoichiometry="1"/>
        </listOfProducts>
        <kineticLaw>
          <math xmlns="http://www.w3.org/1998/Math/MathML">
            <ci> FLUX_VALUE </ci>
          </math>
          <listOfParameters>
            <parameter id="LOWER_BOUND" value="-1000" units="mmol_per_gDW_per_hr" constant="false"/>
            <parameter id="UPPER_BOUND" value="1000" units="mmol_per_gDW_per_hr" constant="false"/>
            <parameter id="FLUX_VALUE" value="0" units="mmol_per_gDW_per_hr" constant="false"/>
            <parameter id="OBJECTIVE_COEFFICIENT" value="0" units="mmol_per_gDW_per_hr" constant="false"/>
          </listOfParameters>
        </kineticLaw>
      </reaction>
      <reaction id="R_R02340" name="(1S,2R)-1-C-(indol-3-yl)glycerol 3-phosphate" reversible="true">
        <notes>
          <body xmlns="http://www.w3.org/1999/xhtml">
            <p>GENE_ASSOCIATION: CAC3157|CAC3158</p>
            <p>SUBSYSTEM: Phenylalanine and tyrosine and tryptophan biosynthesis</p>
            <p>EC Number: 4.1.2.8|4.2.1.20</p>
          </body>
        </notes>
        <listOfReactants>
          <speciesReference species="M_cid0000068_c" stoichiometry="0.04"/>
          <speciesReference species="M_cid0000101_c" stoichiometry="1"/>
          <speciesReference species="M_cid0000323_c" stoichiometry="1"/>
        </listOfReactants>
        <listOfProducts>
          <speciesReference species="M_cid0000752_c" stoichiometry="1"/>
        </listOfProducts>
        <kineticLaw>
          <math xmlns="http://www.w3.org/1998/Math/MathML">
            <ci> FLUX_VALUE </ci>
          </math>
          <listOfParameters>
            <parameter id="LOWER_BOUND" value="-1000" units="mmol_per_gDW_per_hr" constant="false"/>
            <parameter id="UPPER_BOUND" value="1000" units="mmol_per_gDW_per_hr" constant="false"/>
            <parameter id="FLUX_VALUE" value="0" units="mmol_per_gDW_per_hr" constant="false"/>
            <parameter id="OBJECTIVE_COEFFICIENT" value="0" units="mmol_per_gDW_per_hr" constant="false"/>
          </listOfParameters>
        </kineticLaw>
      </reaction>
      <reaction id="R_R02412" name="ATP:shikimate 3-phosphotransferase" reversible="true">
        <notes>
          <body xmlns="http://www.w3.org/1999/xhtml">
            <p>GENE_ASSOCIATION: CAC0898</p>
            <p>SUBSYSTEM: Phenylalanine and tyrosine and tryptophan biosynthesis</p>
            <p>EC Number: 2.7.1.71</p>
          </body>
        </notes>
        <listOfReactants>
          <speciesReference species="M_cid0000002_c" stoichiometry="1"/>
          <speciesReference species="M_cid0000333_c" stoichiometry="1"/>
        </listOfReactants>
        <listOfProducts>
          <speciesReference species="M_cid0000008_c" stoichiometry="1"/>
          <speciesReference species="M_cid0000068_c" stoichiometry="0.78"/>
          <speciesReference species="M_cid0000722_c" stoichiometry="1"/>
        </listOfProducts>
        <kineticLaw>
          <math xmlns="http://www.w3.org/1998/Math/MathML">
            <ci> FLUX_VALUE </ci>
          </math>
          <listOfParameters>
            <parameter id="LOWER_BOUND" value="-1000" units="mmol_per_gDW_per_hr" constant="false"/>
            <parameter id="UPPER_BOUND" value="1000" units="mmol_per_gDW_per_hr" constant="false"/>
            <parameter id="FLUX_VALUE" value="0" units="mmol_per_gDW_per_hr" constant="false"/>
            <parameter id="OBJECTIVE_COEFFICIENT" value="0" units="mmol_per_gDW_per_hr" constant="false"/>
          </listOfParameters>
        </kineticLaw>
      </reaction>
      <reaction id="R_R02413" name="Shikimate:NADP+ 3-oxidoreductase" reversible="true">
        <notes>
          <body xmlns="http://www.w3.org/1999/xhtml">
            <p>GENE_ASSOCIATION: CAC0897</p>
            <p>SUBSYSTEM: Phenylalanine and tyrosine and tryptophan biosynthesis</p>
            <p>EC Number: 1.1.1.25|1.1.1.282</p>
          </body>
        </notes>
        <listOfReactants>
          <speciesReference species="M_cid0000006_c" stoichiometry="1"/>
          <speciesReference species="M_cid0000333_c" stoichiometry="1"/>
        </listOfReactants>
        <listOfProducts>
          <speciesReference species="M_cid0000005_c" stoichiometry="1"/>
          <speciesReference species="M_cid0000068_c" stoichiometry="1"/>
          <speciesReference species="M_cid0000665_c" stoichiometry="1"/>
        </listOfProducts>
        <kineticLaw>
          <math xmlns="http://www.w3.org/1998/Math/MathML">
            <ci> FLUX_VALUE </ci>
          </math>
          <listOfParameters>
            <parameter id="LOWER_BOUND" value="-1000" units="mmol_per_gDW_per_hr" constant="false"/>
            <parameter id="UPPER_BOUND" value="1000" units="mmol_per_gDW_per_hr" constant="false"/>
            <parameter id="FLUX_VALUE" value="0" units="mmol_per_gDW_per_hr" constant="false"/>
            <parameter id="OBJECTIVE_COEFFICIENT" value="0" units="mmol_per_gDW_per_hr" constant="false"/>
          </listOfParameters>
        </kineticLaw>
      </reaction>
      <reaction id="R_R03083" name="2-Dehydro-3-deoxy-D-arabino-heptonate 7-phosphate phosphate-lyase" reversible="true">
        <notes>
          <body xmlns="http://www.w3.org/1999/xhtml">
            <p>GENE_ASSOCIATION: CAC0894</p>
            <p>SUBSYSTEM: Phenylalanine and tyrosine and tryptophan biosynthesis</p>
            <p>EC Number: 4.2.3.4</p>
          </body>
        </notes>
        <listOfReactants>
          <speciesReference species="M_cid0000068_c" stoichiometry="0.16"/>
          <speciesReference species="M_cid0000870_c" stoichiometry="1"/>
        </listOfReactants>
        <listOfProducts>
          <speciesReference species="M_cid0000009_c" stoichiometry="1"/>
          <speciesReference species="M_cid0000466_c" stoichiometry="1"/>
        </listOfProducts>
        <kineticLaw>
          <math xmlns="http://www.w3.org/1998/Math/MathML">
            <ci> FLUX_VALUE </ci>
          </math>
          <listOfParameters>
            <parameter id="LOWER_BOUND" value="-1000" units="mmol_per_gDW_per_hr" constant="false"/>
            <parameter id="UPPER_BOUND" value="1000" units="mmol_per_gDW_per_hr" constant="false"/>
            <parameter id="FLUX_VALUE" value="0" units="mmol_per_gDW_per_hr" constant="false"/>
            <parameter id="OBJECTIVE_COEFFICIENT" value="0" units="mmol_per_gDW_per_hr" constant="false"/>
          </listOfParameters>
        </kineticLaw>
      </reaction>
      <reaction id="R_R03084" name="3-Dehydroquinate hydro-lyase" reversible="false">
        <notes>
          <body xmlns="http://www.w3.org/1999/xhtml">
            <p>GENE_ASSOCIATION: CAC0899</p>
            <p>SUBSYSTEM: Phenylalanine and tyrosine and tryptophan biosynthesis</p>
            <p>EC Number: 4.2.1.10</p>
          </body>
        </notes>
        <listOfReactants>
          <speciesReference species="M_cid0000466_c" stoichiometry="1"/>
        </listOfReactants>
        <listOfProducts>
          <speciesReference species="M_cid0000001_c" stoichiometry="1"/>
          <speciesReference species="M_cid0000665_c" stoichiometry="1"/>
        </listOfProducts>
        <kineticLaw>
          <math xmlns="http://www.w3.org/1998/Math/MathML">
            <ci> FLUX_VALUE </ci>
          </math>
          <listOfParameters>
            <parameter id="LOWER_BOUND" value="0" units="mmol_per_gDW_per_hr" constant="false"/>
            <parameter id="UPPER_BOUND" value="1000" units="mmol_per_gDW_per_hr" constant="false"/>
            <parameter id="FLUX_VALUE" value="0" units="mmol_per_gDW_per_hr" constant="false"/>
            <parameter id="OBJECTIVE_COEFFICIENT" value="0" units="mmol_per_gDW_per_hr" constant="false"/>
          </listOfParameters>
        </kineticLaw>
      </reaction>
      <reaction id="R_R03460" name="Phosphoenolpyruvate:3-phosphoshikimate" reversible="true">
        <notes>
          <body xmlns="http://www.w3.org/1999/xhtml">
            <p>GENE_ASSOCIATION: CAC0895</p>
            <p>SUBSYSTEM: Phenylalanine and tyrosine and tryptophan biosynthesis</p>
            <p>EC Number: 2.5.1.19</p>
          </body>
        </notes>
        <listOfReactants>
          <speciesReference species="M_cid0000062_c" stoichiometry="1"/>
          <speciesReference species="M_cid0000068_c" stoichiometry="0.4"/>
          <speciesReference species="M_cid0000722_c" stoichiometry="1"/>
        </listOfReactants>
        <listOfProducts>
          <speciesReference species="M_cid0000009_c" stoichiometry="1"/>
          <speciesReference species="M_cid0000549_c" stoichiometry="1"/>
        </listOfProducts>
        <kineticLaw>
          <math xmlns="http://www.w3.org/1998/Math/MathML">
            <ci> FLUX_VALUE </ci>
          </math>
          <listOfParameters>
            <parameter id="LOWER_BOUND" value="-1000" units="mmol_per_gDW_per_hr" constant="false"/>
            <parameter id="UPPER_BOUND" value="1000" units="mmol_per_gDW_per_hr" constant="false"/>
            <parameter id="FLUX_VALUE" value="0" units="mmol_per_gDW_per_hr" constant="false"/>
            <parameter id="OBJECTIVE_COEFFICIENT" value="0" units="mmol_per_gDW_per_hr" constant="false"/>
          </listOfParameters>
        </kineticLaw>
      </reaction>
      <reaction id="R_R03508" name="1-(2-Carboxyphenylamino)-1-deoxy-D-ribulose-5-phosphate" reversible="false">
        <notes>
          <body xmlns="http://www.w3.org/1999/xhtml">
            <p>GENE_ASSOCIATION: CAC3160</p>
            <p>SUBSYSTEM: Phenylalanine and tyrosine and tryptophan biosynthesis</p>
            <p>EC Number: 4.1.1.48</p>
          </body>
        </notes>
        <listOfReactants>
          <speciesReference species="M_cid0000068_c" stoichiometry="1"/>
          <speciesReference species="M_cid0000556_c" stoichiometry="1"/>
        </listOfReactants>
        <listOfProducts>
          <speciesReference species="M_cid0000001_c" stoichiometry="1"/>
          <speciesReference species="M_cid0000011_c" stoichiometry="1"/>
          <speciesReference species="M_cid0000752_c" stoichiometry="1"/>
        </listOfProducts>
        <kineticLaw>
          <math xmlns="http://www.w3.org/1998/Math/MathML">
            <ci> FLUX_VALUE </ci>
          </math>
          <listOfParameters>
            <parameter id="LOWER_BOUND" value="0" units="mmol_per_gDW_per_hr" constant="false"/>
            <parameter id="UPPER_BOUND" value="1000" units="mmol_per_gDW_per_hr" constant="false"/>
            <parameter id="FLUX_VALUE" value="0" units="mmol_per_gDW_per_hr" constant="false"/>
            <parameter id="OBJECTIVE_COEFFICIENT" value="0" units="mmol_per_gDW_per_hr" constant="false"/>
          </listOfParameters>
        </kineticLaw>
      </reaction>
      <reaction id="R_R03509" name="N-(5-Phospho-beta-D-ribosyl)anthranilate ketol-isomerase" reversible="true">
        <notes>
          <body xmlns="http://www.w3.org/1999/xhtml">
            <p>GENE_ASSOCIATION: CAC3159</p>
            <p>SUBSYSTEM: Phenylalanine and tyrosine and tryptophan biosynthesis</p>
            <p>EC Number: 5.3.1.24</p>
          </body>
        </notes>
        <listOfReactants>
          <speciesReference species="M_cid0000068_c" stoichiometry="0.09"/>
          <speciesReference species="M_cid0000824_c" stoichiometry="1"/>
        </listOfReactants>
        <listOfProducts>
          <speciesReference species="M_cid0000556_c" stoichiometry="1"/>
        </listOfProducts>
        <kineticLaw>
          <math xmlns="http://www.w3.org/1998/Math/MathML">
            <ci> FLUX_VALUE </ci>
          </math>
          <listOfParameters>
            <parameter id="LOWER_BOUND" value="-1000" units="mmol_per_gDW_per_hr" constant="false"/>
            <parameter id="UPPER_BOUND" value="1000" units="mmol_per_gDW_per_hr" constant="false"/>
            <parameter id="FLUX_VALUE" value="0" units="mmol_per_gDW_per_hr" constant="false"/>
            <parameter id="OBJECTIVE_COEFFICIENT" value="0" units="mmol_per_gDW_per_hr" constant="false"/>
          </listOfParameters>
        </kineticLaw>
      </reaction>
      <reaction id="R_R01090" name="L-Leucine:2-oxoglutarate aminotransferase" reversible="true">
        <notes>
          <body xmlns="http://www.w3.org/1999/xhtml">
            <p>GENE_ASSOCIATION: CAC1479</p>
            <p>SUBSYSTEM: Valine and leucine and isoleucine biosynthesis</p>
            <p>EC Number: 2.6.1.6|2.6.1.42</p>
          </body>
        </notes>
        <listOfReactants>
          <speciesReference species="M_cid0000024_c" stoichiometry="1"/>
          <speciesReference species="M_cid0000068_c" stoichiometry="0.04"/>
          <speciesReference species="M_cid0000181_c" stoichiometry="1"/>
        </listOfReactants>
        <listOfProducts>
          <speciesReference species="M_cid0000025_c" stoichiometry="1"/>
          <speciesReference species="M_cid0000106_c" stoichiometry="1"/>
        </listOfProducts>
        <kineticLaw>
          <math xmlns="http://www.w3.org/1998/Math/MathML">
            <ci> FLUX_VALUE </ci>
          </math>
          <listOfParameters>
            <parameter id="LOWER_BOUND" value="-1000" units="mmol_per_gDW_per_hr" constant="false"/>
            <parameter id="UPPER_BOUND" value="1000" units="mmol_per_gDW_per_hr" constant="false"/>
            <parameter id="FLUX_VALUE" value="0" units="mmol_per_gDW_per_hr" constant="false"/>
            <parameter id="OBJECTIVE_COEFFICIENT" value="0" units="mmol_per_gDW_per_hr" constant="false"/>
          </listOfParameters>
        </kineticLaw>
      </reaction>
      <reaction id="R_R01652" name="NaN" reversible="false">
        <notes>
          <body xmlns="http://www.w3.org/1999/xhtml">
            <p>GENE_ASSOCIATION: Unassigned</p>
            <p>SUBSYSTEM: Valine and leucine and isoleucine biosynthesis</p>
            <p>EC Number: Unassigned</p>
          </body>
        </notes>
        <listOfReactants>
          <speciesReference species="M_cid0000068_c" stoichiometry="1"/>
          <speciesReference species="M_cid0000815_c" stoichiometry="1"/>
        </listOfReactants>
[truncated: 975,392 more chars]
